# Supplementary material for: Tomato leaves under stress: a comparison of stress response to mild abiotic stress between a cultivated and a wild tomato species
Source: Plant Mol Biol. 2021 Oct 22;107(3):177–206. doi: 10.1007/s11103-021-01194-0 (PMC8553704; doi:10.1007/s11103-021-01194-0)
Supplement: Supplementary file 1 — (XLSX 13310 kb) [file 11103_2021_1194_MOESM1_ESM.xlsx]

## Sheet: General
Article	Tomato leaves under stress: A comparison of stress response to mild abiotic stress between a cultivated and a wild tomato species
Author	Julia J. Reimer, Björn Thiele, Robin T. Biermann, Laura V. Junker-Frohn, Anika Wiese-Klinkenberg, Bjöorn Usadel, Alexandra Wormit
Journal	Plant Molecular Biology
Corresponding Author	Alexandra Wormit
affilation	RWTH Aachen University, Institute for Biology I
email	awormit@bio1.rwth-aachen.de

## Sheet: S_lycopersicum_toptags_all
gene_ID	moduleColor	N-	FDR	eL	FDR	cold	FDR	N-eL	FDR	Ncold	FDR	N-eLcold	FDR	warm	FDR	eLcold	FDR
Solyc00g005280.1.1		0	1	0	1	0	1	0	1	0	1	0	1	0	1	0	1
Solyc00g006650.1.1		0	1	0	1	0	1	0	1	0	1	0	1	0	1	0	1
Solyc00g007330.1.1		0	1	0	1	0	1	0	1	0	1	0	1	0	1	0	1
Solyc00g007340.1.1		0	1	0	1	0	1	0	1	0	1	0	1	0	1	0	1
Solyc00g007350.1.1	cyan	0	1	0	1	0	1	0	1	0	1	0	1	0	1	-2.69316	0.574827
Solyc00g007450.1.1	purple	-0.81827	0.847138	-1.1395	0.789878	0.0820138	1	0.322289	1	-3.35134	0.177419	0.260734	1	-0.21656	1	-3.19693	0.281325
Solyc00g007920.1.1		0	1	0	1	0	1	0	1	0	1	0	1	0	1	0	1
Solyc00g007930.1.1		0	1	0	1	0	1	0	1	0	1	0	1	0	1	0	1
Solyc00g007940.1.1		0	1	0	1	0	1	0	1	0	1	0	1	0	1	0	1
Solyc00g011560.1.1	purple	-3.29261	0.275621	1.20037	0.733767	-1.25395	0.861835	-3.29261	0.231388	-3.29261	0.28861	-3.29261	0.255252	0	1	-2.57594	0.551134
Solyc00g011660.1.1	purple	3.18071	0.394473	4.4353	0.249323	2.94017	0.589213	4.00976	0.216802	3.99985	0.240902	3.84911	0.244028	2.03134	0.705879	1.29484	0.817045
Solyc00g011670.1.1		0	1	0	1	0	1	0	1	0	1	0	1	0	1	0	1
Solyc00g012540.1.1		0	1	0	1	0	1	0	1	0	1	0	1	0	1	0	1
Solyc00g013100.1.1	cyan	1.84777	0.655664	2.2714	0.635217	0	1	0	1	0	1	1.79675	0.660228	0	1	-2.67431	0.526506
Solyc00g013110.1.1	green	1.84314	0.60921	5.18241	0.0859899	2.11459	0.68123	2.78102	0.355608	2.62856	0.43028	2.94642	0.317267	1.29207	0.64161	0.46988	1
Solyc00g013170.1.1	darkgreen	-0.557314	0.761949	0.915289	0.525474	0.32349	1	-0.144564	1	-0.241075	1	-1.3651	0.256958	-1.17297	0.40045	-0.739024	0.688223
Solyc00g013180.1.1	cyan	-1.23938	0.835088	2.97559	0.296131	2.25805	0.521262	-1.21587	0.824331	-4.91497	0.306637	-2.58315	0.528229	1.60902	0.840944	-3.80062	0.168693
Solyc00g014290.1.1		0	1	0	1	0	1	0	1	0	1	0	1	0	1	0	1
Solyc00g014790.2.1	purple	0.284356	0.825003	0.769624	0.328536	0.460145	0.698348	-0.603714	0.422327	0.281636	0.84683	0.220846	0.920665	0.140871	1	-0.250163	0.944092
Solyc00g014800.1.1	greenyellow	0.468827	0.96933	-0.0360331	1	-2.27993	0.42521	-1.53144	0.455186	-0.857071	0.785048	-0.330179	1	0.566771	0.960695	-1.3422	0.628011
Solyc00g014810.1.1	green	0	1	3.72109	0.450634	0	1	0	1	0	1	0	1	0	1	0	1
Solyc00g014850.1.1	cyan	-2.19505	0.395862	3.07938	0.110618	1.62656	0.518051	0.660902	0.877346	-0.967561	0.80418	-1.13629	0.693397	0.0588593	1	-2.06235	0.258654
Solyc00g014860.1.1	green	0	1	2.28817	0.61011	0	1	0	1	0	1	0	1	0	1	-0.00929103	1
Solyc00g015600.1.1	floralwhite	1.19174	0.794525	0	1	0	1	0	1	0	1	0	1	0	1	0	1
Solyc00g016590.1.1		0	1	0	1	0	1	0	1	0	1	0	1	0	1	0	1
Solyc00g019730.1.1	green	0	1	5.70445	0.236908	0	1	0	1	4.37497	0.356855	2.64004	0.658289	0	1	0.679241	1
Solyc00g019750.1.1	cyan	0.852945	0.85267	3.04495	0.178733	2.5853	0.297109	0.709394	0.916572	0.0705407	1	0.720679	0.916451	-1.14151	0.81615	-4.26936	0.051752
Solyc00g019950.1.1	cyan	0.147746	1	2.69406	0.114731	1.16007	0.643049	0.00775955	1	-0.274526	1	-0.521495	0.927998	0.887739	0.781116	-2.36344	0.150848
Solyc00g019970.2.1	cyan	-1.37663	0.610755	2.86053	0.166964	0.847556	0.884013	-1.75536	0.462879	-1.2224	0.682668	-0.671561	0.914882	-0.0828006	1	-2.29378	0.288669
Solyc00g019980.2.1	cyan	-2.59525	0.172887	1.7956	0.309899	0.386524	1	-0.343651	1	-0.482038	0.975311	-1.3697	0.491469	0.96604	0.774764	-2.33754	0.170456
Solyc00g019990.1.1	purple	-2.04577	0.243534	0.662726	0.845795	-0.618167	0.947901	-2.01365	0.229414	-1.97807	0.271958	-1.12956	0.5633	-0.0195182	1	-1.69563	0.452594
Solyc00g020000.1.1	cyan	-1.11902	0.767938	2.89326	0.165974	1.52843	0.614302	0.305124	1	0.653526	0.94442	-1.19341	0.724431	0.836049	0.815788	-3.7532	0.0568612
Solyc00g020010.1.1	purple	-2.10175	0.418979	0.964936	0.778587	1.30543	0.68123	-1.56133	0.535481	-0.656983	0.948339	-1.28049	0.650595	-0.237931	1	-0.194918	1
Solyc00g020020.2.1	green	-1.39414	0.209349	0.795843	0.583206	-1.07796	0.494874	-0.926225	0.443185	-1.61903	0.148652	-1.12994	0.323209	0.470021	0.894762	-1.05206	0.466252
Solyc00g020030.1.1	cyan	1.60496	0.489119	3.23406	0.123494	2.53474	0.277171	1.44633	0.542195	0.643906	0.974585	1.98535	0.323862	-1.44848	0.541106	-1.41656	0.439864
Solyc00g020040.1.1	cyan	-0.779021	0.791365	1.83564	0.296161	1.53536	0.453378	-0.585248	0.888021	-0.94974	0.712831	-0.278696	1	1.00795	0.667273	-3.39582	0.035671
Solyc00g021630.1.1	cyan	0.495024	0.914512	2.38613	0.135473	1.76886	0.317745	0.151379	1	0.240966	1	0.331566	1	0.518338	0.919466	-1.54768	0.323736
Solyc00g021640.2.1	cyan	-0.489224	0.909482	2.42604	0.113447	1.16007	0.567157	-0.363195	0.994158	-0.854214	0.678868	-0.979386	0.585896	-0.000937983	1	-2.22367	0.120762
Solyc00g021650.1.1	cyan	0.641695	0.986361	3.24885	0.173507	-0.432258	1	0.145682	1	0.952008	0.857555	-1.56981	0.689728	1.38988	0.736686	-3.04651	0.233291
Solyc00g021660.1.1	cyan	0	1	0	1	0	1	0	1	0	1	0	1	0	1	-1.90092	0.694017
Solyc00g022070.1.1	darkolivegreen	0	1	0	1	3.41788	0.442908	5.13e-15	1	5.13e-15	1	1.80586	0.667711	-1.93401	0.678122	-1.89746	0.706632
Solyc00g022080.1.1	cyan	-2.87167	0.432715	1.5731	0.672421	-0.815124	1	-2.87167	0.384553	-2.87167	0.448393	-2.87167	0.40925	0	1	-2.81776	0.368876
Solyc00g022090.1.1	cyan	3.48092	0.18833	3.93306	0.205732	2.06987	0.658468	3.42918	0.187213	3.0653	0.287162	0	1	-0.713296	0.955538	-3.14666	0.146442
Solyc00g022100.1.1	cyan	-0.878519	0.698547	2.17267	0.223574	0.926433	0.74893	-0.695497	0.801966	-0.882575	0.714067	-1.14935	0.553251	1.23295	0.602466	-2.27192	0.191116
Solyc00g023570.1.1	purple	1.84516	0.594686	0	1	2.02553	0.681088	2.79766	0.341378	0	1	0	1	-0.986674	0.889448	-1.89719	0.650898
Solyc00g023580.1.1	purple	-2.83997	0.386049	0.784064	0.958495	-2.83997	0.559399	-2.83997	0.336501	-2.83997	0.401729	-2.83997	0.361723	-0.202069	1	-1.40816	0.785915
Solyc00g023590.2.1	purple	-0.0260499	1	-0.390694	0.935908	-2.20563	0.158958	-0.233438	1	0.214654	1	-0.494442	0.784598	0.224168	1	-0.647978	0.720362
Solyc00g023600.1.1	cyan	-2.85272	0.466515	-0.586497	1	0.0612282	1	-2.85272	0.419356	-2.85272	0.483103	-2.85272	0.445547	0	1	-3.60865	0.401357
Solyc00g023700.2.1	purple	-2.57333	0.0977351	-2.17192	0.280627	-0.658234	0.870722	-2.84198	0.0530752	-0.619566	0.812016	-4.418	0.0106214	1.78665	0.199087	-0.281667	1
Solyc00g023710.1.1	black	0	1	2.25231	0.630566	0	1	0	1	0	1	0	1	0	1	0	1
Solyc00g025290.1.1	black	-1.89259	0.288393	2.65339	0.11835	0.837622	0.790909	-1.19806	0.526198	-1.60265	0.399379	-1.42127	0.439537	0.148366	1	-1.03053	0.694017
Solyc00g025300.1.1	paleturquoise	-2.78513	0.324907	-2.78513	0.479171	-2.78513	0.500673	-1.77699	0.546675	-0.984316	0.859314	-2.78513	0.302587	1.77756	0.672211	-0.0175587	1
Solyc00g025400.2.1	cyan	1.83675	0.624428	0	1	3.73237	0.310224	1.57168	0.681357	3.08871	0.336286	0	1	1.46055	0.702185	-0.608213	1
Solyc00g028960.1.1	white	-8.3001	4.36e-06	-0.263917	0.95688	-2.68568	0.0204879	-8.3001	2.07e-06	-8.3001	4.63e-06	-6.52504	6.12e-06	-0.508965	0.675694	-2.17303	0.0281641
Solyc00g032030.1.1		0	1	0	1	0	1	0	1	0	1	0	1	0	1	0	1
Solyc00g036520.1.1	green	1.12799	0.836364	1.67365	0.689972	0.899128	1	-2.0052	0.556404	-2.0052	0.621143	0.444405	1	0.303508	1	-2.69418	0.54092
Solyc00g036530.1.1	cyan	0	1	0	1	0	1	0	1	1.81688	0.672691	0	1	1.77375	0.706877	-2.68864	0.516145
Solyc00g047180.1.1	green	0	1	2.29348	0.636414	0	1	0	1	0	1	0	1	0	1	0	1
Solyc00g047190.1.1	salmon4	0	1	0	1	0	1	0	1	0	1	0	1	-2.81072	0.526475	0	1
Solyc00g047200.1.1	cyan	-4.91934	0.138023	1.98824	0.416406	0.671379	1	-2.76615	0.302748	-3.03636	0.316496	-2.57606	0.357354	1.16797	1	-2.54556	0.273019
Solyc00g049210.1.1	greenyellow	0.550685	0.573025	1.49416	0.0931741	0.688135	0.558547	0.637924	0.479774	0.558324	0.585864	0.0721762	1	0.113359	1	-1.66302	0.0450361
Solyc00g049220.1.1	darkgrey	0	1	0	1	0	1	0	1	0	1	0	1	-1.9577	0.653739	0	1
Solyc00g052430.2.1	cyan	-0.486641	1	1.00782	0.85269	0.166553	1	-1.19606	0.76545	-6.15669	0.139873	-1.87763	0.565311	1.76258	0.676455	-1.98809	0.570562
Solyc00g052530.2.1	purple	0.997629	0.256174	-1.21375	0.362537	-0.825059	0.601102	0.792848	0.402199	0.295797	0.944426	1.07885	0.202186	-0.446708	0.770845	-0.391252	0.844074
Solyc00g052540.1.1	cyan	0	1	3.15846	0.495555	2.89151	0.597034	0	1	1.79622	0.727631	0	1	1.14206	0.899024	-4.32853	0.229493
Solyc00g069880.2.1	brown	-0.289163	1	0.14449	1	-2.06433	0.715786	1.07772	0.811112	-0.263836	1	-0.331077	1	1.98308	0.533442	-0.707912	0.981307
Solyc00g072800.2.1	cyan	-0.329274	0.883813	2.17961	0.0358492	0.914531	0.436544	-0.1403	1	-0.356684	0.869676	-0.334342	0.871159	-0.0338056	1	-0.970507	0.359454
Solyc00g076250.1.1		0	1	0	1	0	1	0	1	0	1	0	1	0	1	0	1
Solyc00g094520.1.1	cyan	-0.97743	0.839254	2.97565	0.191025	1.96799	0.483157	-0.902715	0.851127	-3.19451	0.325007	-0.817381	0.898091	-0.201402	1	-2.25092	0.367291
Solyc00g094530.1.1	cyan	-1.12519	0.626042	1.99633	0.286184	0.267226	1	-0.639732	0.869167	-0.779035	0.821634	-0.922377	0.713913	0.443488	1	-2.0141	0.268689
Solyc00g094540.1.1	cyan	-0.77211	0.896903	2.812	0.186815	1.60601	0.576504	-1.80328	0.495188	-1.22004	0.722942	-1.01281	0.781989	-0.216365	1	-2.83572	0.175456
Solyc00g094550.1.1	cyan	-0.993066	0.926151	1.99365	0.54558	0.973149	0.961633	-0.530413	1	-0.234415	1	-2.85072	0.434776	3.05202	0.499347	-5.20204	0.12199
Solyc00g112190.2.1	brown	0.126693	1	1.10402	0.436661	-0.963426	0.640474	-0.10935	1	-0.0343923	1	0.0126783	1	1.12343	0.37195	-0.840653	0.680774
Solyc00g118680.2.1	orange	-2.33132	0.389809	1.81669	0.470113	0.906896	0.889459	-1.28783	0.673944	-1.24167	0.714067	-1.71296	0.538578	-0.639774	1	-4.92594	0.226072
Solyc00g118690.1.1	cyan	-1.88499	0.39496	3.00154	0.120588	1.61997	0.498067	-1.56371	0.476326	-2.49575	0.270858	-1.7942	0.411928	-0.850893	0.901392	-1.86398	0.379029
Solyc00g125980.1.1	cyan	-0.523507	0.765797	1.06875	0.389626	0.981226	0.491651	-0.518344	0.755952	-0.371948	0.923943	-0.702558	0.612067	-0.646174	0.675374	-1.38314	0.202894
Solyc00g125990.1.1	cyan	-5.56245	0.298779	3.09979	0.325228	2.25311	0.575143	-1.73132	0.706102	-1.23074	0.880739	-1.79869	0.70156	-0.604456	1	-5.49011	0.113339
Solyc00g126000.1.1	black	1.56399	0.0655794	2.98147	0.00790037	1.74495	0.106672	2.09265	0.00924886	0.935527	0.376695	1.69354	0.0395815	-0.414835	0.787745	0.477603	0.743232
Solyc00g126010.1.1	green	0.583151	0.974169	2.43005	0.271591	0.741995	0.967097	0.483703	1	-0.0300508	1	-0.336275	1	-1.44545	0.694256	-1.92735	0.64361
Solyc00g142160.1.1	cyan	-0.230616	1	1.99583	0.573813	0.445328	1	0.997548	0.8611	-0.29108	1	-0.431712	1	-0.886897	0.94905	-3.42736	0.189649
Solyc00g142170.2.1	cyan	-0.948287	0.755591	1.82655	0.366574	0.301167	1	-1.24927	0.608134	-0.416324	1	-1.80621	0.418972	-0.0348242	1	-1.77417	0.398377
Solyc00g153980.1.1	cyan	-2.01102	0.604101	1.08828	0.905844	-2.01102	0.744467	-2.01102	0.557285	-2.01102	0.621143	-2.01102	0.583293	0	1	-1.39573	0.806114
Solyc00g164580.1.1	purple	3.06583	0.324099	0	1	2.10819	0.696893	3.86808	0.158359	1.78424	0.656461	2.50238	0.453197	1.09101	0.856789	-2.23528	0.448074
Solyc00g180440.1.1	cyan	-0.757141	0.81123	3.59837	0.0474626	2.27936	0.220482	-0.581677	0.899672	-0.729305	0.845397	-1.722	0.391253	0.066964	1	-1.89808	0.24604
Solyc00g181240.1.1	cyan	-2.0704	0.558728	-2.0704	0.678493	-0.0160587	1	0.260987	1	-2.0704	0.57567	-2.0704	0.536588	0	1	-3.16895	0.386726
Solyc00g181250.2.1	green	0	1	2.2879	0.550329	0	1	1.56002	0.637947	0	1	1.7448	0.589383	-1.9882	0.57228	1.25835	0.764935
Solyc00g198360.1.1	purple	-0.00133255	1	-0.00133255	1	-0.00133255	1	-0.00125874	1	-0.00133255	1	0.0154086	1	-1.28e-05	1	-3.97e-06	1
Solyc00g210860.1.1	green	-1.36536	0.771075	1.77666	0.723946	-1.36536	0.896254	-1.36536	0.72918	1.22516	0.864895	-1.36536	0.747421	0	1	0	1
Solyc00g230060.1.1	orange	-1.68958	0.0625669	0.791719	0.52206	0.423989	0.888432	-1.64249	0.0677544	-1.37341	0.148662	-1.39084	0.127543	-0.133713	1	0.00726587	1
Solyc00g230070.1.1	green	0	1	5.12933	0.187925	2.9161	0.610094	0	1	0	1	0	1	0	1	-0.0515251	1
Solyc00g230080.1.1	saddlebrown	0	1	0	1	0	1	0	1	0	1	0	1	-0.234708	1	1.56175	0.757266
Solyc00g244280.1.1	purple	-4.68096	0.0400446	-1.63311	0.522678	-4.68096	0.136962	-2.351	0.201274	-2.86408	0.161503	-2.11241	0.270758	-1.98958	0.593031	0.4297	1
Solyc00g244290.1.1	orange	1.07429	0.870998	4.91037	0.0837949	3.52967	0.249512	-2.6424	0.583561	-3.62321	0.502285	1.93038	0.544574	2.56951	0.769171	-3.29978	0.399088
Solyc00g244300.1.1	green	-1.57458	0.190437	2.37685	0.0596231	0.723765	0.716046	-0.948855	0.473983	-0.509779	0.827046	-0.841338	0.547241	-0.348063	1	-0.635024	0.785601
Solyc00g254910.1.1	green	0	1	4.75821	0.308423	0	1	0	1	0	1	0	1	1.83277	0.818447	0	1
Solyc00g266110.1.1		0	1	0	1	0	1	0	1	0	1	0	1	0	1	0	1
Solyc00g277510.1.1	cyan	-1.08894	0.594449	2.62364	0.159102	0.0736489	1	-2.72984	0.0934594	-3.16187	0.0658902	-3.02518	0.0659718	-0.520774	1	-3.42356	0.0572716
Solyc00g281110.1.1	cyan	3.07051	0.393762	0	1	4.07247	0.314815	2.29893	0.558848	3.13085	0.403863	0	1	-1.93979	0.454786	-2.84766	0.327272
Solyc00g284510.1.1		0	1	0	1	0	1	0	1	0	1	0	1	0	1	0	1
Solyc00g308530.1.1		0	1	0	1	0	1	0	1	0	1	0	1	0	1	0	1
Solyc00g309530.1.1	purple	-2.83648	0.345574	0.783409	0.942657	1.4878	0.688504	1.30055	0.630122	0.280107	1	1.12499	0.705789	0.131268	1	-1.10725	0.762129
Solyc00g316530.1.1	purple	-0.619103	0.312366	0.130657	1	-0.0831813	1	-0.672699	0.252224	-0.566603	0.390739	-0.409002	0.565311	-0.284929	0.840503	-0.608664	0.407999
Solyc00g320430.1.1	cyan	-0.771976	0.922717	4.28073	0.0393832	2.30852	0.323081	0.0294035	1	-0.74309	0.950926	0.337236	1	2.27298	0.32094	-2.69678	0.116564
Solyc00g322630.1.1		0	1	0	1	0	1	0	1	0	1	0	1	0	1	0	1
Solyc00g500001.1.1		0	1	0	1	0	1	0	1	0	1	0	1	0	1	0	1
Solyc00g500002.1.1	lightcyan1	0	1	0	1	0	1	3.75132	0.267389	5.13e-15	1	0	1	1.81691	0.744468	0.763493	1
Solyc00g500003.1.1	brown	0.33712	0.842591	-0.906536	0.420106	0.0876868	1	0.476763	0.670617	0.0864634	1	0.210017	1	0.71659	0.45307	-0.623633	0.581747
Solyc00g500004.1.1		0	1	0	1	0	1	0	1	0	1	0	1	0	1	0	1
Solyc00g500005.1.1		0	1	0	1	0	1	0	1	0	1	0	1	0	1	0	1
Solyc00g500006.1.1		0	1	0	1	0	1	0	1	0	1	0	1	0	1	0	1
Solyc00g500007.1.1		0	1	0	1	0	1	0	1	0	1	0	1	0	1	0	1
Solyc00g500008.1.1		0	1	0	1	0	1	0	1	0	1	0	1	0	1	0	1
Solyc00g500009.1.1		0	1	0	1	0	1	0	1	0	1	0	1	0	1	0	1
Solyc00g500010.1.1		0	1	0	1	0	1	0	1	0	1	0	1	0	1	0	1
Solyc00g500011.1.1		0	1	0	1	0	1	0	1	0	1	0	1	0	1	0	1
Solyc00g500012.1.1		0	1	0	1	0	1	0	1	0	1	0	1	0	1	0	1
Solyc00g500013.1.1		0	1	0	1	0	1	0	1	0	1	0	1	0	1	0	1
Solyc00g500014.1.1		0	1	0	1	0	1	0	1	0	1	0	1	0	1	0	1
Solyc00g500015.1.1		0	1	0	1	0	1	0	1	0	1	0	1	0	1	0	1
Solyc00g500016.1.1		0	1	0	1	0	1	0	1	0	1	0	1	0	1	0	1
Solyc00g500017.1.1		0	1	0	1	0	1	0	1	0	1	0	1	0	1	0	1
Solyc00g500018.1.1		0	1	0	1	0	1	0	1	0	1	0	1	0	1	0	1
Solyc00g500019.1.1	cyan	0	1	0	1	0	1	0	1	0	1	0	1	0	1	-3.25454	0.498458
Solyc00g500020.1.1	cyan	-1.23573	0.405287	2.37821	0.120484	1.39983	0.423738	-1.19478	0.422327	-1.29145	0.398221	-1.41836	0.313029	-0.285612	1	-2.24253	0.12297
Solyc00g500021.1.1	cyan	-0.733513	0.620364	1.92039	0.142089	0.809276	0.682544	-0.654978	0.681398	-0.713879	0.654582	-0.625053	0.692502	0.0994649	1	-1.68656	0.189482
Solyc00g500022.1.1	cyan	-1.77878	0.0991446	1.37869	0.272084	0.764484	0.684576	-1.63362	0.125254	-1.78536	0.105326	-1.80353	0.0901536	-0.461566	0.906966	-1.63011	0.171488
Solyc00g500023.1.1	cyan	-0.585912	0.582761	1.57923	0.0997802	0.761715	0.534595	-0.530125	0.639801	-0.230456	1	-0.704263	0.469732	0.0758019	1	-0.82033	0.44804
Solyc00g500024.1.1	cyan	-1.81591	0.279434	2.6836	0.156915	1.07367	0.703909	-2.36109	0.140047	-2.56478	0.11857	-2.50145	0.114183	-0.229645	1	-3.36703	0.0678392
Solyc00g500025.1.1	cyan	-1.41677	0.497627	2.66599	0.17806	1.186	0.690832	-2.19701	0.233262	-2.34459	0.224951	-2.27287	0.222398	-0.467249	1	-3.67528	0.0558294
Solyc00g500026.1.1	cyan	-2.40853	0.290598	2.24266	0.30663	1.25131	0.704377	-2.39296	0.272237	-3.14208	0.187394	-2.88667	0.202729	0.578032	1	-4.18362	0.0491095
Solyc00g500027.1.1	cyan	-1.89731	0.298468	2.56994	0.196787	1.10129	0.714707	-2.16621	0.218939	-2.4112	0.182464	-2.21552	0.207294	0.0439291	1	-3.83859	0.0515026
Solyc00g500028.1.1	cyan	-1.11985	0.596336	2.60901	0.161421	1.2259	0.638624	-1.73625	0.330097	-1.7691	0.349641	-1.92209	0.277336	0.0872734	1	-3.78312	0.0383511
Solyc00g500029.1.1	cyan	-0.543573	1	2.89633	0.206872	0.0752731	1	-0.880945	0.848727	-0.332785	1	-1.89889	0.523838	0.021385	1	-2.02074	0.365306
Solyc00g500030.1.1	cyan	-1.9589	0.217625	2.55286	0.120518	1.2385	0.559399	-2.18156	0.151408	-2.56934	0.113893	-1.80604	0.253143	-0.404371	1	-2.60934	0.0905235
Solyc00g500031.1.1	cyan	-1.90537	0.285479	2.30027	0.217971	1.67007	0.43964	-1.87933	0.281045	-2.05958	0.256188	-1.69702	0.3425	-0.817823	0.853248	-2.26806	0.217028
Solyc00g500032.1.1	cyan	-1.05537	0.653267	2.92444	0.131292	2.09473	0.31877	-1.84683	0.329809	-2.34796	0.232099	-1.35556	0.517781	0.255867	1	-2.16708	0.254892
Solyc00g500033.1.1		0	1	0	1	0	1	0	1	0	1	0	1	0	1	0	1
Solyc00g500034.1.1	cyan	-1.7708	0.331357	2.50092	0.184422	1.70035	0.432864	-1.5374	0.405707	-1.85668	0.319291	-1.81218	0.30978	-0.18923	1	-2.01894	0.283803
Solyc00g500035.1.1	cyan	-1.38675	0.0426536	1.21553	0.140674	0.0183782	1	-1.58801	0.0192687	-2.0427	0.00394894	-2.47041	0.000625051	-0.551005	0.603915	-0.70553	0.466747
Solyc00g500036.1.1	purple	-0.891668	0.133055	1.07025	0.122656	0.363998	0.757995	-1.36729	0.0161275	-1.50044	0.0100746	-1.8812	0.00137939	-0.369031	0.711179	-0.843812	0.223491
Solyc00g500037.1.1	cyan	-0.384534	1	3.22616	0.0644639	2.09433	0.24084	-0.532671	0.886617	-0.593963	0.868704	-0.171323	1	-0.184024	1	-2.37676	0.135695
Solyc00g500038.1.1	brown	0	1	0	1	0	1	0	1	0	1	0	1	2.35341	0.621351	0	1
Solyc00g500039.1.1	cyan	-1.51131	0.372288	3.85789	0.0525496	1.03972	0.707874	-2.28271	0.139445	-2.84952	0.0688765	-2.40666	0.113733	0.04948	1	-1.55552	0.449681
Solyc00g500040.1.1	cyan	-2.80167	0.464454	0.362268	1	-0.686491	1	-2.80167	0.416192	-2.80167	0.480929	-2.80167	0.443042	0	1	-0.492932	1
Solyc00g500041.1.1	cyan	-0.98694	0.666644	2.24397	0.245257	0.950236	0.769072	-1.23118	0.543027	-2.20897	0.227992	-2.5031	0.150425	0.36801	1	-3.54013	0.0580437
Solyc00g500042.1.1	cyan	-0.633816	0.542552	1.07782	0.271401	0.689094	0.597023	-0.280837	0.920885	-0.347336	0.862551	0.143522	1	-0.775913	0.536035	-0.712122	0.543052
Solyc00g500043.1.1	purple	-2.0802	0.399086	-5.07473	0.200359	-5.11992	0.198512	-5.12802	0.0561457	-5.12802	0.0805861	-5.12802	0.0663467	2.61649	0.603539	4.38344	0.235651
Solyc00g500047.1.1	purple	-1.26894	0.0379252	0.708918	0.365006	-0.266301	0.930528	-1.65098	0.00682839	-1.82443	0.00377371	-2.31522	0.00035533	0.0670592	1	-0.854935	0.253389
Solyc00g500048.1.1	cyan	-1.33588	0.494688	2.55359	0.177454	2.38703	0.233809	-1.77316	0.315563	-1.69516	0.370775	-1.94717	0.263725	-0.618283	0.973773	-2.2407	0.227407
Solyc00g500049.1.1	cyan	-1.81359	0.0308135	0.730578	0.527988	0.386824	0.897227	-2.12863	0.0112325	-2.02953	0.0177676	-2.30587	0.00650753	-0.897602	0.431989	-1.40582	0.149209
Solyc00g500050.1.1	purple	-2.68029	7.9e-05	0.754694	0.329664	0.0218677	1	-3.53977	3.62e-06	-3.32245	9.08e-06	-3.91148	9.51e-07	-2.00795	0.00285591	-0.510149	0.606245
Solyc00g500051.1.1	purple	-0.705921	0.867601	-0.197493	1	-1.83715	0.50219	-0.390679	1	-0.162246	1	-0.719485	0.854256	-1.64421	0.536469	3.44369	0.503439
Solyc00g500052.1.1	cyan	-0.837332	0.687268	2.44331	0.15221	1.14895	0.623142	-1.17077	0.503917	-1.69973	0.299817	-1.73925	0.264406	-0.601618	0.910107	-2.14818	0.195629
Solyc00g500053.1.1	cyan	-3.05991	0.141408	2.80421	0.145211	1.63054	0.486208	-2.21398	0.254434	-2.05368	0.332649	-2.41848	0.225042	-0.542051	1	-2.93748	0.104818
Solyc00g500054.1.1	cyan	-1.45072	0.418992	2.67666	0.160548	0.915949	0.773834	-1.92329	0.245216	-2.30947	0.163739	-1.90484	0.246665	0.1815	1	-3.75559	0.0465441
Solyc00g500055.1.1	cyan	-0.665656	0.814863	2.97485	0.0962894	1.36714	0.533019	-1.43527	0.397691	-1.34797	0.463659	-1.30359	0.459505	-0.493001	0.981729	-3.53629	0.0400479
Solyc00g500056.1.1	cyan	-1.27802	0.517909	2.93762	0.137484	1.42164	0.567612	-1.86	0.284677	-2.18002	0.209792	-1.99301	0.240978	-0.311017	1	-3.72989	0.0545415
Solyc00g500057.1.1	cyan	-1.54903	0.436788	2.80274	0.17966	1.31335	0.65202	-2.22492	0.218838	-2.83568	0.119672	-2.44012	0.168985	-0.373045	1	-3.74398	0.0683006
Solyc00g500058.1.1	cyan	-0.951063	0.639508	2.53501	0.137852	1.84472	0.323961	-1.15572	0.5245	-1.48463	0.408624	-1.703	0.299968	-0.0606552	1	-1.90719	0.262589
Solyc00g500059.1.1	cyan	-0.513801	0.946335	2.82871	0.121093	2.12124	0.276767	-1.56401	0.403196	-1.11793	0.627934	-0.970211	0.668529	-0.33548	1	-2.14637	0.221224
Solyc00g500060.1.1	cyan	-0.683927	0.9031	2.71857	0.194962	1.4286	0.627605	-1.47636	0.537358	-1.65525	0.519242	-2.46475	0.275223	-0.246829	1	-1.86721	0.385283
Solyc00g500061.1.1	cyan	-0.978015	0.30338	1.49648	0.141116	0.599733	0.706787	-1.54116	0.0727183	-1.45633	0.104462	-1.5912	0.0647305	-0.744744	0.552605	-1.60388	0.0960605
Solyc00g500062.1.1	cyan	-1.58928	0.0633918	1.13202	0.275355	0.344651	0.947258	-1.52053	0.0730941	-1.40472	0.112787	-2.12554	0.0126402	-0.842977	0.466038	-1.77905	0.0656637
Solyc00g500063.1.1	cyan	-1.19926	0.546453	3.03218	0.123494	1.23275	0.649121	-1.85842	0.275163	-2.45211	0.143436	-2.15159	0.190318	0.22886	1	-2.86708	0.128614
Solyc00g500064.1.1	purple	-1.78669	0.00112247	0.889849	0.173589	0.396413	0.69717	-2.2483	0.000111154	-2.14567	0.000208042	-2.91108	4.75e-06	-1.14988	0.0445061	-0.58591	0.424928
Solyc00g500065.1.1	cyan	-1.54754	0.457993	2.54714	0.190991	1.11036	0.713168	-1.13813	0.619391	-1.43028	0.525267	-2.1388	0.267461	0.762572	0.929892	-3.11718	0.090951
Solyc00g500066.1.1	cyan	-2.13462	0.249304	2.48786	0.207267	1.46389	0.558565	-2.46052	0.167102	-2.20614	0.24635	-2.46149	0.174354	-0.00307359	1	-2.81644	0.142309
Solyc00g500069.1.1	cyan	-1.41029	0.53872	2.74905	0.16718	1.27228	0.663866	-1.60656	0.449956	-2.24753	0.297369	-1.32039	0.56727	-0.0260456	1	-2.54756	0.186583
Solyc00g500070.1.1	darkgrey	0	1	0	1	0	1	0	1	0	1	0	1	-2.88944	0.495084	0	1
Solyc00g500073.1.1	cyan	0.209615	1	3.31933	0.385671	2.86454	0.536695	0.704931	1	-3.99884	0.590162	-0.305092	1	4.77229	0.520354	-2.4793	0.48089
Solyc00g500084.1.1	cyan	1.6224	0.817302	3.22731	0.558212	4.30822	0.385071	0	1	0	1	0	1	1.82041	0.818134	-4.0124	0.267268
Solyc00g500085.1.1	cyan	-0.58831	0.813742	1.93767	0.177958	0.914613	0.682395	-1.67232	0.233563	-0.970834	0.586785	-0.92323	0.583697	-0.646863	0.85882	-1.8519	0.167496
Solyc00g500086.1.1	cyan	-7.14015	0.290955	3.16509	0.410904	2.16068	0.693006	-7.17518	0.249178	-7.1759	0.302073	0.329092	1	0.0625538	1	-5.17966	0.187874
Solyc00g500087.1.1	cyan	-1.17977	0.516753	2.30834	0.176519	1.21923	0.588191	-1.10096	0.544318	-1.61122	0.346286	-1.26371	0.468631	0.832317	0.762647	-3.05579	0.0606962
Solyc00g500088.1.1	cyan	0	1	0.0386861	1	1.39e-05	1	0	1	0	1	3.29e-06	1	0	1	-0.0337904	1
Solyc00g500089.1.1		0	1	0	1	0	1	0	1	0	1	0	1	0	1	0	1
Solyc00g500090.1.1	purple	0.228802	1	-0.676403	1	-0.783463	1	-1.31548	0.722305	0.542841	1	0.48642	1	1.81037	0.693521	0.422415	1
Solyc00g500091.1.1	sienna3	0	1	0	1	0	1	1.65001	0.686046	0	1	0	1	0	1	0	1
Solyc00g500092.1.1	darkgrey	-0.000113629	1	-0.000113629	1	-0.000113629	1	-0.000113629	1	-0.000113629	1	-0.000113629	1	-1.95609	0.654033	-9.89e-08	1
Solyc00g500093.1.1	purple	-3.37301	0.31332	-3.37301	0.466791	-1.26776	0.895093	-0.363827	1	0.773999	0.926325	0.223838	1	-0.582531	1	-0.0151673	1
Solyc00g500094.1.1	sienna3	0	1	0	1	2.0384	0.74544	2.77488	0.464668	0	1	0	1	0	1	0	1
Solyc00g500095.1.1	purple	-0.547137	0.967834	-1.93554	0.538546	-1.93229	0.567171	-2.65378	0.22552	-4.22773	0.10066	-4.22773	0.0828783	0.479753	1	-1.92095	0.677438
Solyc00g500096.1.1	green	0	1	7.96682	0.216935	0	1	0	1	0	1	2.87516	0.778899	0	1	0	1
Solyc00g500097.1.1		0	1	0	1	0	1	0	1	0	1	0	1	0	1	0	1
Solyc00g500098.1.1	bisque4	-0.174571	1	-0.167996	1	-0.174574	1	-0.174574	1	-0.174574	1	-0.174574	1	5.13e-15	1	0	1
Solyc00g500099.1.1	cyan	-0.661216	0.886807	2.03752	0.310598	0.753524	0.900725	-0.354881	1	-1.01018	0.718116	-1.21698	0.604222	-0.0703997	1	-2.10677	0.285977
Solyc00g500100.1.1	cyan	-2.10505	0.557326	2.05833	0.543461	1.70298	0.704852	-0.891747	0.913685	-0.495531	1	-0.638276	1	0.015139	1	-3.26656	0.28591
Solyc00g500101.1.1	cyan	-0.385745	1	2.52822	0.121056	1.15091	0.613854	-0.539034	0.887978	-1.28577	0.508648	-0.549771	0.886617	0.375975	1	-1.89374	0.240243
Solyc00g500102.1.1	cyan	-4.9774	0.674926	4.43313	0.426977	3.04138	0.698481	-4.9774	0.646535	-4.9774	0.688879	-4.9774	0.656686	0	1	-8.94043	0.291388
Solyc00g500103.1.1	cyan	-1.33497	0.630542	3.05523	0.156776	1.50596	0.613086	-0.590265	0.955681	-0.563181	0.992478	-1.1875	0.672222	0.0111951	1	-3.29876	0.112835
Solyc00g500104.1.1	purple	-1.22343	0.597501	1.37146	0.565432	-0.278216	1	-1.43239	0.502381	-1.51812	0.501729	-1.4081	0.522877	-1.49776	0.530045	-1.55643	0.563943
Solyc00g500105.1.1	cyan	-4.9048	0.410805	2.87214	0.410176	2.64009	0.518185	0.88223	0.954731	-0.650496	1	0.57034	1	-0.45591	1	-3.09048	0.365996
Solyc00g500106.1.1	cyan	-1.44911	0.400277	1.28168	0.502906	0.738148	0.842075	-1.49558	0.368543	-1.21962	0.525147	-2.21705	0.16066	0.239994	1	-2.53064	0.152568
Solyc00g500107.1.1	cyan	-2.43573	0.341236	2.73656	0.159841	1.19168	0.712015	-0.604786	0.940702	-1.68	0.547467	-1.74626	0.494457	1.40694	0.646092	-2.13318	0.311228
Solyc00g500108.1.1	black	-2.23488	0.280678	1.38042	0.510852	-0.697393	0.951187	-1.09254	0.644606	-0.0546074	1	-1.39036	0.527364	2.68855	0.278639	-3.46405	0.136071
Solyc00g500109.1.1	green	3.0914	0.338859	3.14974	0.423514	2.06004	0.71113	1.57298	0.695817	2.59771	0.477592	0	1	3.09714	0.387166	-2.68316	0.499965
Solyc00g500110.1.1	purple	1.7758	0.749066	5.15946	0.186385	3.42888	0.523642	0	1	1.80902	0.76351	0	1	-0.031315	1	-1.61805	0.671465
Solyc00g500111.1.1	green	-1.75434	0.290367	1.74753	0.263506	-0.620533	0.926359	-0.861608	0.668581	-0.323621	1	-0.867976	0.660404	0.893854	0.692234	-1.00881	0.621615
Solyc00g500112.1.1	cyan	-2.31342	0.388917	1.64304	0.537995	0.758174	0.961649	-2.39817	0.340064	-2.65654	0.337594	-1.00907	0.782627	0.663163	1	-6.02026	0.0533321
Solyc00g500113.1.1	orange	-0.283065	1	1.62515	0.409568	1.64054	0.44857	0.189898	1	0.00497274	1	-0.186157	1	1.49511	0.571098	-2.10085	0.317792
Solyc00g500114.1.1	cyan	0	1	0	1	0	1	0	1	0	1	0	1	0	1	-2.73819	0.568864
Solyc00g500115.1.1	green	0	1	4.7474	0.331571	2.62046	0.750215	0	1	4.54701	0.286315	0	1	4.43254	0.337437	0	1
Solyc00g500116.1.1		0	1	0	1	0	1	0	1	0	1	0	1	0	1	0	1
Solyc00g500117.1.1	darkgrey	-0.52214	1	-6.31948	0.360407	-6.31948	0.373758	-1.61691	0.712321	-6.31922	0.227261	-6.31948	0.200894	-0.542031	1	-1.76846	0.796003
Solyc00g500120.1.1		0	1	0	1	0	1	0	1	0	1	0	1	0	1	0	1
Solyc00g500121.1.1	salmon4	0	1	0	1	0	1	0	1	0	1	0	1	-1.99448	0.658432	0	1
Solyc00g500122.1.1		0	1	0	1	0	1	0	1	0	1	0	1	0	1	0	1
Solyc00g500125.1.1	cyan	2.67906	0.510787	6.0158	0.0798762	6.52629	0.0639237	2.93939	0.428796	2.22158	0.655938	3.617	0.267606	0.711177	1	-2.4145	0.325984
Solyc00g500129.1.1	black	-1.27402	0.0642724	1.37471	0.0960444	0.0356756	1	-1.92081	0.00526489	-1.48597	0.0323964	-2.44295	0.000688176	-0.424433	0.725126	-2.16949	0.00878767
Solyc00g500130.1.1	cyan	-0.982613	0.587855	2.64596	0.123494	0.170847	1	-1.79356	0.222994	-1.96095	0.187172	-1.4307	0.353397	0.21358	1	-3.40552	0.0428484
Solyc00g500134.1.1	cyan	-1.56884	0.599477	2.28385	0.408462	0.671305	1	-1.62205	0.568812	-3.50501	0.194756	-2.03896	0.448847	0.417403	1	-1.91616	0.537566
Solyc00g500139.1.1	cyan	0	1	5.71411	0.365541	0	1	0	1	0.193275	1	0	1	0	1	-6.76331	0.222999
Solyc00g500140.1.1	orange	-2.4425	0.00173651	1.54299	0.0900438	0.416129	0.816166	-2.97434	0.000298305	-2.85328	0.000510545	-3.58093	4.59e-05	-1.21794	0.151969	-0.447733	0.766715
Solyc00g500141.1.1	purple	0	1	2.38944	0.592284	2.48946	0.629155	0	1	0	1	0	1	0	1	-1.99745	0.674107
Solyc00g500142.1.1		0	1	0	1	0	1	0	1	0	1	0	1	0	1	0	1
Solyc00g500143.1.1	darkolivegreen	0	1	0	1	2.2592	0.699478	0	1	0	1	0	1	0	1	0	1
Solyc00g500145.1.1	salmon4	0	1	0	1	0	1	0	1	0	1	0	1	-3.04127	0.407363	0	1
Solyc00g500146.1.1	purple	-0.914056	0.266786	1.38921	0.112274	1.0101	0.290458	-0.806523	0.335412	-1.03616	0.205638	-2.02258	0.00894802	-1.02708	0.242413	-0.426251	0.760431
Solyc00g500147.1.1	brown	-0.236952	0.854967	-0.354626	0.711845	-0.322401	0.811154	0.197811	0.915357	-0.1413	1	-0.478283	0.486072	0.387919	0.667492	-0.324102	0.791854
Solyc00g500148.1.1	darkgreen	-0.120375	1	-2.11283	0.642237	-2.11283	0.683099	-0.343389	1	0.00604135	1	-0.158694	1	-0.488655	1	0.0537463	1
Solyc00g500149.1.1	darkgrey	0	1	0	1	0	1	0	1	0	1	0	1	-2.86216	0.427119	0	1
Solyc00g500150.1.1	cyan	0	1	0	1	0	1	0	1	0	1	0	1	-2.2616	0.58749	-2.14718	0.649357
Solyc00g500151.1.1		0	1	0	1	0	1	0	1	0	1	0	1	0	1	0	1
Solyc00g500152.1.1	white	0	1	0	1	0	1	0	1	0	1	0	1	0.619234	1	-2.27228	0.602463
Solyc00g500153.1.1		0	1	0	1	0	1	0	1	0	1	0	1	0	1	0	1
Solyc00g500154.1.1	green	0	1	3.29723	0.460476	0	1	1.56628	0.737156	0	1	0	1	0	1	0	1
Solyc00g500155.1.1	cyan	-1.36654	0.649043	2.08857	0.337449	2.22481	0.330069	-1.39153	0.620477	-0.467374	1	-1.60456	0.560169	1.52855	0.626007	-1.92933	0.309331
Solyc00g500156.1.1	cyan	0	1	0	1	0	1	0	1	0	1	0	1	0	1	-1.94854	0.689353
Solyc00g500157.1.1	cyan	-0.696382	0.731464	2.29208	0.128521	1.09174	0.584199	-0.709241	0.716176	-1.336	0.388456	-1.23076	0.409785	-0.103844	1	-2.95889	0.0404761
Solyc00g500158.1.1	cyan	-2.04551	0.22764	2.14548	0.237589	0.694723	0.890539	-1.85954	0.26765	-2.44903	0.15493	-1.90999	0.257473	0.745283	0.894483	-3.50388	0.0477881
Solyc00g500159.1.1		0	1	0	1	0	1	0	1	0	1	0	1	0	1	0	1
Solyc00g500160.1.1	black	0.151197	1	0.835374	0.702096	-0.319927	1	0.258135	1	-0.144232	1	-0.224786	1	0	1	-0.0195066	1
Solyc00g500161.1.1		0	1	0	1	0	1	0	1	0	1	0	1	0	1	0	1
Solyc00g500162.1.1		0	1	0	1	0	1	0	1	0	1	0	1	0	1	0	1
Solyc00g500163.1.1		0	1	0	1	0	1	0	1	0	1	0	1	0	1	0	1
Solyc00g500164.1.1		0	1	0	1	0	1	0	1	0	1	0	1	0	1	0	1
Solyc00g500165.1.1		0	1	0	1	0	1	0	1	0	1	0	1	0	1	0	1
Solyc00g500166.1.1	cyan	0.603879	1	2.08737	0.64502	-2.02767	0.823155	0.288534	1	-2.02767	0.698349	0.484911	1	3.10111	0.542743	0.126042	1
Solyc00g500167.1.1	purple	-1.27085	0.0475702	1.1493	0.135442	0.722349	0.42211	-1.08289	0.0927631	-0.766576	0.291792	-0.800079	0.243395	-0.38609	0.746247	0.164041	1
Solyc00g500168.1.1	cyan	3.02332	0.522821	6.6674	0.0864118	4.68429	0.323282	3.4527	0.423311	0	1	2.4518	0.636246	2.14591	0.757242	-5.213	0.0693984
Solyc00g500169.1.1	cyan	-0.614841	0.899281	2.55204	0.191383	1.52716	0.532905	-0.645996	0.872006	-1.10187	0.654969	-0.867333	0.743965	0.64894	0.938098	-2.88846	0.127703
Solyc00g500170.1.1	cyan	0	1	4.95045	0.260917	2.90643	0.67508	0	1	0	1	0	1	0	1	-4.64173	0.265195
Solyc00g500171.1.1	cyan	-0.952226	0.585427	1.62454	0.296131	0.56131	0.91727	-1.2513	0.415049	-1.02584	0.566461	-0.971897	0.565325	-0.170422	1	-2.98734	0.0471022
Solyc00g500172.1.1	cyan	-1.33915	0.562701	1.89345	0.361458	1.22179	0.687717	-1.13981	0.637558	-1.47502	0.530809	-2.3767	0.239733	0.127444	1	-3.61545	0.0835156
Solyc00g500173.1.1	cyan	0	1	0	1	0	1	0	1	0	1	0	1	0	1	-2.05856	0.676288
Solyc00g500174.1.1		0	1	0	1	0	1	0	1	0	1	0	1	0	1	0	1
Solyc00g500175.1.1	midnightblue	0	1	0	1	0	1	0	1	0	1	0	1	1.81393	0.702765	0	1
Solyc00g500176.1.1		0	1	0	1	0	1	0	1	0	1	0	1	0	1	0	1
Solyc00g500177.1.1		0	1	0	1	0	1	0	1	0	1	0	1	0	1	0	1
Solyc00g500178.1.1		0	1	0	1	0	1	0	1	0	1	0	1	0	1	0	1
Solyc00g500179.1.1		0	1	0	1	0	1	0	1	0	1	0	1	0	1	0	1
Solyc00g500180.1.1	cyan	0	1	0	1	0	1	0	1	0	1	0	1	0	1	-0.871337	0.996162
Solyc00g500181.1.1	purple	-6.05737	0.264982	-6.05736	0.405663	-6.05737	0.424631	0.109687	1	-0.361897	1	-6.05722	0.248231	-6.94803	0.211351	-6.67551	0.277345
Solyc00g500182.1.1	midnightblue	0.733853	0.933331	-0.492759	1	-5.0122	0.328003	-4.98418	0.139164	-1.91983	0.591226	-1.12319	0.804303	3.01365	0.350339	1.37388	0.749363
Solyc00g500183.1.1	cyan	-0.714932	0.782149	2.1771	0.158215	1.47644	0.415093	0.104912	1	-0.930818	0.675156	-0.407842	0.983957	-1.05263	0.646093	-1.23124	0.469334
Solyc00g500184.1.1	cyan	-0.553329	0.889189	2.52442	0.133232	1.18407	0.605971	-0.689384	0.788526	-1.2342	0.523719	-0.384873	1	-0.207227	1	-2.18383	0.192376
Solyc00g500185.1.1	cyan	-0.205858	1	2.18898	0.0622274	0.828013	0.612143	0.107577	1	0.181686	1	0.160901	1	1.17143	0.322693	-0.539314	0.78491
Solyc00g500186.1.1	cyan	-1.16765	0.627967	2.63509	0.202036	1.1861	0.705551	-1.65402	0.425845	-1.82568	0.398037	-1.64473	0.431676	1.04236	0.782397	-3.25069	0.111166
Solyc00g500187.1.1	black	-0.313601	0.856927	1.7806	0.0483569	0.554333	0.687795	-0.184834	1	-0.127215	1	-0.236307	0.955635	-0.65737	0.535399	-0.831744	0.397004
Solyc00g500190.1.1	green	-2.08246	0.219888	3.77371	0.0569911	2.59669	0.186515	-2.84001	0.0839879	-2.47886	0.149793	-2.88458	0.0825758	0.0916981	1	-1.22741	0.609003
Solyc00g500191.1.1	cyan	-1.02376	0.766854	2.41909	0.294275	1.72979	0.545629	-2.02849	0.400129	-2.06273	0.428534	-2.1595	0.371788	-5.52113	0.285574	-2.34291	0.301032
Solyc00g500194.1.1	darkgreen	-0.351022	1	1.4325	0.655666	1.04439	0.865325	-1.03538	0.824383	0.283838	1	-0.791407	0.932452	-1.99515	0.69872	-2.63659	0.360216
Solyc00g500195.1.1	cyan	-1.20209	0.397569	2.04564	0.133765	1.29525	0.414994	-1.45915	0.266282	-1.72739	0.200452	-1.28993	0.343829	-1.043	0.541536	-1.76859	0.165164
Solyc00g500196.1.1	cyan	-1.53304	0.283014	3.47483	0.0457373	1.04889	0.642085	-2.05936	0.126645	-2.70386	0.0473918	-2.03719	0.127394	-0.118574	1	-1.08638	0.598618
Solyc00g500212.1.1	cyan	-1.41499	0.326645	1.69158	0.255795	0.959731	0.654583	-0.303574	1	-0.729192	0.718245	-0.397155	0.951419	0.389436	1	-1.70784	0.244064
Solyc00g500213.1.1	lightsteelblue1	0	1	0	1	0	1	1.25935	0.76691	0	1	0	1	0	1	0	1
Solyc00g500214.1.1		0	1	0	1	0	1	0	1	0	1	0	1	0	1	0	1
Solyc00g500215.1.1		0	1	0	1	0	1	0	1	0	1	0	1	0	1	0	1
Solyc00g500216.1.1	green	-0.230413	1	1.65478	0.711131	1.66227	0.739827	1.20581	0.796491	1.66994	0.648772	-0.327364	1	2.60444	0.577149	1.67771	0.712121
Solyc00g500217.1.1		0	1	0	1	0	1	0	1	0	1	0	1	0	1	0	1
Solyc00g500218.1.1		0	1	0	1	0	1	0	1	0	1	0	1	0	1	0	1
Solyc00g500219.1.1	orangered4	0.544748	1	-2.06346	0.666931	0.0175391	1	-0.256951	1	0.0172869	1	-2.06346	0.519742	1.79811	0.687887	-1.29334	0.793531
Solyc00g500220.1.1		0	1	0	1	0	1	0	1	0	1	0	1	0	1	0	1
Solyc00g500221.1.1	purple	-0.115213	1	1.86244	0.558777	-0.760041	1	1.6896	0.525404	0.762625	0.961645	0.88695	0.876483	2.15814	0.526475	-0.106863	1
Solyc00g500222.1.1	purple	1.29429	0.732587	0.945979	0.93163	1.31006	0.831645	2.2935	0.344079	1.30162	0.749597	2.3633	0.32476	2.59942	0.517368	0.574148	1
Solyc00g500223.1.1	purple	-0.0406221	1	0.588532	0.966543	-0.2559	1	-0.0541029	1	-2.11729	0.391779	0.111547	1	0.310674	1	-1.93825	0.735447
Solyc00g500224.1.1	purple	-1.14373	0.803815	-6.2322	0.27618	0.323205	1	-2.12772	0.502212	0.819738	0.923124	0.485718	1	4.3348	0.531419	2.31e-05	1
Solyc00g500225.1.1	purple	-1.25305	0.533776	1.52616	0.40936	0.681292	0.893934	-0.749457	0.772306	-0.100455	1	-0.631281	0.850217	0.572467	0.916024	-0.472459	1
Solyc00g500226.1.1	black	0.491446	0.55556	1.77009	0.026472	0.927594	0.262317	0.577346	0.447397	0.528574	0.532243	0.610894	0.407998	0.0593215	1	-0.617698	0.47968
Solyc00g500227.1.1	black	0.692671	0.721272	1.53673	0.319497	0.657536	0.844744	-1.06143	0.512562	0.121348	1	-0.00430924	1	0.942351	0.641582	0.0581841	1
Solyc00g500228.1.1	cyan	-0.615341	0.853283	2.37272	0.177656	0.89755	0.758059	-1.24804	0.492181	-1.37943	0.459084	-1.35524	0.44357	0.717389	0.851804	-2.44596	0.153546
Solyc00g500229.1.1		0	1	0	1	0	1	0	1	0	1	0	1	0	1	0	1
Solyc00g500230.1.1		0	1	0	1	0	1	0	1	0	1	0	1	0	1	0	1
Solyc00g500231.1.1		0	1	0	1	0	1	0	1	0	1	0	1	0	1	0	1
Solyc00g500232.1.1	purple	-2.76679	0.541267	-2.76679	0.664802	-2.76679	0.702367	-0.459485	1	-2.76679	0.557906	2.22185	0.456212	0	1	-2.68988	0.663863
Solyc00g500233.1.1		0	1	0	1	0	1	0	1	0	1	0	1	0	1	0	1
Solyc00g500234.1.1	black	-6.20789	0.0645379	3.22484	0.130095	-1.0133	0.863915	-2.63847	0.25831	-3.13848	0.227269	-2.51974	0.297129	1.6111	0.486583	-1.03876	0.970226
Solyc00g500235.1.1		0	1	0	1	0	1	0	1	0	1	0	1	0	1	0	1
Solyc00g500236.1.1	brown	-0.407617	0.803549	0.405432	0.834579	0.629166	0.683953	-0.0624604	1	-0.292889	0.946937	-0.83009	0.407502	1.64395	0.0615653	-1.42593	0.142105
Solyc00g500237.1.1	cyan	-3.76834	0.262995	-0.374621	1	-0.94174	0.97698	-3.76834	0.220167	-1.95435	0.596646	-3.76834	0.242723	1.81663	0.771946	-2.55891	0.472339
Solyc00g500238.1.1	cyan	-0.0143791	1	3.24383	0.0942359	1.31439	0.643049	0.27546	1	0.185742	1	0.674013	0.85894	1.89187	0.400768	-1.25681	0.588689
Solyc00g500239.1.1	purple	-5.10397	0.0683063	-2.90115	0.358971	-0.0854101	1	-2.69845	0.227936	-2.98095	0.223361	-3.08647	0.187432	3.26612	0.435214	-3.61937	0.365471
Solyc00g500240.1.1	cyan	-0.0861574	1	3.42098	0.15061	2.09407	0.466638	-0.448208	1	-1.97924	0.558435	-0.293186	1	-1.33788	0.730818	-2.2298	0.375588
Solyc00g500241.1.1	cyan	0.534817	1	3.06286	0.176309	1.4259	0.685767	1.15301	0.676176	0.706366	0.923419	0.279536	1	-0.773723	0.888727	-1.4548	0.599848
Solyc00g500242.1.1	cyan	-1.39603	0.583585	2.73916	0.155104	1.55424	0.534799	-1.16161	0.657596	-1.45152	0.583229	-2.35464	0.294535	0.732735	0.962374	-2.79869	0.116361
Solyc00g500243.1.1	cyan	-1.54636	0.132065	1.66383	0.156042	0.572233	0.789849	-0.901422	0.442131	-1.21891	0.273146	-1.11537	0.303829	-0.245216	1	-1.11653	0.381363
Solyc00g500245.1.1	cyan	0.377697	1	4.38605	0.251097	2.50128	0.640874	-0.0353734	1	-1.05913	1	-0.85851	1	1.61325	0.832227	-2.8497	0.461168
Solyc00g500246.1.1		0	1	0	1	0	1	0	1	0	1	0	1	0	1	0	1
Solyc00g500247.1.1		0	1	0	1	0	1	0	1	0	1	0	1	0	1	0	1
Solyc00g500248.1.1		0	1	0	1	0	1	0	1	0	1	0	1	0	1	0	1
Solyc00g500249.1.1	green	-6.61091	0.255549	1.49549	0.801423	-6.60975	0.413948	-1.79835	0.713433	-1.58082	0.799705	-6.61095	0.238517	0	1	0.376449	1
Solyc00g500254.1.1	cyan	-0.689871	0.823698	1.33105	0.473531	1.13566	0.633106	0.771492	0.715456	0.244681	1	-0.0804811	1	-0.0168324	1	-1.96855	0.200527
Solyc00g500255.1.1	green	0.100718	1	1.95198	0.288616	-2.39683	0.421818	0.0344146	1	-0.884275	0.785048	-0.353063	1	-1.53413	0.525444	-0.328564	1
Solyc00g500256.1.1	cyan	-0.857844	0.790942	1.55044	0.495005	1.01937	0.772044	-1.2264	0.60659	-1.89002	0.40033	-1.3165	0.569542	1.20795	0.711179	-2.54201	0.210777
Solyc00g500257.1.1	cyan	-2.89407	0.33779	1.20011	0.764779	0.420068	1	-1.64869	0.599239	-3.03369	0.329131	-1.78356	0.569894	-4.68079	0.402359	-3.82899	0.255049
Solyc00g500258.1.1		0	1	0	1	0	1	0	1	0	1	0	1	0	1	0	1
Solyc00g500259.1.1	green	-4.88706	0.330298	3.68509	0.211708	0.187212	1	-1.54866	0.751761	-0.455019	1	-1.02251	0.916643	0.741616	0.972907	-5.45358	0.322171
Solyc00g500260.1.1	cyan	-0.572879	0.926037	2.29687	0.246821	1.12127	0.711767	-1.08406	0.644349	-1.05988	0.674285	-1.24746	0.561316	1.81184	0.446048	-2.73622	0.154379
Solyc00g500261.1.1	black	0.252783	0.99792	1.5904	0.137141	1.2388	0.288436	-0.00272423	1	-0.287006	0.976444	-0.351713	0.885934	0.889084	0.461443	-0.956625	0.51502
Solyc00g500263.1.1	purple	-3.04997	0.253737	-1.55105	0.675913	-6.29977	0.18628	-6.29977	0.0542781	-6.29977	0.0754444	-6.29977	0.0624402	5.30982	0.224172	0.703224	1
Solyc00g500264.1.1		0	1	0	1	0	1	0	1	0	1	0	1	0	1	0	1
Solyc00g500265.1.1		0	1	0	1	0	1	0	1	0	1	0	1	0	1	0	1
Solyc00g500266.1.1		0	1	0	1	0	1	0	1	0	1	0	1	0	1	0	1
Solyc00g500267.1.1		0	1	0	1	0	1	0	1	0	1	0	1	0	1	0	1
Solyc00g500268.1.1	green	-1.11759	0.484666	3.4265	0.0415919	1.25926	0.513997	-1.81578	0.188747	-1.45378	0.340136	-1.01313	0.536094	0.684405	0.792368	-1.48768	0.434045
Solyc00g500269.1.1	lightsteelblue1	-2.06704	0.633851	-2.06704	0.748083	-2.06704	0.773826	1.20644	0.819344	-2.06704	0.651195	-2.06704	0.617008	2.20328	0.689596	-2.87255	0.553715
Solyc00g500270.1.1	purple	4.82121	0.114401	2.86199	0.569976	3.38143	0.494722	3.56755	0.308847	3.92774	0.264612	5.20339	0.074391	0.348035	1	2.62615	0.599942
Solyc00g500273.1.1	cyan	-0.602374	0.945872	2.41317	0.235072	1.16571	0.716046	-2.07432	0.352718	-2.47209	0.311353	-1.64895	0.494557	3.10814	0.379016	-2.56262	0.186753
Solyc00g500279.1.1	green	0.854056	1	6.31805	0.052476	4.5635	0.187988	-2.05976	0.711863	-0.153112	1	-0.318734	1	1.19916	0.986664	0.44577	1
Solyc00g500280.1.1		0	1	0	1	0	1	0	1	0	1	0	1	0	1	0	1
Solyc00g500281.1.1	brown	-1.5499	0.486575	-5.10026	0.157632	-5.10026	0.153774	-0.912529	0.722305	-1.05131	0.69228	-0.348577	1	5.28567	0.012254	-2.31325	0.382789
Solyc00g500282.1.1		0	1	0	1	0	1	0	1	0	1	0	1	0	1	0	1
Solyc00g500283.1.1	paleturquoise	-2.02446	0.568361	-2.02446	0.684385	-2.02446	0.716046	-2.02446	0.523015	-2.02446	0.585864	-2.02446	0.547241	0	1	0	1
Solyc00g500284.1.1	purple	0	1	0	1	0	1	1.56018	0.653791	1.80818	0.61897	0.828858	0.85894	0	1	0	1
Solyc00g500285.1.1		0	1	0	1	0	1	0	1	0	1	0	1	0	1	0	1
Solyc00g500287.1.1		0	1	0	1	0	1	0	1	0	1	0	1	0	1	0	1
Solyc00g500288.1.1	bisque4	-2.88911	0.441669	-2.88911	0.581616	-2.88911	0.610717	-2.88911	0.39663	-2.88911	0.457465	-2.88911	0.420062	0	1	0	1
Solyc00g500289.1.1		0	1	0	1	0	1	0	1	0	1	0	1	0	1	0	1
Solyc00g500290.1.1	cyan	0.272424	1	2.719	0.145211	1.50123	0.516255	-0.279976	1	-0.158461	1	-0.652568	0.855115	-0.699901	0.937251	-1.21791	0.589912
Solyc00g500293.1.1	cyan	-1.65506	0.161366	1.25435	0.366574	0.652177	0.782517	-2.41543	0.0347677	-2.43079	0.0411417	-2.97577	0.0125653	-0.301388	1	-1.56497	0.237174
Solyc00g500294.1.1	cyan	-1.73077	0.327086	2.66464	0.151985	2.16625	0.273414	-1.38532	0.4561	-1.6174	0.387691	-2.07787	0.2163	-0.468084	1	-1.94855	0.295097
Solyc00g500299.1.1	cyan	-0.995986	0.747051	-0.664654	0.950503	-1.64221	0.629591	-1.90781	0.39429	-2.2692	0.33238	-7.08672	0.0250643	-1.79492	0.571098	-1.02808	0.782436
Solyc00g500302.1.1	cyan	-1.01923	0.731134	3.03037	0.146602	1.99599	0.400388	-1.06215	0.699207	-1.3856	0.600558	-1.62734	0.487709	0.576223	1	-3.12199	0.11887
Solyc00g500303.1.1	cyan	-0.329382	1	1.81941	0.312239	1.13715	0.652963	-0.797189	0.729438	-0.870218	0.70869	-0.809526	0.71792	0.302613	1	-3.72785	0.0411793
Solyc00g500304.1.1	palevioletred3	-2.43405	0.349768	-1.72867	0.684633	-0.954524	0.950634	-2.16775	0.392543	-2.17159	0.459084	-1.65018	0.57943	0.383236	1	-0.670851	0.96501
Solyc00g500305.1.1		0	1	0	1	0	1	0	1	0	1	0	1	0	1	0	1
Solyc00g500306.1.1		0	1	0	1	0	1	0	1	0	1	0	1	0	1	0	1
Solyc00g500307.1.1		0	1	0	1	0	1	0	1	0	1	0	1	0	1	0	1
Solyc00g500308.1.1		0	1	0	1	0	1	0	1	0	1	0	1	0	1	0	1
Solyc00g500309.1.1	cyan	0	1	0	1	0	1	0	1	0	1	0	1	0	1	-2.90544	0.544662
Solyc00g500310.1.1	purple	1.38994	0.677373	-0.33082	1	-1.15829	0.939563	-0.208399	1	0.487924	1	0.359502	1	-0.167302	1	0.503188	1
Solyc00g500311.1.1		0	1	0	1	0	1	0	1	0	1	0	1	0	1	0	1
Solyc00g500312.1.1	brown	-3.82857	0.593938	-3.82857	0.705719	1.27492	0.982857	1.52713	0.816439	-3.82857	0.610318	0.547848	1	-0.531392	1	7.6e-06	1
Solyc00g500313.1.1	green	-1.34913	0.358271	1.39166	0.326737	-0.0697371	1	0.16787	1	-0.161535	1	0.101825	1	-1.78043	0.198508	-0.573233	0.856917
Solyc00g500314.1.1	cyan	-0.995888	0.640856	1.78588	0.310598	0.666422	0.898985	-1.69463	0.327286	-0.62525	0.873574	-1.17833	0.540806	-0.985988	0.714564	-0.91124	0.744695
Solyc00g500315.1.1	cyan	-1.03488	0.260685	1.67522	0.0890752	0.611632	0.691499	-0.631129	0.555736	-0.650275	0.571764	-1.10728	0.21448	-0.516271	0.735643	-0.234369	1
Solyc00g500316.1.1	purple	-1.91176	0.107811	0.965889	0.519895	-0.16504	1	-1.21508	0.328951	-1.25332	0.338718	-1.91855	0.0975668	-0.824914	0.65203	-0.571081	0.830669
Solyc00g500319.1.1	purple	-0.646342	1	-7.16231	0.294158	-0.266499	1	0.951064	0.871307	1.04126	0.857741	1.22738	0.754868	0.168878	1	0.835397	0.978771
Solyc00g500321.1.1	cyan	-1.48726	0.0692789	1.74618	0.0758982	0.97524	0.373564	-2.18089	0.00789008	-2.58317	0.0028586	-2.44071	0.00360071	-1.83038	0.0386323	-0.910857	0.3814
Solyc00g500322.1.1	cyan	-1.98307	0.00512011	1.421	0.0949858	0.594981	0.610065	-2.69219	0.000366743	-2.76379	0.000343209	-2.80098	0.000230641	-1.82516	0.0157207	-0.869064	0.328485
Solyc00g500324.1.1	cyan	-2.96939	0.553698	4.23637	0.195008	1.94371	0.697794	-5.60597	0.297311	-1.38374	0.862704	-1.26286	0.868465	0	1	-3.39477	0.302367
Solyc00g500328.1.1	cyan	-0.282065	1	-0.00784813	1	0.588694	0.995768	-0.259014	1	-1.88194	0.381252	-0.553509	0.9484	-1.37271	0.767852	-0.158517	1
Solyc00g500333.1.1	cyan	0	1	0	1	0	1	3.22304	0.687769	0	1	0	1	0	1	-2.63326	0.565152
Solyc00g500335.1.1	cyan	-1.08542	0.331905	1.60666	0.17806	0.575646	0.791824	-1.35243	0.196615	-1.53898	0.147415	-1.37522	0.187194	-0.344971	0.975793	-1.86618	0.100632
Solyc00g500336.1.1		0	1	0	1	0	1	0	1	0	1	0	1	0	1	0	1
Solyc00g500337.1.1		0	1	0	1	0	1	0	1	0	1	0	1	0	1	0	1
Solyc00g500338.1.1		0	1	0	1	0	1	0	1	0	1	0	1	0	1	0	1
Solyc00g500339.1.1	cyan	-1.11324	0.433207	2.14337	0.111829	0.563776	0.870002	-0.513446	0.824367	-0.536566	0.83547	-1.1189	0.420207	1.18707	0.444238	-1.3381	0.339446
Solyc00g500341.1.1	cyan	-1.12691	0.7908	2.74887	0.211969	1.13972	0.792036	-1.12613	0.762109	-0.488444	1	0.526584	1	-0.766557	0.917118	-2.6387	0.212658
Solyc00g500342.1.1	cyan	-0.33578	0.90472	1.96207	0.0660312	0.886375	0.503539	-0.15426	1	-0.352696	0.902525	-0.0591442	1	-0.489159	0.776716	-0.610261	0.688246
Solyc00g500343.1.1	cyan	-1.33574	0.530772	2.68485	0.131364	0.9288	0.766301	-1.24358	0.54435	-0.71474	0.848869	-0.697079	0.831241	-0.479107	1	-0.895259	0.74511
Solyc00g500344.1.1	green	-2.55388	0.107548	3.24644	0.0647992	2.00965	0.266982	-3.14599	0.0450079	-2.9324	0.0737791	-3.02054	0.0583914	-1.44632	0.747595	-1.46589	0.537591
Solyc00g500345.1.1	cyan	-0.650021	0.857975	2.18345	0.253007	0.752971	0.875397	-0.697879	0.822362	-1.16715	0.59659	-0.866621	0.717639	1.32798	0.59709	-3.21304	0.0835863
Solyc00g500347.1.1		0	1	0	1	0	1	0	1	0	1	0	1	0	1	0	1
Solyc00g500351.1.1	cyan	-0.35135	1	2.17961	0.180347	1.02277	0.680239	-0.895834	0.653934	-0.95768	0.641091	-1.05723	0.557855	0.560249	0.938347	-2.38531	0.142835
Solyc00g500352.1.1	brown	1.60067	0.212206	0.31855	1	0.364785	1	1.77997	0.140692	0.505214	0.909298	1.40197	0.293885	1.28231	0.30365	-1.1173	0.442077
Solyc00g500353.1.1	darkgrey	-4.0048	0.333932	-4.0048	0.480472	-4.0048	0.505448	-4.0048	0.288944	-4.0048	0.349356	-4.0048	0.312897	-2.26201	0.574592	0	1
Solyc00g500354.1.1		0	1	0	1	0	1	0	1	0	1	0	1	0	1	0	1
Solyc00g500355.1.1	purple	1.43689	0.743263	0	1	1.24302	0.891173	2.15064	0.544191	1.45833	0.751062	2.49513	0.465703	-1.35054	0.594962	0.264687	1
Solyc00g500356.1.1		0	1	0	1	0	1	0	1	0	1	0	1	0	1	0	1
Solyc00g500358.1.1	cyan	-0.960261	0.697727	2.90675	0.147201	1.48277	0.557405	-1.05854	0.652371	-1.28538	0.569157	-1.49281	0.454982	0.872143	0.82408	-3.23689	0.0976364
Solyc00g500361.1.1		0	1	0	1	0	1	0	1	0	1	0	1	0	1	0	1
Solyc00g500362.1.1	cyan	-0.220886	1	1.43649	0.528344	0.0555921	1	0.458728	0.990328	0.387735	1	-1.01892	0.704132	0.872322	0.791102	-1.91066	0.38613
Solyc00g500363.1.1	cyan	-3.75165	0.330773	3.17243	0.227318	1.71458	0.674346	-0.291071	1	-3.75165	0.345702	-1.27807	0.798044	-1.99765	0.768346	-3.84051	0.22038
Solyc00g500365.1.1	purple	0.0930974	1	-0.634108	0.878924	0.274085	1	0.668678	0.750082	-2.02137	0.245548	-0.893852	0.654485	2.62851	0.368696	-2.35559	0.288268
Solyc00g500366.1.1		0	1	0	1	0	1	0	1	0	1	0	1	0	1	0	1
Solyc00g500367.1.1	sienna3	0	1	0	1	0	1	1.56606	0.699207	0	1	0	1	0	1	0	1
Solyc00g500368.1.1		0	1	0	1	0	1	0	1	0	1	0	1	0	1	0	1
Solyc00g500369.1.1		0	1	0	1	0	1	0	1	0	1	0	1	0	1	0	1
Solyc00g500370.1.1		0	1	0	1	0	1	0	1	0	1	0	1	0	1	0	1
Solyc00g500371.1.1		0	1	0	1	0	1	0	1	0	1	0	1	0	1	0	1
Solyc00g500372.1.1		0	1	0	1	0	1	0	1	0	1	0	1	0	1	0	1
Solyc00g500373.1.1	brown	0.676606	0.148492	-0.573206	0.336207	0.19297	0.944033	0.60456	0.209657	0.889488	0.0515851	0.980928	0.0255503	0.784544	0.107985	0.247446	0.81837
Solyc00g500374.1.1		0	1	0	1	0	1	0	1	0	1	0	1	0	1	0	1
Solyc00g500375.1.1		0	1	0	1	0	1	0	1	0	1	0	1	0	1	0	1
Solyc00g500376.1.1	darkgreen	2.65021	0.519018	-1.79588	0.900596	-1.79588	0.931066	-1.79588	0.771256	-1.79588	0.826563	1.08364	0.966347	4.17643	0.408855	0.144491	1
Solyc00g500377.1.1	purple	3.32533	0.420034	0	1	0	1	4.06229	0.259843	0	1	3.01658	0.475354	-0.487612	1	0	1
Solyc00g500378.1.1	brown4	1.8484	0.683748	0	1	0	1	0	1	2.5513	0.544821	0	1	-2.7955	0.503563	0	1
Solyc00g500379.1.1		0	1	0	1	0	1	0	1	0	1	0	1	0	1	0	1
Solyc00g500380.1.1	purple	0	1	2.39846	0.478126	0	1	1.7142	0.57529	1.9261	0.551189	1.04983	0.775679	-0.630013	0.955221	1.87567	0.623328
Solyc00g500381.1.1		0	1	0	1	0	1	0	1	0	1	0	1	0	1	0	1
Solyc00g500382.1.1		0	1	0	1	0	1	0	1	0	1	0	1	0	1	0	1
Solyc00g500383.1.1		0	1	0	1	0	1	0	1	0	1	0	1	0	1	0	1
Solyc00g500384.1.1		0	1	0	1	0	1	0	1	0	1	0	1	0	1	0	1
Solyc00g500385.1.1	darkolivegreen	0	1	0	1	2.09	0.716046	0	1	0	1	0	1	0	1	0	1
Solyc00g500386.1.1	purple	2.03567	0.669756	0	1	0	1	2.91864	0.466813	0	1	0	1	0	1	0	1
Solyc00g500387.1.1	green	2.84777	0.386767	2.28513	0.604642	0	1	0	1	0	1	0	1	0	1	0	1
Solyc00g500388.1.1		0	1	0	1	0	1	0	1	0	1	0	1	0	1	0	1
Solyc00g500389.1.1		0	1	0	1	0	1	0	1	0	1	0	1	0	1	0	1
Solyc00g500390.1.1		0	1	0	1	0	1	0	1	0	1	0	1	0	1	0	1
Solyc00g500391.1.1		0	1	0	1	0	1	0	1	0	1	0	1	0	1	0	1
Solyc00g500392.1.1		0	1	0	1	0	1	0	1	0	1	0	1	0	1	0	1
Solyc00g500393.1.1		0	1	0	1	0	1	0	1	0	1	0	1	0	1	0	1
Solyc00g500394.1.1		0	1	0	1	0	1	0	1	0	1	0	1	0	1	0	1
Solyc00g500395.1.1		0	1	0	1	0	1	0	1	0	1	0	1	0	1	0	1
Solyc00g500396.1.1		0	1	0	1	0	1	0	1	0	1	0	1	0	1	0	1
Solyc00g500397.1.1		0	1	0	1	0	1	0	1	0	1	0	1	0	1	0	1
Solyc00g500398.1.1		0	1	0	1	0	1	0	1	0	1	0	1	0	1	0	1
Solyc00g500399.1.1		0	1	0	1	0	1	0	1	0	1	0	1	0	1	0	1
Solyc00g500400.1.1		0	1	0	1	0	1	0	1	0	1	0	1	0	1	0	1
Solyc00g500401.1.1		0	1	0	1	0	1	0	1	0	1	0	1	0	1	0	1
Solyc00g500402.1.1	darkslateblue	0	1	0	1	0	1	0	1	0	1	0	1	-1.98959	0.65816	0	1
Solyc00g500403.1.1		0	1	0	1	0	1	0	1	0	1	0	1	0	1	0	1
Solyc00g500404.1.1		0	1	0	1	0	1	0	1	0	1	0	1	0	1	0	1
Solyc00g500405.1.1	cyan	0.0270551	1	-0.898865	0.864581	-0.428672	1	-0.818955	0.830808	-0.214692	1	-1.0227	0.742626	-1.91963	0.480246	-2.62513	0.235589
Solyc00g500406.1.1	purple	0.516517	0.772456	-1.24552	0.399347	-1.60607	0.291799	1.12057	0.307512	-0.911692	0.513517	-1.05803	0.392332	-0.384109	0.950902	-1.66528	0.162168
Solyc00g500407.1.1		0	1	0	1	0	1	0	1	0	1	0	1	0	1	0	1
Solyc00g500408.1.1		0	1	0	1	0	1	0	1	0	1	0	1	0	1	0	1
Solyc00g500409.1.1	black	0	1	3.09722	0.445606	0	1	0	1	0	1	0	1	-1.99573	0.652106	1.83106	0.702454
Solyc01g004000.1.1		0	1	0	1	0	1	0	1	0	1	0	1	0	1	0	1
Solyc01g004002.1.1	purple	-2.0945	0.493148	0.141304	1	-2.0945	0.666012	0.212494	1	-2.0945	0.510409	-2.0945	0.471821	0	1	1.88618	0.657963
Solyc01g004004.1.1		0	1	0	1	0	1	0	1	0	1	0	1	0	1	0	1
Solyc01g004006.1.1		0	1	0	1	0	1	0	1	0	1	0	1	0	1	0	1
Solyc01g004008.1.1	saddlebrown	-2.01031	0.608252	-2.01031	0.721825	-2.01031	0.747997	-2.01031	0.562318	-2.01031	0.625421	-2.01031	0.588177	2.82478	0.517404	0	1
Solyc01g005000.3.1	purple	-0.264071	0.614462	-0.0938411	1	-0.0621742	1	0.0297275	1	0.116586	0.987092	-0.0840235	1	0.082634	1	0.438395	0.386854
Solyc01g005010.4.1	purple	-1.00752	0.0100644	1.14388	0.0237943	0.764511	0.124671	-1.20152	0.0023473	-1.10341	0.00557921	-1.16676	0.00283062	-0.028663	1	0.640942	0.173489
Solyc01g005020.3.1	brown	0.296231	0.10966	0.062036	0.966129	0.126121	0.720743	0.261483	0.16809	0.387774	0.0326533	0.531895	0.0026238	0.484119	0.0107997	0.125164	0.703847
Solyc01g005030.4.1	purple	0.801166	3.76e-05	0.0208359	1	0.177476	0.541274	0.781939	5.12e-05	0.870744	1.49e-05	1.02922	1.01e-06	0.585559	0.00256991	0.25274	0.272346
Solyc01g005040.3.1	purple	0.807711	0.235832	-1.43386	0.0792489	-0.877039	0.317745	0.245409	0.890578	-0.0979505	1	-0.144156	1	-0.458339	0.659953	-1.40265	0.0652367
Solyc01g005050.4.1	purple	2.60356	0.397326	0	1	0	1	2.32198	0.454286	0	1	0	1	-0.191967	1	0	1
Solyc01g005060.3.1	purple	0.252796	0.548539	0.260259	0.59374	0.274167	0.621619	0.21586	0.640422	0.309663	0.439105	0.550283	0.0840741	-0.433856	0.253775	0.262492	0.619936
Solyc01g005070.3.1	darkgreen	-0.564736	0.956087	0.212001	1	0.289394	1	-1.75568	0.428427	-0.630506	0.934277	-4.07127	0.0838955	-0.578942	1	-3.58364	0.244992
Solyc01g005080.3.1	purple	0.605793	0.00141294	0.212763	0.399142	0.519107	0.033321	0.559212	0.00296657	0.621593	0.00123384	0.72006	0.000195775	0.140034	0.663185	0.614927	0.00619627
Solyc01g005090.3.1	sienna3	1.82134	0.641659	0	1	2.10175	0.704266	2.28845	0.515166	0	1	0	1	0	1	-1.88277	0.689204
Solyc01g005100.4.1	black	0.270181	0.649656	1.13301	0.0315569	0.224221	0.840802	0.129801	0.964855	0.116669	1	0.287971	0.614876	0.306937	0.658432	0.214309	0.848348
Solyc01g005110.3.1	purple	-0.139178	0.763457	0.199219	0.626704	-0.286587	0.466638	0.16364	0.680695	0.247364	0.45738	0.161466	0.675173	-0.237992	0.539264	0.144419	0.821318
Solyc01g005120.3.1	purple	0.746186	0.00118948	0.589183	0.0419112	-0.476436	0.10875	0.582647	0.00989693	0.7002	0.00242583	0.744342	0.00108188	-0.78969	0.00191869	0.383756	0.165679
Solyc01g005130.2.1	purple	-0.315701	0.206733	-0.480437	0.0948523	0.169208	0.709092	-0.137045	0.709064	0.112668	0.825563	0.066375	0.998513	-0.289443	0.316769	0.268206	0.398064
Solyc01g005140.3.1	purple	-0.266904	1	-1.24758	0.477639	-0.933214	0.682621	0.701668	0.64868	0.530211	0.813391	1.07423	0.374262	1.25637	0.367191	0.232798	1
Solyc01g005150.3.1	grey60	-0.225341	0.891982	-0.324139	0.778555	0.472673	0.638358	-0.812397	0.181855	-0.30574	0.776759	-0.574947	0.395479	-0.17697	1	0.700058	0.343095
Solyc01g005160.4.1	darkgrey	0.138482	1	0.752404	0.764337	-0.453309	1	-1.76623	0.275754	-0.714827	0.793867	-0.103018	1	-0.361895	1	-3.81359	0.0483004
Solyc01g005180.1.1	purple	1.50004	0.219565	0.981344	0.595361	1.44615	0.374493	1.39938	0.25598	1.42137	0.272315	1.58394	0.183134	1.456	0.243281	0.941549	0.611954
Solyc01g005210.4.1	purple	0.187176	0.770293	0.169665	0.848684	-0.453378	0.363326	1.01662	0.00408344	1.07833	0.00274667	1.09341	0.00195945	0.418078	0.358048	0.0754549	1
Solyc01g005220.3.1	purple	0.140992	0.874042	-0.0269225	1	-0.934029	0.0371124	0.412794	0.272811	0.00638535	1	0.368271	0.343492	-0.0755988	1	-1.04783	0.0099197
Solyc01g005230.4.1	purple	-0.29036	0.821355	0.50407	0.589333	-0.685039	0.468912	-0.652659	0.366899	-0.759536	0.292865	-1.238	0.0496426	-0.297874	0.870123	-1.34874	0.0621393
Solyc01g005240.4.1	purple	-2.9481	3.54e-10	-0.288213	0.465817	-0.630087	0.0865925	-2.78107	7.57e-10	-2.53177	3.64e-09	-2.83719	4.04e-10	-0.213172	0.660193	-0.697889	0.0367251
Solyc01g005250.4.1	grey60	-1.26891	6.99e-05	-0.491814	0.184696	0.0417182	1	-1.04796	0.000595115	-1.0268	0.00081921	-1.16656	0.000157944	-0.717566	0.0244941	0.295285	0.508702
Solyc01g005253.1.1	black	-0.359639	0.332597	0.611206	0.122155	0.11954	0.990239	-0.158852	0.795251	-0.269226	0.543135	-0.372756	0.304317	-0.143825	0.900738	-0.194	0.781911
Solyc01g005257.1.1	purple	0.203287	0.574711	0.858498	0.0157769	0.158086	0.805239	0.413681	0.13486	0.338856	0.263935	0.499697	0.060094	0.551472	0.0568868	0.336305	0.340749
Solyc01g005280.3.1	purple	1.11402	0.0391571	1.0774	0.109088	1.15409	0.0973995	0.96612	0.0768011	1.1555	0.0350039	0.923142	0.092095	-0.694748	0.330578	0.745145	0.281243
Solyc01g005290.4.1	purple	0.655382	0.264971	0.780067	0.245299	1.03517	0.128065	0.680741	0.24019	0.947975	0.0852593	0.896034	0.0956269	0.291628	0.810155	0.639839	0.36864
Solyc01g005300.4.1	purple	-0.181143	0.872436	-0.286837	0.694368	0.540119	0.378757	0.169034	0.896397	0.456322	0.394182	0.710481	0.110149	0.192087	0.899589	0.793074	0.125713
Solyc01g005310.3.1	purple	-0.766148	0.773679	0.700683	0.818071	0.0871859	1	-0.634687	0.833996	0.131319	1	-0.236663	1	2.71111	0.212834	0.776529	0.833844
Solyc01g005320.2.1	purple	-1.68963	0.0139577	0.529577	0.588429	0.332421	0.868453	-2.30925	0.00119961	-1.70474	0.0141537	-2.39193	0.000915691	-1.60557	0.0269946	-0.0144046	1
Solyc01g005330.3.1	purple	0.316415	0.351846	0.0737078	1	0.00874137	1	0.40083	0.20303	0.347447	0.308716	0.335883	0.307918	-0.249081	0.582691	0.40892	0.269225
Solyc01g005340.3.1	purple	0.59023	0.168551	-0.315128	0.62404	-0.610144	0.266007	0.766001	0.0596693	0.436978	0.376108	0.230778	0.720617	0.675207	0.135277	-0.659942	0.188648
Solyc01g005350.4.1	purple	1.44616	0.0578398	0.609986	0.620708	0.154459	1	1.38352	0.0686622	1.47704	0.0565706	1.02425	0.208869	-0.672295	0.623337	0.24966	1
Solyc01g005360.4.1	purple	4.46695	0.079143	3.6422	0.289116	3.3746	0.367725	3.88436	0.14089	5.18257	0.0333613	4.13823	0.1085	-3.31806	0.269333	0.910652	0.891517
Solyc01g005370.3.1	purple	0.314457	0.51338	0.299217	0.60721	-0.478534	0.376359	0.386136	0.374881	0.394877	0.385148	0.478307	0.233588	1.07653	0.00683424	-0.815263	0.0643561
Solyc01g005380.3.1	purple	-0.0258101	1	-0.197033	0.527792	0.504245	0.0657048	0.0262499	1	0.0138072	1	0.0368659	1	-0.141337	0.714453	0.557863	0.0259904
Solyc01g005390.3.1	purple	-0.0981431	1	-0.178871	1	0.707605	0.487056	0.126142	1	0.664291	0.421351	0.36226	0.745714	0.335172	0.844088	-0.0073514	1
Solyc01g005400.3.1	purple	0.449183	0.233923	-0.253907	0.649434	0.0525416	1	0.154535	0.839203	0.496939	0.187822	-0.0175054	1	0.227312	0.714453	-0.0522287	1
Solyc01g005410.4.1	purple	-0.289257	0.686859	-0.0801431	1	-1.28898	0.0369899	-0.122926	1	-0.113955	1	-0.41963	0.474388	0.168182	0.976136	-1.32088	0.0182205
Solyc01g005420.2.1	purple	0.339143	0.423057	0.286966	0.588452	-0.879154	0.0507336	0.283606	0.532195	0.0332421	1	-0.259725	0.583629	-0.761879	0.0423721	-1.15627	0.00607473
Solyc01g005430.3.1	purple	0.125945	0.868657	-0.182713	0.738054	-0.601855	0.119486	0.233618	0.556229	0.123427	0.893652	-0.105287	0.93269	-0.592284	0.0667842	-0.820894	0.0196978
Solyc01g005440.4.1	purple	0.24015	0.80728	0.205487	0.902245	-0.63995	0.352423	0.728704	0.163653	0.851604	0.101962	-0.146347	0.988298	0.290026	0.770449	-0.703761	0.260916
Solyc01g005450.3.1	purple	0.0271891	1	0.397281	0.50113	-0.217408	0.86762	0.0516318	1	0.205254	0.820233	-0.436478	0.371989	0.103278	1	-0.498469	0.382218
Solyc01g005460.4.1	white	-0.45777	0.19982	0.310618	0.508412	0.337178	0.511829	-0.348469	0.368541	-0.058044	1	-0.373246	0.321087	-0.307614	0.540095	-0.014138	1
Solyc01g005470.3.1	black	-0.821595	0.0536473	1.04125	0.0492135	-0.501203	0.408747	-0.270098	0.672748	-0.294553	0.642055	-1.06054	0.0110028	-1.35711	0.00335312	-0.659472	0.204833
Solyc01g005480.3.1	purple	0.295022	0.323758	0.521089	0.106574	0.201375	0.691203	0.138998	0.760321	0.193711	0.611304	0.0353999	1	-0.174218	0.707623	0.00887293	1
Solyc01g005490.3.1	greenyellow	-0.169533	0.488435	-0.00827524	1	-0.437144	0.0779033	-0.143771	0.584921	-0.240866	0.275296	-0.337484	0.0829913	0.0349335	1	-0.488156	0.0297648
Solyc01g005500.3.1	purple	-0.230764	1	-1.08457	0.875695	-0.489054	1	0.060905	1	0.368393	1	-0.273142	1	1.81299	0.705662	-0.291483	1
Solyc01g005510.3.1	greenyellow	0	1	3.09035	0.44072	2.91511	0.53004	2.30439	0.522243	3.09806	0.368336	2.46529	0.487994	1.14653	0.856932	-0.038396	1
Solyc01g005520.4.1	purple	-1.24731	0.000692947	-0.324245	0.530785	0.101131	1	-1.355	0.000293894	-1.36784	0.000297225	-1.50868	7.23e-05	-1.26014	0.00141199	0.266815	0.682356
Solyc01g005530.3.1	purple	0.702182	0.144824	-0.0422071	1	0.137117	1	0.904505	0.0489927	1.1744	0.0109543	1.22304	0.00678666	0.0566715	1	0.53293	0.390697
Solyc01g005540.4.1	grey60	-1.50842	5.41e-06	-0.0271904	1	0.540973	0.142166	-1.37884	1.51e-05	-1.45916	9.15e-06	-1.42431	8.08e-06	-1.32494	9.89e-05	0.666542	0.0454518
Solyc01g005550.3.1	purple	0.445406	0.0462511	-0.0514742	1	0.355136	0.227647	0.226003	0.397255	0.300352	0.227824	0.0768987	0.940396	-0.690553	0.00393355	0.0486043	1
Solyc01g005560.3.1	white	-1.95323	1.52e-10	-0.58752	0.0192059	-0.616472	0.0159677	-1.73571	9.61e-10	-1.82821	5.24e-10	-2.05164	5.05e-11	0.0580318	1	-0.715014	0.00218823
Solyc01g005570.4.1	purple	0.723189	0.00096744	0.514065	0.0591075	0.0696155	1	0.668165	0.00206961	0.623452	0.0043221	0.556376	0.00891828	0.0974216	0.896454	-0.162876	0.682228
Solyc01g005580.2.1	black	0.246303	0.54452	0.957776	0.0188329	0.134465	0.935952	0.318203	0.379109	0.298401	0.442643	0.138894	0.832477	-0.0732546	1	-0.153014	0.870027
Solyc01g005590.2.1	darkgreen	-0.660751	0.281621	0.8455	0.214073	-0.782403	0.293587	-1.03229	0.0629906	-0.794249	0.185936	-1.10343	0.044924	-1.77032	0.00355212	0.167374	1
Solyc01g005600.4.1	purple	0.103203	0.638856	-0.131402	0.563604	-0.141099	0.576279	0.0774119	0.783499	0.143683	0.464431	0.0652634	0.856285	0.234307	0.182713	-0.146694	0.528953
Solyc01g005610.4.1	black	0.901968	0.649425	1.74541	0.314183	-0.761338	0.903811	0.184066	1	1.01345	0.606618	-0.299271	1	2.25795	0.257336	-0.158122	1
Solyc01g005620.3.1	darkmagenta	-0.801779	0.00162467	-0.310557	0.345415	-0.0207276	1	-0.925482	0.000380248	-0.851192	0.00102254	-0.951258	0.00024242	-0.822089	0.00265919	0.250174	0.511043
Solyc01g005630.3.1	brown	0	1	0	1	0	1	1.56156	0.657042	1.79966	0.623711	0	1	1.79759	0.660584	-2.67659	0.447651
Solyc01g005640.4.1	purple	1.20771	2.01e-07	-0.165701	0.548439	0.0262342	1	1.1549	3.52e-07	1.1891	2.91e-07	1.23144	9.98e-08	0.20968	0.384437	0.0471348	1
Solyc01g005650.3.1		0	1	0	1	0	1	0	1	0	1	0	1	0	1	0	1
Solyc01g005660.3.1	purple	0	1	0	1	0	1	1.55867	0.679102	1.80234	0.647857	1.72364	0.637866	0	1	0	1
Solyc01g005670.3.1	purple	0.174675	0.71085	0.437213	0.242853	0.126568	0.946683	0.22454	0.574599	0.231224	0.583411	0.260755	0.483954	0.334294	0.389638	-0.103077	1
Solyc01g005680.4.1	purple	-0.953396	0.0302123	-0.264603	0.741613	-0.350688	0.667615	-0.801106	0.0694624	-0.544807	0.276617	-1.29595	0.00318038	-0.595099	0.263762	-1.22084	0.0177367
Solyc01g005690.3.1	purple	0.429175	0.344147	-0.308492	0.613041	-0.404561	0.508734	0.474317	0.278586	0.319933	0.556959	0.223313	0.720064	0.251385	0.725534	-0.145021	0.983253
Solyc01g005700.3.1	purple	0.149942	0.593719	-0.319197	0.212917	0.0394929	1	0.0260103	1	0.0172275	1	0.00958395	1	0.196669	0.497252	0.210941	0.477784
Solyc01g005710.2.1	purple	0.375178	0.956209	-2.17876	0.177469	-1.31258	0.47243	0.159962	1	-0.35119	0.994045	0.178622	1	0.744613	0.75067	-0.92905	0.625561
Solyc01g005720.3.1	purple	-0.493935	0.375846	-0.119089	1	-1.05968	0.085036	-0.660542	0.192332	-0.884172	0.0723029	-0.912358	0.0543218	0.315272	0.720416	-0.37782	0.653827
Solyc01g005730.3.1	purple	-0.202637	0.790983	-0.184024	0.865649	-0.880484	0.0897527	-0.348671	0.496321	-0.673007	0.113564	-0.452895	0.320356	-0.036048	1	-0.600761	0.231756
Solyc01g005740.3.1	greenyellow	-0.164233	1	-1.1534	0.410798	-1.54299	0.287172	-0.336536	0.931372	-1.31042	0.258193	-1.74892	0.101012	0.109192	1	-1.58598	0.27339
Solyc01g005750.1.1	black	0.0302624	1	0.708557	0.412017	-1.1003	0.212029	0.205278	0.963938	-0.210196	0.977234	-0.0565342	1	1.50921	0.0347228	-0.878832	0.382513
Solyc01g005760.3.1	purple	-0.1096	0.982859	-0.408614	0.394922	-0.966707	0.0390018	-0.540426	0.15323	-0.777145	0.0342419	-0.731875	0.0411409	-0.338827	0.521344	-0.853697	0.04369
Solyc01g005770.3.1	purple	0.996878	0.17159	0.23974	0.98251	-0.885296	0.437809	0.331888	0.811454	0.268471	0.925197	-0.0574915	1	0.433017	0.779934	-0.412266	0.857573
Solyc01g005780.1.1	purple	-0.475278	0.428765	-1.08509	0.0808138	-0.876679	0.176411	-0.619915	0.254242	-0.84416	0.105339	-1.02178	0.0379311	0.2872	0.781328	-0.450174	0.560817
Solyc01g005783.1.1	purple	0.152771	1	1.00978	0.385862	0.688039	0.686226	0.22633	1	1.0773	0.272809	0.867319	0.394608	0.614252	0.658432	-0.574352	0.781911
Solyc01g005787.1.1	purple	0.766765	0.183769	0.250055	0.879278	0.495422	0.59712	0.720515	0.214501	0.868206	0.129865	0.764195	0.181383	0.318389	0.741081	-0.730157	0.284321
Solyc01g005790.1.1	darkgreen	0.375229	0.481641	-0.516155	0.366574	-0.152807	1	0.162217	0.900538	0.329718	0.583104	0.293976	0.622173	0.378903	0.539242	-0.189103	0.913614
Solyc01g005800.3.1	purple	1.72965	0.0308032	0.683626	0.599029	1.04076	0.371642	1.65031	0.0384281	1.77595	0.0285884	1.87911	0.0169474	0.27372	0.9783	0.700719	0.598833
Solyc01g005810.3.1	black	-0.409091	0.144128	0.345209	0.315068	-0.0456636	1	-0.305101	0.316519	-0.401637	0.166385	-0.43509	0.111457	0.187474	0.688179	0.0421251	1
Solyc01g005820.4.1	black	-0.274443	0.30311	0.363744	0.214979	-0.33553	0.290727	-0.119007	0.7853	-0.16399	0.644972	-0.2562	0.342656	-0.048441	1	-0.240883	0.488094
Solyc01g005830.4.1	purple	0.282976	0.4094	0.440206	0.217771	0.48018	0.197783	0.115586	0.879522	0.509282	0.085405	0.247245	0.493014	-0.0431578	1	0.586167	0.0784402
Solyc01g005840.3.1	purple	-0.146013	0.596811	0.488221	0.0501335	0.295861	0.263029	-0.00887645	1	0.0822055	0.892671	0.21916	0.334181	0.154124	0.638267	0.246736	0.356031
Solyc01g005850.2.1	purple	0.663277	0.345574	0.427501	0.680957	0.788229	0.355825	0.783324	0.230807	1.07984	0.0827805	0.53443	0.485484	0.464184	0.620093	0.428418	0.682047
Solyc01g005860.2.1	purple	-0.571695	0.891254	-2.24747	0.327441	-1.53647	0.550962	-0.933941	0.666544	-0.880995	0.719593	-1.35163	0.474705	-0.566046	1	-2.17558	0.303829
Solyc01g005870.3.1	darkgreen	-0.391509	0.51026	-1.14167	0.0518582	-0.917803	0.122943	-0.375912	0.530301	-0.747592	0.128571	-0.830653	0.07518	1.13379	0.0223001	-0.515978	0.422355
Solyc01g005880.1.1	skyblue3	-2.03207	0.0437004	-2.03414	0.109088	-2.0977	0.10984	-1.59197	0.11358	-1.92427	0.062198	-2.65581	0.00920879	1.22282	0.323568	-2.23029	0.0558294
Solyc01g005890.1.1	black	0.155871	1	2.08019	0.333738	1.13903	0.750215	0.157044	1	-0.776464	0.913432	0.650962	0.915166	-0.171207	1	-0.706509	0.960578
Solyc01g005900.2.1	purple	0.263002	0.861469	-0.622487	0.482186	-0.0783544	1	0.0952495	1	0.214525	0.953423	0.265873	0.850779	0.313363	0.836948	0.352195	0.803487
Solyc01g005910.3.1	white	-0.501546	0.00283006	0.160693	0.498992	0.273339	0.21643	-0.522647	0.0019438	-0.452675	0.00745236	-0.356897	0.032012	-0.0743568	0.901922	0.460614	0.0188858
Solyc01g005920.3.1	purple	0.209842	0.532755	-0.440724	0.173004	-0.153031	0.804523	0.24147	0.441748	0.259139	0.416791	0.231013	0.467495	0.60737	0.0258172	-0.182629	0.69584
Solyc01g005930.3.1	purple	0.436483	0.0666357	-0.262165	0.405084	-0.789176	0.0135998	0.289888	0.267323	0.272202	0.327636	0.337673	0.172995	0.55727	0.026072	-0.226405	0.531677
Solyc01g005940.4.1	green	-2.01901	0.629939	2.6955	0.413213	-2.01901	0.770455	0.767357	0.985018	-2.01901	0.646852	-2.01901	0.612425	1.80193	0.754194	0.494322	1
Solyc01g005950.4.1	purple	0.357358	0.0088534	-0.243559	0.155494	-0.139438	0.523198	0.0280817	1	0.00978939	1	0.078739	0.72048	-0.208762	0.194653	-0.118454	0.604211
Solyc01g005960.3.1	purple	0.0114067	1	-0.317122	0.237828	0.0313457	1	-0.106234	0.792766	-0.0919881	0.876854	-0.0753384	0.931007	-0.283625	0.274531	0.0810891	0.975315
Solyc01g005970.3.1	purple	0.85198	0.0400657	-0.372217	0.551429	0.114411	1	0.704891	0.0956499	0.637079	0.15448	0.606979	0.163383	0.252363	0.751072	0.31452	0.673714
Solyc01g005980.4.1	brown	-0.384843	0.280811	-0.198679	0.727104	-0.125862	0.972943	0.195424	0.68971	0.0280341	1	0.245232	0.558433	1.18495	0.000663776	-0.359442	0.41764
Solyc01g005985.1.1	purple	0.477089	0.155029	0.584998	0.136996	0.369187	0.425354	0.168145	0.765896	0.396236	0.279233	-0.210195	0.649333	-0.461971	0.222093	0.144192	0.912398
Solyc01g006000.3.1	purple	0.523737	0.0166016	0.607199	0.0322051	0.217503	0.540158	0.557519	0.0104509	0.435927	0.053982	0.463188	0.0336028	0.454891	0.0549222	0.154777	0.702454
Solyc01g006010.3.1	purple	0.31465	0.233463	-0.478106	0.113349	-0.224527	0.577091	0.232278	0.431179	0.0122106	1	0.106174	0.846129	-0.0604938	1	-0.249428	0.481838
Solyc01g006020.4.1	brown	-0.160683	0.815936	0.642719	0.12188	0.189218	0.82985	0.434801	0.239142	0.537297	0.134487	0.426828	0.245519	1.22735	0.000971766	0.122766	0.988851
Solyc01g006040.3.1	purple	0.822946	0.0411338	-0.436562	0.432548	0.0178711	1	0.811349	0.0435564	0.69091	0.102489	0.740507	0.0669126	0.1589	0.940239	-0.194181	0.882695
Solyc01g006050.2.1	purple	-0.437046	1	-1.68212	0.656388	-3.96743	0.315521	1.42318	0.497868	1.00856	0.726984	0.527729	0.977994	5.75413	0.0357941	-2.70521	0.528366
Solyc01g006055.1.1	grey60	-1.09304	0.148773	0.669695	0.480504	0.914658	0.32199	-0.365898	0.758648	-0.256791	0.932493	-1.32771	0.0693312	-1.06147	0.339335	0.618486	0.552646
Solyc01g006080.2.1	purple	1.49107	0.179714	-0.0297842	1	0.246298	1	0.301922	1	-0.0374193	1	0.813413	0.56496	-1.47765	0.449476	-0.859897	0.687974
Solyc01g006090.3.1	purple	-1.2727	0.00723251	0.612162	0.304827	-0.559827	0.40963	-0.921305	0.0505302	-1.49168	0.00221786	-1.7432	0.000400068	-0.75587	0.167648	-0.308138	0.734044
Solyc01g006100.4.1	grey60	-1.8221	0.00057498	-0.387241	0.622089	0.554257	0.454953	-2.26236	5.51e-05	-1.75663	0.000908113	-1.71834	0.000872929	-1.00534	0.070909	0.561817	0.415695
Solyc01g006110.3.1	purple	0.241092	0.268756	0.446213	0.0664837	0.0620321	1	0.384391	0.0502303	0.270411	0.212716	0.190712	0.418589	-0.294889	0.19751	-0.132084	0.72348
Solyc01g006120.4.1	purple	0.509943	0.0207301	-0.216975	0.48451	-0.312155	0.302214	0.39179	0.0827701	0.265387	0.306532	0.274068	0.263629	0.0619198	1	-0.237731	0.457004
Solyc01g006130.4.1	greenyellow	-0.982275	2.05e-05	0.127509	0.738577	0.307057	0.275788	-1.12476	3.26e-06	-1.05322	9.58e-06	-1.12851	2.39e-06	-0.842271	0.000380068	0.545258	0.0262422
Solyc01g006140.4.1	purple	-1.83963	1.44e-05	-1.0409	0.0316273	-0.490943	0.341127	-2.45321	3.62e-07	-2.56506	2.74e-07	-2.54584	1.65e-07	-0.742937	0.0715009	-0.531342	0.256581
Solyc01g006150.3.1	darkgreen	-0.598907	0.0270516	-0.17153	0.718333	-0.0605054	1	-0.462958	0.0956499	-0.531673	0.0570008	-0.182526	0.640327	-0.0892811	1	0.214652	0.654813
Solyc01g006160.3.1	purple	-1.64589	2.17e-06	0.339204	0.377981	-0.0660531	1	-1.49191	6.79e-06	-1.42353	1.5e-05	-1.38103	1.52e-05	-0.187116	0.72626	0.101354	1
Solyc01g006170.4.1	purple	-1.06587	0.000449059	0.181399	0.728991	-0.93354	0.0186378	-0.434303	0.160724	-1.08782	0.000408551	-1.3862	1.7e-05	-0.620526	0.051786	-0.71918	0.0360093
Solyc01g006180.4.1	orange	-0.0354029	1	-0.613107	0.190677	-0.533619	0.291662	-0.0295378	1	-0.473533	0.263671	-0.436956	0.293301	0.123771	0.993541	-0.471273	0.331599
Solyc01g006190.3.1	purple	0.272879	0.427629	0.572367	0.100878	-0.0696937	1	0.248618	0.488839	0.178844	0.691503	0.193707	0.630518	0.538623	0.0803123	-0.166288	0.794017
Solyc01g006200.3.1	purple	0.146513	0.977324	0.284869	0.744911	0.0664419	1	0.842216	0.0733596	0.692269	0.173724	-0.00435962	1	0.501129	0.424006	-0.0644265	1
Solyc01g006210.4.1	purple	-1.19354	0.00280976	-0.474981	0.361133	-0.133626	1	-2.0948	6e-06	-1.4992	0.000357196	-1.81052	3.06e-05	-0.67065	0.141673	-0.396311	0.498458
Solyc01g006220.3.1	purple	0.0621061	1	0.00693568	1	0.268957	0.648456	-0.173887	0.758654	0.0925227	1	0.209932	0.65717	-0.0390707	1	0.370395	0.407048
Solyc01g006230.3.1	purple	0.270561	0.0506601	-0.169592	0.346525	-0.280934	0.113031	0.168947	0.271678	0.215253	0.14574	0.269913	0.0489474	0.395212	0.00692115	-0.219043	0.197273
Solyc01g006240.3.1	grey60	-0.0368886	1	-0.159696	1	1.02666	0.185733	-0.579537	0.429726	0.377958	0.689205	-0.24466	0.87567	0.21413	0.985813	0.639683	0.445894
Solyc01g006250.2.1	purple	0.0164047	1	-0.152763	0.995998	0.0743729	1	0.425868	0.474154	0.185987	0.915346	-0.0773822	1	0.178397	0.962213	-0.373751	0.665359
Solyc01g006260.4.1	black	-0.433477	0.326645	0.194984	0.822723	-0.0232583	1	-0.503212	0.229463	-0.585667	0.160848	-0.455961	0.289419	-0.319049	0.603539	0.0451116	1
Solyc01g006270.2.1	darkgreen	0.424213	0.789243	-0.616291	0.661083	0.730892	0.614302	0.211502	1	0.581901	0.645429	0.594259	0.610653	-0.544403	0.707701	0.0835897	1
Solyc01g006280.3.1	darkgreen	-0.43163	0.204401	-0.784562	0.0482592	0.131464	0.953359	-0.500036	0.127256	-0.377633	0.3048	-0.367982	0.298982	-0.225849	0.678836	0.0884275	1
Solyc01g006290.4.1	purple	0.671247	0.467722	0.350057	0.850828	0.0187839	1	0.0171905	1	-0.113802	1	-0.688833	0.45038	-0.282024	0.953593	-0.104437	1
Solyc01g006300.3.1	purple	0.998055	0.164461	-0.0723257	1	-0.530201	0.680307	0.838226	0.264875	0.0598075	1	0.125651	1	0.194702	1	-0.317603	0.893656
Solyc01g006310.3.1		0	1	0	1	0	1	0	1	0	1	0	1	0	1	0	1
Solyc01g006320.4.1	purple	0.766213	0.152501	0.353879	0.671848	0.200386	0.974496	0.757561	0.157397	0.602047	0.312535	0.649872	0.24116	0.0456489	1	0.208166	0.950911
Solyc01g006330.4.1	purple	-1.07428	0.00866025	0.1425	0.962929	0.159653	0.975262	-1.71936	9.92e-05	-1.3879	0.00107109	-1.75348	6.62e-05	-1.14292	0.00941071	0.0683881	1
Solyc01g006340.3.1	brown	0.0113874	1	-0.350355	0.315525	-0.151552	0.82985	0.0490502	1	-0.0629523	1	-0.00811921	1	0.213002	0.619033	-0.109714	0.950743
Solyc01g006350.4.1	purple	0.175779	0.542091	-0.348007	0.199027	-0.0274825	1	0.260884	0.284382	0.183868	0.535986	0.441939	0.0399752	0.321458	0.205902	0.118815	0.828589
Solyc01g006360.4.1	darkgreen	0.817746	0.494161	-0.881295	0.522678	0.351983	0.987681	0.689697	0.593702	0.48352	0.797228	0.945175	0.395268	0.225606	1	0.281757	1
Solyc01g006370.3.1	grey60	-0.0061582	1	-0.165814	0.954103	0.857072	0.1525	-0.229938	0.793656	0.10097	1	0.223373	0.80406	-0.356895	0.6422	0.778067	0.165679
Solyc01g006380.2.1	purple	1.88562	0.000550825	-0.113705	1	0.959869	0.161656	1.55728	0.00325525	1.31071	0.0137504	1.19294	0.0219407	-0.158543	1	-0.579654	0.449024
Solyc01g006390.2.1	salmon	-1.78026	0.438358	-0.903682	0.831671	-2.67041	0.341647	-0.249197	1	-0.44609	1	0.838637	0.79887	2.32957	0.284873	-4.4366	0.112681
Solyc01g006400.4.1	midnightblue	-2.57198	0.00053281	-0.625344	0.525798	-1.39674	0.11756	-2.29593	0.00149919	-1.8654	0.00860586	-2.88185	0.000147901	2.20865	0.00400644	-1.11859	0.186735
Solyc01g006410.4.1	purple	-3.6944	0.146652	-1.40517	0.701229	-3.6944	0.301103	-2.13239	0.362747	-1.87722	0.485519	-3.6944	0.129934	-0.697445	0.978165	-0.0397237	1
Solyc01g006420.3.1	darkgrey	0	1	0	1	0	1	0	1	0	1	0	1	-1.9577	0.653739	0	1
Solyc01g006430.3.1	purple	-0.269849	0.516318	-0.480348	0.233784	-0.0341592	1	-0.762753	0.0164598	-0.682492	0.0362667	-1.01607	0.00150914	-0.758835	0.0268586	-0.118647	0.984321
Solyc01g006440.2.1	darkorange	0.913562	0.819206	0.706208	0.968641	1.86819	0.516836	1.63202	0.467606	1.45563	0.574675	2.17375	0.261903	1.75648	0.594903	2.62991	0.180642
Solyc01g006450.4.1	greenyellow	-1.20884	0.00310116	0.540196	0.295299	0.932799	0.0722505	-1.34775	0.00115288	-1.20589	0.0035338	-1.40647	0.000671543	-0.978137	0.025607	0.977568	0.0383284
Solyc01g006460.3.1	floralwhite	2.65758	0.461086	0	1	2.82695	0.546139	1.57201	0.70463	1.80538	0.677476	0	1	0.651956	1	3.12328	0.410256
Solyc01g006480.3.1	purple	0.29871	0.36144	-0.0399628	1	0.0590294	1	0.340444	0.273831	0.274368	0.438988	0.12503	0.839278	0.252298	0.542745	0.0637934	1
Solyc01g006490.4.1	purple	0.251804	0.613102	-0.520149	0.249842	-0.372561	0.498022	0.354717	0.402385	0.270612	0.593501	0.275313	0.556612	0.136854	0.949575	-0.344793	0.522619
Solyc01g006500.4.1	purple	-0.170152	0.557912	-0.0391767	1	-0.080434	0.990602	-0.014418	1	0.0712452	0.971722	-0.057476	1	-0.137231	0.730927	0.22708	0.464827
Solyc01g006510.3.1	greenyellow	-0.603964	0.00252549	0.0975952	0.841298	-0.352436	0.176386	-0.363538	0.0727035	-0.42468	0.0365836	-0.598079	0.00249489	0.00234463	1	-0.117353	0.794858
Solyc01g006520.3.1	purple	0.225319	0.741158	-0.293499	0.653643	-0.399575	0.538742	-0.229815	0.729438	-0.50455	0.279765	-0.500302	0.263836	-0.582963	0.226793	-0.515579	0.335848
Solyc01g006530.1.1	brown	0	1	0	1	0	1	0	1	0	1	1.69807	0.645745	3.07596	0.387241	0	1
Solyc01g006540.4.1	brown	0.868291	0.279095	-0.953886	0.304974	-0.479183	0.743298	1.26604	0.0856729	0.731847	0.411639	1.02654	0.176938	1.17206	0.152301	-0.519571	0.689853
Solyc01g006550.3.1	purple	-0.00460151	1	-0.11853	1	-1.31106	0.119786	-0.192146	0.980943	-0.967554	0.169242	-0.877122	0.204799	-0.501784	0.632333	-1.78062	0.0240997
Solyc01g006555.1.1	brown	0.260162	0.790539	-0.847793	0.187128	-0.919139	0.172179	0.829894	0.120971	-0.0320201	1	0.444493	0.49639	1.52295	0.00636934	-0.79162	0.216658
Solyc01g006580.4.1	green	-0.318278	1	7.37061	0.0176104	-0.00622388	1	2.08648	0.447147	0.803543	0.97024	1.83523	0.533246	-0.222431	1	0.685797	1
Solyc01g006585.1.1	greenyellow	0.344146	1	0.668568	0.814104	0.891133	0.719742	-0.529002	0.879146	0.263497	1	-1.58626	0.331842	-1.7109	0.398253	0.994312	0.649187
Solyc01g006590.3.1	purple	1.81875	0.61544	0	1	2.1005	0.686255	1.56315	0.672221	0	1	0	1	-1.95556	0.619758	0	1
Solyc01g006600.3.1		0	1	0	1	0	1	0	1	0	1	0	1	0	1	0	1
Solyc01g006610.2.1	green	1.07809	1	7.77804	0.0340077	3.0753	0.625159	1.74714	0.815806	2.39166	0.675346	1.76828	0.813117	-1.53574	0.752405	0	1
Solyc01g006620.3.1	salmon	-0.842334	0.819077	-2.4854	0.368796	-3.05269	0.303354	0.362954	1	-0.123951	1	1.00432	0.694088	1.95629	0.399871	-3.26497	0.212724
Solyc01g006630.3.1	purple	0.329251	0.126994	-0.016857	1	0.645195	0.0187572	0.119329	0.724856	0.284463	0.21704	0.462719	0.0233681	0.247134	0.351243	0.458226	0.0574122
Solyc01g006640.1.1	grey60	1.78082	0.586797	0	1	4.38025	0.167075	0	1	2.53981	0.411546	1.7196	0.597235	2.58223	0.435348	5.60298	0.0309245
Solyc01g006650.2.1	darkorange	-0.421845	0.517001	-0.332773	0.700042	0.231509	0.914307	-0.539371	0.355196	-0.626934	0.279811	-0.563353	0.32477	0.743492	0.217399	1.24511	0.0289457
Solyc01g006660.3.1	grey60	0.204901	0.961565	0.392185	0.728184	0.985226	0.234069	-0.129934	1	0.298389	0.836231	0.0878287	1	-0.259365	0.927594	0.945272	0.213492
Solyc01g006670.2.1	purple	0.81466	0.277913	0.419215	0.739738	1.06695	0.231671	1.63067	0.0134305	1.83678	0.00630322	2.53279	0.000237478	1.9207	0.0074201	1.54659	0.0464887
Solyc01g006680.4.1	purple	0.994078	0.466895	0.948742	0.57103	2.83202	0.0460659	3.07389	0.00536951	3.5409	0.00197966	4.18774	0.00035736	1.593	0.199093	3.09668	0.0163071
Solyc01g006690.4.1	purple	1.37376	4.75e-05	0.492454	0.211522	1.08311	0.0115287	0.835034	0.00723017	1.03146	0.00128458	0.869313	0.00491438	-0.473081	0.197936	0.612239	0.0978472
Solyc01g006700.3.1	black	-0.799778	0.00125891	-0.379998	0.216821	0.0191347	1	-0.829212	0.000869419	-0.679909	0.00593901	-0.641178	0.00777096	-0.0525351	1	0.0216443	1
Solyc01g006710.4.1	purple	0.310075	0.130529	0.348383	0.154633	0.246845	0.375557	0.396801	0.0434922	0.479635	0.0151609	0.609689	0.0017594	0.345642	0.114208	0.162268	0.630956
Solyc01g006720.4.1	grey60	0.0692247	1	0.691336	0.0796766	-0.406052	0.363463	0.174116	0.748049	-0.0661147	1	-0.375596	0.292593	0.0652486	1	-0.585544	0.121576
Solyc01g006730.4.1	purple	0.829826	0.353486	0.830867	0.432916	1.5119	0.121065	0.470585	0.694378	0.504246	0.677789	0.61678	0.541928	0.640609	0.568211	1.04734	0.271808
Solyc01g006740.4.1	purple	0.106334	0.827822	0.116315	0.824828	0.258586	0.444562	-0.200684	0.491071	-0.117222	0.802643	-0.125841	0.740406	-0.0593903	1	0.250018	0.441308
Solyc01g006750.2.1		0	1	0	1	0	1	0	1	0	1	0	1	0	1	0	1
Solyc01g006760.3.1		0	1	0	1	0	1	0	1	0	1	0	1	0	1	0	1
Solyc01g006770.2.1		0	1	0	1	0	1	0	1	0	1	0	1	0	1	0	1
Solyc01g006780.4.1	brown	-0.0189353	1	-0.15508	1	-0.5498	0.687382	-0.994116	0.186681	-1.06715	0.174291	-1.30778	0.0750698	1.05921	0.148237	-1.68513	0.0394373
Solyc01g006790.3.1	brown	-0.296706	0.73802	0.192445	0.949456	-0.632407	0.410948	-1.93194	0.000571002	-1.60514	0.00361058	-2.19525	0.0001397	1.02355	0.0733319	-1.29568	0.0431505
Solyc01g006800.4.1	purple	-0.087901	0.785401	0.0612454	0.956259	-0.19055	0.457283	0.051628	0.981791	-0.0389321	1	-0.0140608	1	0.060654	0.980256	-0.192515	0.424376
Solyc01g006810.4.1	purple	0.640847	0.00521473	0.704168	0.0207572	0.448133	0.130787	0.340123	0.163566	0.393007	0.106421	0.267419	0.305115	0.0079213	1	0.0881255	0.975548
Solyc01g006820.2.1	darkorange	0.951445	0.247944	-0.236412	0.995394	0.289461	0.977227	0.865828	0.306478	0.887411	0.309836	0.852484	0.312771	-0.811477	0.422665	0.257663	0.998718
Solyc01g006830.3.1	white	0.112673	0.834714	0.0854444	0.964709	0.0627202	1	-0.474438	0.055488	-0.250954	0.414645	-0.448157	0.0707119	-1.06464	0.000183448	-0.142589	0.80139
Solyc01g006840.3.1	purple	1.51797	0.0534827	0.488227	0.764761	1.4596	0.151638	0.522483	0.665179	1.33707	0.104402	1.03076	0.227172	-0.524634	0.785556	0.259445	0.986926
Solyc01g006845.1.1	purple	1.84378	0.627562	0	1	2.09816	0.698395	0	1	0	1	1.70197	0.647184	0	1	0	1
Solyc01g006850.1.1	brown	-1.15041	0.00537886	0.197324	0.843717	0.0154226	1	-0.589547	0.171091	-0.32707	0.565667	-0.154689	0.901956	0.408843	0.463196	0.57924	0.256219
Solyc01g006860.3.1	purple	0.186111	0.517097	0.589585	0.0364189	0.541473	0.0554945	0.22906	0.38091	0.182237	0.552119	0.249183	0.3205	0.21796	0.488451	0.191073	0.597689
Solyc01g006870.4.1	purple	0.935311	0.000962946	1.01982	0.00836228	0.0593647	1	0.673586	0.01496	0.51397	0.0766143	0.398291	0.17852	0.19443	0.69158	-0.276791	0.511882
Solyc01g006880.4.1	purple	0.724291	0.0145117	-0.0406079	1	0.0687883	1	0.675472	0.0223225	0.449587	0.165379	0.794218	0.00674438	0.342209	0.373208	0.0562509	1
Solyc01g006890.3.1	purple	0.623213	0.0210151	0.319542	0.374667	0.069998	1	0.568554	0.0357134	0.446447	0.121986	0.294612	0.347872	-0.651283	0.0267134	0.514706	0.109487
Solyc01g006900.3.1	brown	-0.15351	0.66354	0.147279	0.727831	0.467364	0.124824	0.0483823	1	0.415336	0.0951935	0.276648	0.301208	1.0061	0.00022392	0.588272	0.0339901
Solyc01g006910.4.1	purple	0.825575	0.511257	0.595825	0.754899	0.656415	0.751021	1.02651	0.353628	-0.360257	0.957369	0.490172	0.79051	-0.298494	1	-1.7074	0.164723
Solyc01g006920.4.1	darkgreen	-0.450392	0.835751	-1.42288	0.321593	0.708025	0.703607	0.340287	0.924761	0.714984	0.597943	1.10945	0.287948	1.17155	0.282502	0.363683	0.958177
Solyc01g006930.3.1	purple	2.50641	1.46e-09	-0.246371	0.56648	0.0420612	1	2.12325	2.06e-08	2.12304	2.47e-08	2.21704	7.26e-09	0.411443	0.201779	0.175455	0.764138
Solyc01g006940.4.1	greenyellow	-1.70725	8.36e-07	0.178348	0.71887	0.673754	0.0628654	-1.41366	9.39e-06	-1.37773	1.53e-05	-1.53646	2.37e-06	-1.06247	0.000752062	0.770277	0.0200057
Solyc01g006950.3.1	darkgrey	-0.100774	1	-0.889738	0.515982	-2.10363	0.106672	0.326171	0.930391	-0.582919	0.699961	0.0564801	1	-0.443193	0.858351	-1.85005	0.115235
Solyc01g006960.3.1	purple	0.169935	0.38893	-0.162574	0.482667	-0.306033	0.153102	0.232925	0.188655	0.0812475	0.82272	0.155806	0.442196	-0.197809	0.350339	-0.337496	0.0820902
Solyc01g006970.4.1	purple	0.312682	0.0529314	-0.000811225	1	0.104572	0.759071	0.418034	0.00842772	0.15023	0.471872	0.355557	0.0244442	0.145556	0.541106	0.00168873	1
Solyc01g006980.4.1	grey60	-0.928703	0.000209748	-0.0537636	1	0.311837	0.351056	-0.892223	0.000326861	-0.82435	0.000852888	-0.850874	0.000476907	-0.447262	0.0914843	0.466712	0.0998404
Solyc01g006990.4.1	purple	0.24029	0.518093	-0.201601	0.668315	-0.419764	0.27909	0.673592	0.017111	0.345589	0.298275	0.264756	0.452306	0.00467915	1	-0.300558	0.47259
Solyc01g007000.4.1	darkgrey	0.132775	1	1.68258	0.305369	-0.0419367	1	0.496292	0.899432	-1.02198	0.642627	-0.0556525	1	-1.46642	0.260753	-1.51325	0.436837
Solyc01g007010.2.1	darkgrey	1.2179	0.00983163	1.29991	0.0340077	0.805123	0.198582	0.731556	0.140126	0.810344	0.105864	0.827073	0.0859632	-0.618854	0.258348	0.737312	0.208243
Solyc01g007020.4.1	darkgrey	0.356655	0.639335	1.0481	0.108921	0.129505	1	0.0758846	1	0.0639597	1	-0.325702	0.68245	-0.696842	0.258561	0.252143	0.888692
Solyc01g007030.3.1	darkgrey	-0.498376	0.775679	0.521677	0.78408	-0.826452	0.636505	-1.27655	0.230162	-1.22022	0.281965	-2.2478	0.0291297	-1.10804	0.324738	-0.480001	0.881984
Solyc01g007040.4.1	darkgrey	0.349837	0.891254	0.692984	0.614519	-1.2459	0.365692	-0.574703	0.674441	-1.0166	0.374326	-1.43397	0.15105	-1.07374	0.262362	-0.257018	1
Solyc01g007050.3.1	salmon	-1.16468	0.478929	-2.02331	0.262426	-1.67559	0.385071	-1.52493	0.302346	-1.65116	0.283632	-0.79269	0.672526	1.49874	0.370157	-1.77923	0.356031
Solyc01g007060.3.1	purple	0.143409	0.705021	0.156929	0.702736	0.385889	0.222914	-0.0317318	1	0.0540397	1	0.167479	0.621913	0.238292	0.483758	0.311396	0.324503
Solyc01g007070.3.1	purple	0.910384	0.0142517	-0.625508	0.179737	-0.633695	0.196521	1.27682	0.000820713	0.818013	0.0308616	0.681609	0.0696314	0.225709	0.754055	-1.16311	0.00915722
Solyc01g007080.3.1	purple	1.50096	0.526228	0.927128	0.85269	0.441596	1	-1.79139	0.547907	0.405431	1	-3.37526	0.237111	1.80185	0.709889	0.819574	0.902563
Solyc01g007090.1.1	darkgreen	-0.877478	0.869424	-1.15979	0.836548	-1.32445	0.819712	-3.41296	0.194181	-3.41296	0.246697	-3.41296	0.216322	0	1	-1.92099	0.682096
Solyc01g007100.3.1	purple	-0.121776	0.65082	-0.290076	0.206859	-0.0882216	0.901039	-0.366624	0.0466803	-0.501441	0.00671506	-0.625636	0.000704446	-0.942539	2.73e-05	-0.303615	0.175425
Solyc01g007110.3.1	grey60	-0.492363	0.0584292	0.198231	0.6228	-0.341305	0.339017	-0.194469	0.577889	-0.347153	0.227458	-0.540829	0.0339913	-0.668605	0.0141675	-0.404243	0.204573
Solyc01g007120.3.1	purple	-0.0636879	0.885941	-0.0409624	1	0.127223	0.664914	0.203706	0.238025	0.0499616	0.984421	0.04973	0.969555	-0.098245	0.740629	0.134692	0.606245
Solyc01g007130.3.1	purple	0.569765	0.020637	-0.466636	0.131373	0.343922	0.311268	0.233238	0.447193	0.39245	0.139052	0.279912	0.3205	0.50658	0.0578154	0.00458809	1
Solyc01g007140.3.1	darkgreen	0.00289924	1	-0.962597	0.0422075	-0.250867	0.733004	-0.00522815	1	-0.172426	0.839139	0.142107	0.892877	0.137905	0.955288	-0.0582447	1
Solyc01g007150.3.1	purple	0.0458843	1	-0.518874	0.197558	-0.324335	0.526235	0.141544	0.848342	-0.13245	0.896163	-0.0144921	1	-0.260422	0.617195	-0.135841	0.940854
Solyc01g007160.4.1	purple	-2.19312	0.0037612	-1.24421	0.172932	0.230549	1	-2.8152	0.000407437	-1.87161	0.0120848	-2.51115	0.0010796	-0.310437	0.921941	0.115022	1
Solyc01g007170.4.1	purple	1.20588	0.201316	0.60357	0.692845	1.46454	0.204351	1.30838	0.152428	1.61896	0.0724216	0.991845	0.320356	-0.567385	0.737011	0.7132	0.598466
Solyc01g007180.3.1	black	-0.214506	0.686986	0.668817	0.117922	-0.400551	0.434808	-0.138357	0.88549	-0.0137026	1	0.0156731	1	-0.207026	0.766764	-0.420161	0.375479
Solyc01g007190.3.1	purple	0.673058	0.178873	1.47614	0.018809	-0.804069	0.215955	1.35852	0.00356232	1.01222	0.0333761	0.420358	0.476049	0.725474	0.17556	-0.448439	0.54092
Solyc01g007200.2.1	darkred	-0.167109	1	0.711999	0.780505	0.988562	0.681143	-0.854503	0.664671	-0.0966763	1	-1.86668	0.225041	-3.14922	0.234171	0.360488	1
Solyc01g007210.3.1		0	1	0	1	0	1	0	1	0	1	0	1	0	1	0	1
Solyc01g007220.4.1	purple	0.510233	0.0551374	0.0747255	1	-0.287655	0.471035	0.663293	0.0111541	0.45601	0.0999356	0.520514	0.0475144	0.295175	0.396007	-0.272417	0.484164
Solyc01g007230.4.1	purple	0.271301	0.327675	0.165983	0.678259	0.0294617	1	0.313483	0.234018	0.305015	0.268538	0.20356	0.510971	-0.0822125	0.992918	-0.250054	0.482692
Solyc01g007240.3.1	purple	-0.15811	1	-1.07069	0.605803	-1.59994	0.430344	-0.258257	1	0.0101653	1	-0.365724	0.977814	0.994558	0.563133	0.187896	1
Solyc01g007250.4.1	purple	-0.306823	0.201524	-0.287373	0.320118	-0.415099	0.150729	-0.37041	0.105336	-0.688335	0.002371	-0.475679	0.0310218	-0.2355	0.437004	-0.45176	0.0835156
Solyc01g007260.3.1	purple	0.987991	0.0376801	-0.0981253	1	-0.0325854	1	1.04246	0.0269983	0.653337	0.215597	0.697596	0.162044	0.359559	0.653739	-0.147173	1
Solyc01g007263.1.1	greenyellow	1.85292	0.610173	2.20199	0.599029	0	1	1.56047	0.6725	1.80594	0.638158	0	1	3.4846	0.265386	-3.18964	0.339283
Solyc01g007267.1.1	purple	0.183765	0.775186	-0.0582507	1	-0.0464985	1	0.161703	0.82643	0.0345517	1	0.0936582	1	0.196083	0.792612	0.0605205	1
Solyc01g007740.4.1	darkgreen	-0.70773	1.76e-05	-0.0311405	1	0.0389051	1	-0.696659	2.02e-05	-0.615549	0.000110901	-0.560065	0.000250057	0.260235	0.120354	0.208746	0.27441
Solyc01g007750.3.1	greenyellow	-0.994797	4.99e-05	-0.194047	0.570744	0.129149	0.826008	-0.794685	0.000627633	-0.653973	0.00444714	-0.753945	0.000956006	-0.55784	0.0219461	-0.177759	0.661097
Solyc01g007760.3.1	green	-0.767333	3.64e-05	-0.2213	0.319863	-0.279673	0.217247	-0.79581	2.16e-05	-0.822408	1.72e-05	-0.724459	6.08e-05	-0.779064	0.000104827	-0.380334	0.0574122
Solyc01g007770.2.1	brown	0.652958	0.14488	0.404299	0.508907	-0.492295	0.444799	0.632022	0.16008	0.275968	0.682931	0.421972	0.408264	0.507463	0.341767	-0.742366	0.163622
Solyc01g007780.4.1	salmon	-0.0904234	1	0.0544388	1	-0.5707	0.325146	-0.0947824	1	-0.201842	0.82841	-0.159801	0.899486	0.214522	0.831043	-0.501023	0.384791
Solyc01g007790.4.1	purple	0.0477818	1	0.584335	0.0286098	0.419866	0.113671	0.135078	0.666547	0.292531	0.197629	0.247375	0.282953	0.162293	0.632578	0.25357	0.358655
Solyc01g007800.3.1	purple	0.705488	0.45363	-0.0705427	1	0.173249	1	0.385498	0.782521	0.165446	1	-0.054524	1	-0.320391	0.942368	0.196749	1
Solyc01g007810.1.1	brown	-0.471544	0.527186	-0.760689	0.301955	-0.528381	0.576477	-1.52759	0.00816101	-1.22997	0.0364409	-2.0867	0.000539054	-1.55226	0.0151375	-1.21396	0.0729297
Solyc01g007830.2.1	greenyellow	-0.0149811	1	-1.38952	0.384736	-1.05379	0.580202	0.0671358	1	-1.51707	0.247782	-1.24055	0.333671	0.344455	0.967186	-0.745856	0.685879
Solyc01g007840.3.1	brown	-0.178916	0.444089	-0.0224391	1	0.253505	0.332206	-0.144954	0.570214	0.0124187	1	0.113838	0.691879	0.689689	0.000881187	0.521553	0.0185113
Solyc01g007850.2.1	purple	0.746599	0.2227	-0.367759	0.706121	0.290269	0.870002	0.594434	0.367619	0.434547	0.588867	0.643324	0.311476	0.190474	0.989953	0.300583	0.833936
Solyc01g007860.3.1	purple	-0.0268441	1	0.0767754	0.927159	0.0217651	1	-0.0991492	0.78777	0.0262653	1	-0.16784	0.503923	0.126357	0.725256	0.0154934	1
Solyc01g007870.3.1	purple	1.45356	0.0280747	1.80792	0.0346668	0.56326	0.658787	1.96898	0.00271917	1.7496	0.0085212	1.21966	0.0692576	0.575655	0.681686	1.26566	0.151884
Solyc01g007880.4.1	purple	-0.156735	0.54236	0.105468	0.7922	-0.167475	0.621619	-0.357831	0.0671967	-0.313701	0.128095	-0.404894	0.0346906	-0.0181982	1	-0.354005	0.122913
Solyc01g007890.3.1	purple	0.657589	0.0199817	0.227989	0.605636	-0.404459	0.301129	0.653561	0.0203294	0.524839	0.0753039	0.357895	0.251807	-0.350031	0.330484	-0.111907	0.965662
Solyc01g007900.4.1	purple	0.761843	0.00483013	-0.255259	0.519613	-0.0572235	1	0.601942	0.0255927	0.692207	0.0112379	0.852938	0.00158969	0.0604161	1	-0.0263943	1
Solyc01g007910.3.1	darkgreen	-0.9968	7.45e-06	-0.656831	0.0126748	-0.267594	0.322096	-0.684918	0.00063288	-0.871464	4.53e-05	-0.873996	3.05e-05	-0.438785	0.0377388	0.0264265	1
Solyc01g007920.2.1	greenyellow	-0.902301	6.6e-05	0.19419	0.522925	-0.0427036	1	-0.444731	0.0348319	-0.536107	0.011752	-0.691448	0.00108979	-0.27072	0.302572	-0.0389724	1
Solyc01g007930.4.1	purple	0.415232	0.0540986	0.200374	0.515194	-0.235878	0.467008	0.234548	0.345771	0.308271	0.188938	0.294411	0.198636	-0.0261376	1	-0.430261	0.0906222
Solyc01g007940.4.1	brown	-0.224925	1	-2.88347	0.574811	-2.88347	0.600625	-1.31773	0.780617	-2.88347	0.444263	-2.88347	0.405075	0	1	0.472488	1
Solyc01g007950.4.1	midnightblue	-0.0544518	1	-0.203209	1	-1.10589	0.231664	0.354178	0.770081	-0.0321491	1	-0.476516	0.62111	1.54919	0.0365377	-1.6406	0.0466155
Solyc01g007960.3.1	greenyellow	0.14177	1	-0.890103	0.442711	-1.31694	0.252117	-0.199406	1	-1.16132	0.20771	-1.22936	0.159061	0.586083	0.65268	-2.55071	0.0161005
Solyc01g007970.2.1	purple	0.594259	0.774038	0.661672	0.772606	-1.94907	0.31096	0.414039	0.917372	-0.647891	0.779316	-0.35611	0.983957	-0.275631	1	-2.72641	0.10398
Solyc01g007980.4.1	greenyellow	-0.0143692	1	0.393439	0.570925	-0.926356	0.123315	-0.00124769	1	-0.620102	0.235299	-0.764103	0.108923	-0.00812053	1	-1.32357	0.0167826
Solyc01g007990.4.1	purple	-0.0115755	1	-0.0580688	1	-1.10834	0.0364097	-0.0635382	1	-0.715454	0.0910827	-0.558881	0.195346	0.171304	0.915499	-1.62485	0.00162844
Solyc01g008000.3.1	purple	0.137026	0.585973	0.0361825	1	-0.280881	0.247959	0.0692354	0.908609	0.0157496	1	-0.167374	0.461489	0.128145	0.689549	-0.258312	0.266134
Solyc01g008010.3.1	purple	-0.235672	0.232936	0.105578	0.757939	-0.0771701	0.945714	-0.547655	0.00241069	-0.452861	0.0124767	-0.630332	0.000532086	-0.429591	0.0257812	-0.357226	0.0932615
Solyc01g008020.4.1	purple	-0.0370699	1	-0.10216	0.711845	0.10447	0.755169	0.0598006	0.911987	0.117242	0.618112	0.125592	0.552192	0.0201721	1	0.060975	0.974906
Solyc01g008040.1.1	salmon	-1.50457	0.483501	-0.479507	1	-1.20839	0.722176	-0.0291983	1	-2.27197	0.281507	0.309183	1	1.62417	0.478262	-3.20412	0.265847
Solyc01g008050.4.1	salmon	-1.09041	0.633808	-2.30265	0.322043	-2.29092	0.349856	0.256626	1	-0.0774476	1	0.818314	0.745487	1.61594	0.449084	-3.73627	0.105974
Solyc01g008060.3.1	purple	0.584306	0.00103043	0.205665	0.378801	0.213152	0.400334	0.437558	0.0121306	0.471412	0.0077511	0.57054	0.00116136	-0.0268353	1	0.0752559	0.936931
Solyc01g008070.3.1	purple	0.225722	0.255106	-0.0560057	0.998673	-0.0951115	0.858084	0.481551	0.00668234	0.459797	0.0105837	0.648266	0.000359132	1.01133	1.1e-05	0.236476	0.311246
Solyc01g008080.3.1	purple	-0.537462	0.00930335	-0.0159759	1	-0.0819279	0.974143	-0.568416	0.00595925	-0.49216	0.0189561	-0.594388	0.00379957	-0.137868	0.711179	0.0571694	1
Solyc01g008090.4.1	orange	-1.15845	0.000532638	0.450247	0.275355	0.0118508	1	-1.01524	0.00194361	-1.02643	0.00195919	-1.04265	0.00135316	-0.537496	0.145682	-0.0452043	1
Solyc01g008100.3.1	purple	-0.263406	0.309664	-0.223081	0.482918	-0.0545176	1	-0.413183	0.0727035	-0.326799	0.189785	-0.575717	0.0100123	-0.0635106	1	-0.0186798	1
Solyc01g008110.4.1	purple	0.298086	0.491983	-0.541706	0.201854	0.0162299	1	0.140449	0.873008	0.514777	0.163016	0.149941	0.84487	-0.766684	0.0359222	-0.182326	0.837994
Solyc01g008120.4.1	purple	0.698491	0.0154671	-0.235517	0.597959	0.0613347	1	0.672837	0.0195335	0.408832	0.201432	0.654957	0.0220822	-0.0756305	1	0.0545368	1
Solyc01g008130.4.1	purple	0.404401	0.611964	-0.874516	0.236185	-0.953243	0.215497	0.741441	0.230053	0.390915	0.651099	0.320294	0.724695	0.330063	0.773797	-1.6971	0.0143985
Solyc01g008140.4.1	purple	0.191985	0.747121	-0.616948	0.156464	-0.523342	0.261779	0.181017	0.772545	-0.0432461	1	-0.127546	0.91838	0.191357	0.804045	-0.469034	0.298122
Solyc01g008150.1.1	darkorange	-0.339275	0.883525	0.658683	0.604209	-1.56254	0.186332	-1.06284	0.25831	-0.91053	0.38467	-1.46485	0.103096	-0.670477	0.620082	0.516651	0.824295
Solyc01g008160.4.1	darkgreen	-0.782553	0.000536136	-0.35614	0.196551	-0.26198	0.411065	-0.598903	0.00616894	-0.643891	0.00387186	-0.593221	0.00624625	0.072246	1	0.00899487	1
Solyc01g008170.3.1	purple	0.400877	0.0722588	-0.0532743	1	-0.117109	0.856705	0.537387	0.0133176	0.262691	0.306087	0.188387	0.501425	-0.0115538	1	-0.214835	0.518984
Solyc01g008180.3.1	purple	0.499085	0.00124662	0.0695762	0.873176	0.109379	0.718453	0.271084	0.0826373	0.461381	0.00290215	0.588993	0.000180761	-0.478951	0.00375893	0.16946	0.437176
Solyc01g008190.4.1	purple	-0.0455727	1	-0.505483	0.280885	-0.256027	0.721264	-0.00118778	1	0.0771702	1	0.0371966	1	-0.285866	0.62583	-0.0965861	1
Solyc01g008200.3.1	purple	-0.279895	0.532476	0.124905	0.948359	-0.20927	0.789043	-0.0715749	1	-0.191208	0.756081	-0.155522	0.828423	0.03244	1	-0.0362203	1
Solyc01g008220.3.1	midnightblue	-0.46661	0.40137	-0.51497	0.413535	-0.797211	0.196792	-0.652876	0.186579	-0.642513	0.212668	-0.802432	0.0906553	0.442048	0.483241	-0.840474	0.12199
Solyc01g008230.4.1	purple	0.290735	0.392332	-0.399562	0.272809	0.00858912	1	0.00126871	1	0.193785	0.657054	0.0732716	1	0.142079	0.849165	-0.217724	0.672393
Solyc01g008240.4.1		0	1	0	1	0	1	0	1	0	1	0	1	0	1	0	1
Solyc01g008250.3.1	purple	-2.25179	7.77e-09	-0.0477411	1	0.14339	0.856842	-2.12905	1.86e-08	-2.00409	5.25e-08	-2.21043	6.92e-09	-1.22076	0.000115867	0.195274	0.693393
Solyc01g008260.4.1	purple	0.00416701	1	0.250392	0.504068	0.141464	0.853121	0.0750111	0.996672	0.228701	0.519196	0.254986	0.420194	0.257698	0.48568	0.184477	0.702454
Solyc01g008270.3.1	purple	-0.237668	0.194549	-0.0256834	1	-0.0457852	1	-0.146505	0.502602	-0.127898	0.605369	-0.359386	0.0332023	-0.5349	0.00359484	-0.182619	0.45681
Solyc01g008280.4.1	darkgrey	-0.337336	0.493403	-0.607037	0.211704	-0.338967	0.612271	-0.0306919	1	-0.199554	0.797134	-0.144071	0.910375	0.0683981	1	-0.068038	1
Solyc01g008290.3.1	purple	-0.988986	4.12e-05	-0.136706	0.734639	-0.253164	0.442386	-0.815751	0.000370749	-1.00954	3.61e-05	-1.07924	1.06e-05	-0.368259	0.146898	0.133176	0.785603
Solyc01g008300.2.1	brown	0.235047	0.916717	-0.988822	0.244975	-0.713597	0.475108	0.949051	0.147453	0.586845	0.4721	1.24734	0.0451725	1.74475	0.00958198	-0.910221	0.272324
Solyc01g008310.4.1	purple	2.93e-05	1	-0.35068	0.194879	-0.0658476	1	0.0735501	0.945526	-0.0169334	1	0.108865	0.786325	-0.00841362	1	0.0387057	1
Solyc01g008320.3.1	purple	0.561349	0.0187444	-0.398045	0.187307	0.171776	0.716405	0.579866	0.0148019	0.432121	0.0845388	0.631367	0.0074753	0.304379	0.308513	0.418241	0.146438
Solyc01g008330.4.1	grey60	-0.63624	0.0202305	-0.080678	1	0.495666	0.164684	-0.565624	0.0399883	-0.52979	0.0621606	-0.34338	0.257055	-0.335723	0.338202	0.547672	0.091065
Solyc01g008340.3.1	purple	-0.198449	0.40059	-0.310264	0.209897	-0.10293	0.864544	-0.142794	0.6034	-0.126035	0.685915	-0.0949133	0.80526	-0.174625	0.558034	-0.163609	0.624354
Solyc01g008360.3.1	purple	0.149993	0.496077	0.0790129	0.868238	-0.0540817	1	0.197518	0.314237	0.326081	0.06651	0.1788	0.375502	0.232805	0.266215	-0.0639312	0.984918
Solyc01g008370.3.1	purple	0.263653	0.175357	-0.364846	0.107164	-0.0076982	1	0.238831	0.233484	0.300613	0.12147	0.226817	0.260778	0.107051	0.773702	0.0745176	0.954329
Solyc01g008390.3.1	skyblue3	-0.927773	0.310506	-0.37217	0.861578	-2.71859	0.0253842	-1.61965	0.0478285	-2.35551	0.0076771	-1.5817	0.0550001	0.667047	0.59739	-2.35217	0.0162231
Solyc01g008400.3.1	brown	-0.68725	0.569512	-0.0559393	1	0.129846	1	-1.61396	0.0882934	-0.0729698	1	-0.391097	0.840801	1.5346	0.120454	0.0939216	1
Solyc01g008410.3.1	black	-1.03524	0.317231	0.396989	0.871301	-1.62368	0.193413	-1.57295	0.092544	-1.30879	0.193501	-1.80657	0.0543485	0.746813	0.636229	-2.16237	0.0657879
Solyc01g008420.3.1	purple	3.6552	7.08e-05	1.63318	0.126242	1.8197	0.098925	3.01899	0.000540374	3.39402	0.000182109	3.52002	9.11e-05	-0.713534	0.67902	0.0729492	1
Solyc01g008425.1.1		0	1	0	1	0	1	0	1	0	1	0	1	0	1	0	1
Solyc01g008440.3.1	purple	0.524922	0.000188884	-0.409911	0.021975	-0.239382	0.178799	0.396794	0.00326014	0.429782	0.00176494	0.487245	0.000377805	0.216167	0.16349	-0.0181435	1
Solyc01g008450.1.1	greenyellow	-0.280591	1	0.0964995	1	-0.974296	0.680293	0.405207	0.906245	-0.777355	0.672097	-1.57916	0.252263	0.44519	0.909249	-0.481896	0.925303
Solyc01g008460.3.1	purple	-0.242988	0.211534	-0.382517	0.0879581	-0.228322	0.367444	-0.161542	0.474857	-0.249807	0.208209	-0.108314	0.690695	0.103864	0.781116	-0.0419269	1
Solyc01g008470.3.1	purple	-0.0667153	0.978587	0.336958	0.210944	-0.0042891	1	-0.0321515	1	-0.0827465	0.922071	-0.161641	0.57943	-0.0537141	1	-0.0731766	1
Solyc01g008473.1.1	purple	-0.551974	0.942816	-2.03679	0.46096	-2.07381	0.48483	-2.6441	0.183217	-1.68474	0.457248	-0.0372113	1	2.75505	0.414657	1.96367	0.643172
Solyc01g008475.1.1	purple	0	1	0	1	0	1	2.38373	0.482182	1.86652	0.637865	0	1	0	1	0	1
Solyc01g008477.1.1	purple	2.1059	0.579092	0	1	0	1	2.42004	0.487484	0	1	2.63788	0.438219	2.85681	0.449084	0	1
Solyc01g008479.1.1	purple	2.14694	0.641646	0	1	3.23157	0.525158	3.1378	0.400545	4.03713	0.242723	3.0846	0.416745	0.997856	0.929698	1.87737	0.721338
Solyc01g008480.4.1	purple	0.902976	0.00566242	-0.6061	0.144994	0.139393	0.950634	0.771745	0.0174867	0.70983	0.0330607	0.810969	0.0118097	-0.079388	1	-0.327106	0.504195
Solyc01g008490.4.1	purple	0.935734	4.13e-05	-0.0326091	1	-0.0375724	1	0.670082	0.00167467	0.680774	0.00162228	0.845798	0.00011907	0.333419	0.169191	-0.249854	0.396045
Solyc01g008500.4.1	purple	1.24898	0.162443	0.385842	0.874739	-1.43267	0.24576	1.15177	0.206367	0.355165	0.889075	0.91922	0.344653	-0.527343	0.742679	-1.14458	0.31716
Solyc01g008510.3.1	purple	-4.04066	3.6e-05	-0.562677	0.633884	0.347033	0.904996	-4.92609	4.9e-06	-4.25455	2.72e-05	-3.87176	3.97e-05	0.90825	0.394045	-1.17941	0.202894
Solyc01g008520.3.1	purple	0.0157109	1	-0.365937	0.374865	-0.535862	0.189768	-0.166979	0.752351	-0.0928471	0.999667	-0.0742602	1	-0.407404	0.288758	-0.797813	0.0283419
Solyc01g008530.3.1	grey60	-0.638169	0.0423629	-0.326359	0.445521	0.364002	0.421114	-0.645348	0.0390897	-0.345031	0.361642	-0.564574	0.0740496	-0.616299	0.0713189	0.497544	0.194573
Solyc01g008540.4.1	green	5.13e-15	1	5.14036	0.320836	0	1	2.81963	0.6295	5.13e-15	1	0	1	0	1	-5.13e-15	1
Solyc01g008550.4.1	purple	0.280831	0.0907835	-0.0645697	0.920891	0.109908	0.737964	0.359516	0.0254917	0.45662	0.00512796	0.47416	0.00301395	0.66493	0.000293606	0.225071	0.276775
Solyc01g008560.3.1	purple	0.343295	0.119253	0.484198	0.0666383	0.263058	0.38341	0.619519	0.0033608	0.435505	0.0443707	0.484859	0.0202422	-0.1353	0.726729	0.0355372	1
Solyc01g008570.1.1	brown	0	1	0	1	0	1	0	1	0	1	0	1	1.80066	0.702185	0	1
Solyc01g008580.1.1		0	1	0	1	0	1	0	1	0	1	0	1	0	1	0	1
Solyc01g008590.1.1		0	1	0	1	0	1	0	1	0	1	0	1	0	1	0	1
Solyc01g008600.4.1	purple	0.484767	0.279136	-0.316543	0.618818	0.721974	0.164913	-0.109236	1	-0.135422	0.966185	-0.110714	1	0.231367	0.781167	0.128522	1
Solyc01g008610.4.1	purple	-0.238677	1	0.199355	1	-2.02027	0.686433	-2.02027	0.46896	-2.02027	0.533323	-2.02027	0.493917	0	1	-1.90547	0.650434
Solyc01g008620.4.1	purple	0.332501	1	-1.55686	0.457547	-1.6514	0.474061	-0.305043	1	-0.389068	1	-0.35978	1	-0.90278	0.751948	-0.825923	0.818399
Solyc01g008640.4.1	green	0	1	6.49196	0.145695	0	1	2.2987	0.706154	1.77756	0.843561	0	1	0	1	-3.16782	0.615615
Solyc01g008650.3.1	green	1.09496	0.512221	2.04271	0.206433	-0.462907	1	0.758656	0.713433	0.567793	0.87507	0.92969	0.605724	0.710186	0.838967	1.82206	0.356031
Solyc01g008660.4.1	purple	0.247773	0.507084	-0.2396	0.595568	-0.0361448	1	0.202634	0.625161	0.20434	0.638808	0.093562	0.961816	0.101622	0.98016	0.0471746	1
Solyc01g008670.4.1	purple	2.19198	2.68e-05	-0.300751	0.743998	0.834653	0.183399	1.89423	0.00014968	2.22933	2.5e-05	1.68181	0.000483965	-0.663978	0.251088	0.689705	0.24563
Solyc01g008680.4.1	greenyellow	-0.578705	0.743043	0.171527	1	-0.299175	1	-0.311483	0.972215	-0.22189	1	-0.708401	0.634283	-0.224795	1	-0.371082	1
Solyc01g008690.3.1	salmon	-0.0817615	1	-1.00571	0.539624	-2.25624	0.144096	0.119867	1	-0.625858	0.74326	-0.533889	0.792499	1.69074	0.185953	-3.16355	0.0289766
Solyc01g008700.4.1	purple	0.221084	0.260646	0.149333	0.577983	0.388673	0.0873425	0.102346	0.722019	0.128454	0.626023	0.068351	0.899287	-0.0394438	1	0.0451254	1
Solyc01g008710.5.1.1		0	1	0	1	0	1	0	1	0	1	0	1	0	1	0	1
Solyc01g008720.2.1		0	1	0	1	0	1	0	1	0	1	0	1	0	1	0	1
Solyc01g008730.3.1	purple	0.551307	0.00722526	0.134271	0.708176	-0.0854994	0.960766	0.677191	0.00114989	0.675222	0.00133058	0.805605	0.000150833	0.331846	0.157017	-0.196605	0.541314
Solyc01g008740.2.1	darkolivegreen	0	1	0	1	2.09	0.716046	0	1	0	1	0	1	0	1	0	1
Solyc01g008760.4.1	purple	-0.234571	0.384598	0.0502299	1	-0.279452	0.38834	-0.283905	0.257563	-0.223779	0.435746	-0.389912	0.0910162	0.0977238	0.910487	-0.332467	0.249324
Solyc01g008770.3.1	purple	0.50875	0.0220226	-0.063759	1	0.1306	0.812955	0.0952577	0.861002	0.19402	0.521514	0.253353	0.318498	-0.479128	0.0466002	0.0464233	1
Solyc01g008780.3.1	brown	0.314846	0.109991	-0.162551	0.570263	0.200238	0.495152	-0.126164	0.660303	-0.0116122	1	-0.0807002	0.861286	0.318898	0.137351	-0.13493	0.700365
Solyc01g008790.4.1	darkgreen	-0.312894	0.555178	-0.378762	0.4982	0.517698	0.345529	-0.783945	0.049148	-0.356839	0.493998	-0.369238	0.447388	0.189605	0.865439	0.368995	0.547902
Solyc01g008800.3.1	purple	0.851328	0.00449666	-0.0471803	1	-0.142945	0.9088	0.628364	0.0361507	0.438672	0.182727	0.566726	0.0599308	0.0950217	1	-0.620059	0.0811551
Solyc01g008810.3.1	purple	0.532922	0.00351161	-0.234793	0.326827	-0.142524	0.690229	0.308998	0.0997898	0.395555	0.0334656	0.16446	0.474624	-0.186907	0.466048	-0.16985	0.560786
Solyc01g008820.3.1	purple	-0.761971	1.88e-05	-0.220397	0.287745	-0.0859399	0.858094	-0.582987	0.000442666	-0.638162	0.000183358	-0.605618	0.000251291	-0.177293	0.413619	-0.0366936	1
Solyc01g008830.2.1	purple	0.200417	0.407727	-0.334021	0.184989	-0.28716	0.293553	-0.299318	0.158406	-0.162987	0.563472	-0.66794	0.000937628	-0.606256	0.00491771	-0.63086	0.00830409
Solyc01g008840.3.1	purple	0.136592	0.563075	-0.219084	0.33541	-0.241066	0.314909	0.379268	0.0288573	0.164937	0.465796	0.180172	0.380267	0.0674667	0.951916	-0.246556	0.266255
Solyc01g008850.3.1	greenyellow	0.0327846	1	0.354526	0.409851	-0.395611	0.386971	0.322986	0.403941	0.0421042	1	0.143565	0.839652	-0.108232	0.994785	-0.488155	0.223793
Solyc01g008860.1.1	purple	-2.80742	0.342329	-2.80742	0.491277	-2.80742	0.515581	-2.80742	0.296252	-2.80742	0.358116	0.193913	1	0	1	0	1
Solyc01g008870.1.1	darkgreen	3.89143	0.0028802	-2.02347	0.609943	2.30582	0.260124	3.73785	0.00402118	3.20002	0.0194911	2.63778	0.0636377	0.801205	0.541106	-0.522414	0.761389
Solyc01g008880.3.1	purple	4.29057	0.122644	3.04779	0.445322	2.07748	0.71366	1.57317	0.700831	3.7956	0.215392	1.7027	0.665693	0.645619	1	-0.0675724	1
Solyc01g008890.4.1	black	0.41332	0.291228	0.657132	0.126242	0.278185	0.672091	0.336059	0.428236	0.31478	0.491884	0.245427	0.615567	-0.0118509	1	0.114272	1
Solyc01g008900.4.1	purple	-0.326703	0.14279	-0.299632	0.271591	0.0488076	1	-0.423577	0.0462525	-0.35466	0.115179	-0.420181	0.0471978	0.0563302	1	0.0926937	0.927071
Solyc01g008910.2.1	grey60	-0.985362	0.0153831	-0.0769765	1	0.122252	1	-0.650735	0.120994	-0.193787	0.833087	-0.47581	0.295512	0.45926	0.394234	0.863035	0.0659198
Solyc01g008920.4.1	purple	0.131143	0.705239	-0.204776	0.515194	-0.128829	0.811079	-0.0271754	1	-0.117707	0.780752	-0.069426	0.969394	-0.358225	0.151984	-0.166552	0.676048
Solyc01g008930.4.1	purple	1.24262	2.14e-05	0.283825	0.437491	0.83899	0.0186378	1.09885	9.62e-05	1.13321	7.59e-05	1.6119	4.85e-07	-0.0178213	1	0.870075	0.00609024
Solyc01g008940.2.1	black	-0.440644	0.428365	0.444777	0.481382	0.173494	0.982323	-0.207309	0.828993	0.0222946	1	-0.37963	0.51822	-0.402249	0.566315	0.358631	0.673949
Solyc01g008950.4.1	purple	0.386318	0.0274928	-0.212194	0.358017	-0.0622758	1	0.376428	0.0315951	0.496654	0.00505401	0.392831	0.0233667	0.372243	0.0497259	-0.0794551	0.91507
Solyc01g008960.3.1	purple	0.863647	5.45e-05	-0.0523401	1	0.208698	0.500454	0.872973	4.84e-05	0.896154	3.94e-05	1.05666	2.98e-06	0.39692	0.0678318	0.187961	0.546398
Solyc01g008970.4.1	purple	0.844487	0.00806117	-0.419332	0.308754	-0.0238767	1	0.717484	0.0242763	0.610999	0.0647999	0.542765	0.096153	-0.13091	0.930205	0.0441478	1
Solyc01g008980.3.1	purple	0.464547	0.310771	0.546368	0.289715	0.000182844	1	0.46804	0.302937	0.478884	0.308322	0.408221	0.389569	0.409326	0.461104	-0.295804	0.69269
Solyc01g008990.4.1	purple	0.106932	0.709368	0.0957593	0.806915	0.0971091	0.852943	0.173229	0.432548	0.186008	0.406795	0.110998	0.681761	0.12853	0.680722	-0.000177314	1
Solyc01g009000.3.1	purple	-0.0725992	0.957591	-0.14744	0.687917	-0.0661997	1	-0.0914257	0.869167	0.0666436	0.996545	0.0372792	1	0.187903	0.578613	-0.0705126	1
Solyc01g009010.3.1	purple	-0.00937607	1	-0.0518514	1	0.47301	0.104943	0.102158	0.837775	0.302043	0.235299	0.288463	0.243937	0.196159	0.574638	0.660352	0.013284
Solyc01g009020.4.1	purple	-0.353964	0.208902	0.323105	0.338924	-0.0633913	1	-0.18473	0.619491	-0.0187803	1	-0.193446	0.585313	-0.0836248	1	0.0788618	1
Solyc01g009030.4.1	purple	-0.146605	0.800426	-0.351199	0.370689	0.0486884	1	0.116352	0.891337	0.186626	0.692608	0.446865	0.144724	0.382053	0.292089	0.471446	0.190508
Solyc01g009040.4.1	grey60	-0.295094	0.834841	-0.301615	0.862302	0.771627	0.401449	-0.455162	0.621898	0.063387	1	-0.547558	0.510577	-1.31684	0.0850895	0.765134	0.378447
Solyc01g009050.3.1	brown	-0.420352	0.00127916	-0.0756475	0.76001	0.0281902	1	-0.340162	0.00804545	-0.334065	0.0102459	-0.392837	0.00219468	0.228539	0.11265	0.257079	0.0919687
Solyc01g009060.3.1	purple	0.367449	0.219412	-0.518491	0.131573	-0.0738493	1	0.314739	0.316746	0.194248	0.640009	0.193918	0.617347	-0.159992	0.777854	-0.062456	1
Solyc01g009070.3.1	black	0.258452	0.6739	0.790698	0.117659	0.359921	0.60879	0.148218	0.921492	0.184643	0.857747	0.180147	0.844045	0.302576	0.663185	0.0275129	1
Solyc01g009080.4.1	purple	-1.77073	8.09e-06	0.497724	0.253128	0.279521	0.661263	-2.00296	1.48e-06	-1.82813	6.27e-06	-2.41506	9.62e-08	-2.05861	8.73e-06	0.0905834	1
Solyc01g009090.3.1	purple	0.158363	0.675048	-0.339257	0.290456	-0.344222	0.316948	0.28623	0.317465	0.0761875	0.996626	0.121499	0.803157	-0.19076	0.650058	-0.0783783	1
Solyc01g009100.4.1	purple	-1.42048	7.01e-07	-0.00774806	1	0.0160564	1	-1.13119	1.32e-05	-1.14328	1.37e-05	-1.22155	3.68e-06	-0.678316	0.00673535	0.0418623	1
Solyc01g009120.3.1	greenyellow	-0.402777	0.0157714	0.149015	0.545453	-0.449967	0.0380653	-0.28335	0.0996277	-0.418163	0.0132597	-0.53552	0.00137465	0.231136	0.254266	-0.252592	0.230507
Solyc01g009140.1.1		0	1	0	1	0	1	0	1	0	1	0	1	0	1	0	1
Solyc01g009145.1.1	purple	-0.393789	0.338056	-0.618699	0.165601	-0.269501	0.697794	-0.265985	0.580717	-0.352441	0.43169	-0.214532	0.689403	-0.00659152	1	-0.0735215	1
Solyc01g009160.2.1	darkgrey	-0.687031	0.414586	-0.296863	0.893088	-0.442252	0.769318	-1.02241	0.16725	-0.204308	1	-0.403164	0.707892	-0.960797	0.245004	-0.431916	0.763263
Solyc01g009165.1.1		0	1	0	1	0	1	0	1	0	1	0	1	0	1	0	1
Solyc01g009170.4.1	purple	0.266305	0.563384	-0.749989	0.0781934	-0.582345	0.193604	0.48002	0.189594	0.299806	0.512514	0.131727	0.898585	-0.393564	0.373894	-0.657121	0.104777
Solyc01g009180.4.1	purple	0.109923	0.841465	-0.253819	0.447508	-0.039829	1	0.272264	0.333695	0.118367	0.829002	0.313274	0.238512	-0.0555833	1	0.138573	0.811061
Solyc01g009190.3.1	greenyellow	0.342374	1	0.795563	0.880655	-1.37418	0.786707	0.803747	0.815806	0.0300009	1	-0.0584359	1	0.889646	0.787379	0.34791	1
Solyc01g009200.4.1	darkred	-0.553328	0.403536	0.259611	0.85269	0.791204	0.279512	-0.929669	0.101098	-0.274648	0.812675	-0.699521	0.248136	-0.155368	1	0.651986	0.379298
Solyc01g009210.2.1	purple	1.86169	0.684947	2.21833	0.667886	3.72332	0.390798	2.82806	0.450153	0	1	0	1	-1.02396	0.943762	1.86823	0.739755
Solyc01g009220.3.1	darkred	0.196494	0.974065	0.675329	0.424681	1.01697	0.215485	-0.428615	0.645156	0.348941	0.75935	0.0849581	1	-0.0400123	1	0.722149	0.396797
Solyc01g009230.4.1	purple	0.37676	0.0783827	-0.261293	0.340735	0.121457	0.817619	0.423163	0.0440825	0.336391	0.133652	0.587252	0.00453635	-0.44326	0.050513	0.25037	0.380165
Solyc01g009240.4.1	purple	0.253817	0.93187	0.273154	0.941041	0.912116	0.352183	-0.0677649	1	0.0132135	1	0.774893	0.330166	-0.230447	1	0.922694	0.314846
Solyc01g009245.1.1	darkred	-0.179812	0.767846	0.551365	0.191105	0.529048	0.238295	-0.499434	0.163826	-0.157296	0.847127	-0.210236	0.677423	-0.585828	0.12851	0.578756	0.158096
Solyc01g009250.3.1	purple	0.693626	0.255058	0.457654	0.600926	0.176407	1	0.244782	0.844341	0.824714	0.167333	0.249077	0.838888	0.215217	0.94905	-0.176105	1
Solyc01g009260.1.1	brown	1.07101	0.114951	-0.00541883	1	0.914604	0.311491	0.720601	0.342432	0.657563	0.428142	0.629258	0.430929	0.83661	0.272991	1.53157	0.0492763
Solyc01g009270.1.1	purple	4.51433	0.000142436	-1.15672	0.76089	3.31197	0.0327769	4.35514	0.000219277	4.84208	6.47e-05	4.44288	0.000147765	2.7468	0.00950742	3.90961	0.0223134
Solyc01g009280.4.1	purple	0.488055	0.0877988	-0.428378	0.225665	-0.0930434	1	0.422379	0.150301	0.305814	0.367618	0.392713	0.186118	-0.0156994	1	-0.0841416	1
Solyc01g009290.4.1	purple	0.042087	1	-0.320595	0.108157	-0.204727	0.365202	0.212158	0.224512	0.0236361	1	0.160643	0.39898	0.188952	0.358444	-0.0358879	1
Solyc01g009300.3.1	purple	0.608051	0.000275966	0.0386852	1	0.11279	0.727419	0.611378	0.000263823	0.527202	0.00139362	0.489176	0.0023009	0.1422	0.563855	0.0629215	0.970026
Solyc01g009305.1.1	paleturquoise	-0.908976	0.793671	-2.57358	0.40936	-4.85923	0.205645	-3.28187	0.154045	-1.73128	0.508448	-1.81435	0.450413	-2.77632	0.514891	1.63783	0.732355
Solyc01g009310.3.1	greenyellow	-0.430358	0.0781556	-0.499503	0.0926789	-0.758892	0.0182078	-0.259216	0.355067	-0.474341	0.0541861	-0.471862	0.0482509	0.0703837	1	-0.691507	0.0141049
Solyc01g009320.2.1	skyblue3	-1.68927	0.354578	-2.27583	0.311399	-1.87574	0.431094	-2.74349	0.108647	-2.90197	0.113852	-1.58649	0.381603	0.908692	0.762647	-4.06689	0.0732626
Solyc01g009330.1.1	skyblue3	-2.05617	0.057704	-1.89442	0.166325	-1.63882	0.247246	-3.06564	0.00623621	-3.02335	0.00900745	-1.94773	0.066518	1.2229	0.356207	-2.62299	0.0446899
Solyc01g009340.4.1	purple	1.43974	0.00523953	0.232155	0.888155	0.679264	0.354579	1.30662	0.010669	1.29446	0.012925	0.900884	0.0876273	-0.083395	1	0.270371	0.843743
Solyc01g009350.2.1		0	1	0	1	0	1	0	1	0	1	0	1	0	1	0	1
Solyc01g009360.1.1		0	1	0	1	0	1	0	1	0	1	0	1	0	1	0	1
Solyc01g009370.2.1	midnightblue	1.82005	0.700099	5.13e-15	1	5.13e-15	1	2.77206	0.471551	5.13e-15	1	1.69943	0.712885	2.3695	0.372907	-3.83554	0.308516
Solyc01g009380.3.1	purple	-0.142434	0.655862	-0.33356	0.223574	0.203292	0.568957	-0.105133	0.806375	0.0215014	1	0.0605317	1	-0.109736	0.844123	0.346792	0.191258
Solyc01g009390.4.1	purple	0.485246	0.0185749	-0.311444	0.241682	-0.192255	0.582922	0.523005	0.0107375	0.275485	0.238948	0.37887	0.06971	0.301472	0.213798	-0.188282	0.5722
Solyc01g009400.3.1	mediumpurple3	0	1	0	1	0	1	0	1	1.79973	0.677789	0	1	0	1	0	1
Solyc01g009410.3.1	purple	2.19645	0.40933	-2.04954	0.699358	2.33557	0.499434	1.10417	0.812439	2.64369	0.284868	1.884	0.512518	-1.9571	0.668767	-0.0632632	1
Solyc01g009420.4.1	purple	0.0980976	0.718819	-0.227522	0.290456	-0.378008	0.0803255	0.0458309	1	-0.0881721	0.792514	-0.129371	0.565311	-0.324236	0.0777604	-0.259572	0.213635
Solyc01g009430.3.1	purple	0.993301	0.0912616	-0.344359	0.743212	-0.642744	0.452352	1.42869	0.0128783	1.06903	0.0726389	0.514198	0.469732	0.817113	0.230635	-1.43018	0.0373691
Solyc01g009440.3.1	purple	-2.89289	0.386191	-0.601991	1	-2.89289	0.558168	-2.89289	0.338867	-2.89289	0.401991	-2.89289	0.362564	1.79915	0.713677	0	1
Solyc01g009443.1.1	black	-0.0798039	0.834851	0.269158	0.217509	0.221646	0.365218	-0.124735	0.614564	-0.10824	0.703075	-0.20968	0.280681	-0.310383	0.108728	0.14587	0.622171
Solyc01g009447.1.1	black	-0.984987	0.00478062	0.528928	0.226068	0.10105	1	-0.741099	0.0329664	-0.545542	0.145305	-0.779119	0.023754	-0.370596	0.438158	0.199167	0.811441
Solyc01g009470.2.1		0	1	0	1	0	1	0	1	0	1	0	1	0	1	0	1
Solyc01g009480.4.1	purple	-0.501507	0.689495	-1.07233	0.345511	-0.290302	1	-0.760786	0.450542	-0.984523	0.315162	-0.29914	0.913872	-0.12035	1	-0.471412	0.809769
Solyc01g009490.1.1		0	1	0	1	0	1	0	1	0	1	0	1	0	1	0	1
Solyc01g009500.4.1	purple	0.335587	0.136728	0.238575	0.410298	0.146376	0.739409	0.0993247	0.828284	0.0498557	1	-0.10093	0.820784	-0.167766	0.642526	0.263855	0.364162
Solyc01g009505.1.1		0	1	0	1	0	1	0	1	0	1	0	1	0	1	0	1
Solyc01g009510.2.1		0	1	0	1	0	1	0	1	0	1	0	1	0	1	0	1
Solyc01g009520.4.1	purple	-1.12839	1.26e-06	-0.11551	0.751836	-0.08698	0.930565	-1.06417	2.52e-06	-1.07568	2.93e-06	-1.14197	7.48e-07	-0.627853	0.00292509	-0.0185395	1
Solyc01g009530.1.1	orangered4	1.82356	0.636926	0	1	0	1	-5.13e-15	1	-5.13e-15	1	-5.13e-15	1	-1.98077	0.641535	0	1
Solyc01g009540.1.1	paleturquoise	-2.78826	0.382686	-2.78826	0.530813	-2.78826	0.555482	-2.78826	0.334684	-2.78826	0.398715	-2.78826	0.359325	-1.99978	0.64917	-1.91389	0.689853
Solyc01g009550.1.1		0	1	0	1	0	1	0	1	0	1	0	1	0	1	0	1
Solyc01g009560.2.1		0	1	0	1	0	1	0	1	0	1	0	1	0	1	0	1
Solyc01g009565.1.1	purple	0.510115	0.260714	0.72195	0.155651	0.526114	0.35875	0.160002	0.894706	0.0838277	1	-0.519165	0.250375	0.549462	0.272242	-0.249652	0.78029
Solyc01g009580.2.1		0	1	0	1	0	1	0	1	0	1	0	1	0	1	0	1
Solyc01g009590.3.1		0	1	0	1	0	1	0	1	0	1	0	1	0	1	0	1
Solyc01g009600.4.1		0	1	0	1	0	1	0	1	0	1	0	1	0	1	0	1
Solyc01g009610.3.1	purple	0.125344	0.764606	0.229314	0.486142	0.251493	0.483519	0.147933	0.681839	0.23397	0.42888	-0.0746239	0.967681	-0.498922	0.0514981	0.156361	0.73042
Solyc01g009620.3.1	brown	-0.792606	0.000894696	0.0208192	1	0.0246626	1	-0.82289	0.000595115	-0.638835	0.00688179	-0.489003	0.0352821	0.274479	0.363706	0.151282	0.746183
Solyc01g009630.3.1	purple	-0.108775	0.719306	0.0177351	1	0.208558	0.453839	0.0788249	0.864078	0.0350297	1	0.0235393	1	0.052509	1	0.283891	0.222118
Solyc01g009640.3.1		0	1	0	1	0	1	0	1	0	1	0	1	0	1	0	1
Solyc01g009650.1.1		0	1	0	1	0	1	0	1	0	1	0	1	0	1	0	1
Solyc01g009660.3.1		0	1	0	1	0	1	0	1	0	1	0	1	0	1	0	1
Solyc01g009670.4.1	grey60	-0.461763	0.0559461	0.386009	0.194622	0.72704	0.0201692	-0.326044	0.206811	-0.353528	0.175391	-0.100565	0.863361	-1.33709	1.35e-05	0.752279	0.00775826
Solyc01g009690.3.1	purple	-0.0768653	1	-0.658018	0.560196	-1.74215	0.0853398	-0.153036	1	-1.13813	0.173542	-0.87788	0.306843	-0.470173	0.743527	-2.13704	0.0234315
Solyc01g009700.3.1	purple	1.15275	0.132264	-0.399204	0.796929	-0.803424	0.48058	0.756901	0.382374	-0.192983	1	0.159737	1	0.16775	1	-1.31367	0.151272
Solyc01g009705.1.1	greenyellow	1.58307	0.36429	1.40034	0.52278	-0.995227	0.840153	1.6093	0.348229	0.428114	1	0.322262	1	0.943285	0.696507	-2.5331	0.244201
Solyc01g009710.1.1	purple	-0.755359	0.422661	-1.74937	0.0955166	-1.07996	0.328047	-0.790325	0.385349	-0.785252	0.419867	-0.749355	0.420291	-0.0534745	1	-2.21696	0.027311
Solyc01g009720.2.1	purple	1.1983	0.128946	-1.12399	0.320707	0.507042	0.758174	0.681928	0.476718	0.852984	0.35099	0.431748	0.728824	0.466166	0.763886	-0.334862	0.914506
Solyc01g009730.3.1	bisque4	-2.06337	0.574711	-2.06337	0.689115	-2.06337	0.719742	-2.06337	0.528827	-2.06337	0.591421	-2.06337	0.553267	0	1	0	1
Solyc01g009735.1.1		0	1	0	1	0	1	0	1	0	1	0	1	0	1	0	1
Solyc01g009740.3.1		0	1	0	1	0	1	0	1	0	1	0	1	0	1	0	1
Solyc01g009750.3.1	purple	0.528593	0.000559797	0.0106503	1	0.0285454	1	0.493212	0.00114198	0.676483	3.5e-05	0.492321	0.00103333	0.263298	0.115358	-0.106299	0.702454
Solyc01g009760.3.1	purple	0.364106	0.358326	0.329024	0.492393	-0.166454	0.894902	0.240926	0.617856	0.163738	0.831126	-0.493597	0.170927	-0.601191	0.109323	-0.0669046	1
Solyc01g009770.3.1	purple	1.50131	0.000233848	-0.547841	0.307751	0.145087	1	1.17934	0.00266308	1.25235	0.00176088	1.26269	0.00129679	-0.21044	0.841944	-0.204559	0.862224
Solyc01g009780.3.1	purple	-0.361206	0.148958	-0.053214	1	-0.776734	0.0161902	-0.303887	0.246375	-0.271567	0.338688	-0.378366	0.122735	-0.485273	0.0589181	-0.60216	0.0315133
Solyc01g009790.1.1	cyan	0	1	0	1	0	1	0	1	0	1	0	1	0	1	-3.19295	0.416376
Solyc01g009795.1.1		0	1	0	1	0	1	0	1	0	1	0	1	0	1	0	1
Solyc01g009810.3.1	skyblue3	-1.87263	0.112681	-0.92157	0.583515	-1.75262	0.247965	-2.80029	0.0173942	-2.4849	0.0382666	-2.35879	0.041674	0.193845	1	-2.28867	0.0987183
Solyc01g009820.4.1	greenyellow	0.20339	0.689899	-0.276025	0.584308	-0.412192	0.382154	0.345199	0.377983	-0.099792	0.999667	0.130231	0.890831	-0.0629728	1	-0.433025	0.316534
Solyc01g009830.3.1	purple	4.1731	0.0794924	2.21474	0.554915	2.88325	0.430408	4.24982	0.0665261	4.34707	0.068464	4.04368	0.0904057	1.15177	0.783821	1.74103	0.565107
Solyc01g009840.3.1	green	-0.657499	0.991007	4.50743	0.0486063	-0.917143	0.978892	-0.998953	0.830888	-1.20324	0.797228	0.192382	1	-0.691127	1	-1.88698	0.763238
Solyc01g009850.4.1	black	-0.491613	0.0381388	0.267469	0.394446	0.00982171	1	-0.444713	0.0618286	-0.296562	0.274968	-0.338684	0.175752	-0.319	0.267913	-0.0953461	0.958166
Solyc01g009860.3.1	purple	0.549024	0.102003	0.362825	0.403632	-0.573002	0.178493	0.925102	0.00440562	0.450038	0.212351	0.289645	0.47855	0.162989	0.848526	-0.554757	0.159461
Solyc01g009870.3.1	darkgrey	-1.44696	0.281621	-1.59509	0.340513	-0.92933	0.683741	-0.876755	0.558848	-1.18568	0.420205	-0.8943	0.551756	-0.440979	0.926905	-3.79045	0.0261625
Solyc01g009880.2.1		0	1	0	1	0	1	0	1	0	1	0	1	0	1	0	1
Solyc01g009890.1.1	purple	4.09215	0.175725	4.10478	0.271473	2.06395	0.724733	4.05313	0.171131	3.48331	0.30217	2.52596	0.495922	0	1	3.15564	0.420258
Solyc01g009900.3.1	purple	1.70469	0.399172	0.619294	0.98347	-2.88656	0.454079	1.61178	0.426029	2.18887	0.234481	2.03644	0.26021	-1.4967	0.661852	2.60946	0.444336
Solyc01g009910.1.1	grey60	3.10933	0.34952	2.28004	0.62811	2.91156	0.534464	2.30601	0.524336	2.55462	0.498215	3.50199	0.263322	0	1	3.54202	0.316534
Solyc01g009920.3.1		0	1	0	1	0	1	0	1	0	1	0	1	0	1	0	1
Solyc01g009930.3.1	darkgrey	0.155471	1	-1.21385	0.402168	-1.35133	0.375333	-0.53515	0.761618	-1.01537	0.44101	-1.0989	0.361307	-0.671177	0.689549	-1.93805	0.1404
Solyc01g009940.1.1	green	-2.05763	0.729187	3.26771	0.409851	-2.05763	0.861835	-2.05763	0.693375	-2.05763	0.744458	-2.05763	0.70511	0	1	0	1
Solyc01g009960.4.1	purple	-0.380188	1	0.0733683	1	-1.70973	0.638459	-0.326701	1	-0.507478	1	-0.0126639	1	3.09238	0.420913	-3.53514	0.3249
Solyc01g009970.3.1	grey60	-0.850342	0.000112288	-0.0700011	0.977268	0.358363	0.188655	-0.791576	0.00025751	-0.656674	0.00196835	-0.565133	0.00595004	-0.188298	0.548632	0.625153	0.0109561
Solyc01g009975.1.1		0	1	0	1	0	1	0	1	0	1	0	1	0	1	0	1
Solyc01g009980.1.1		0	1	0	1	0	1	0	1	0	1	0	1	0	1	0	1
Solyc01g009990.3.1	purple	-2.45523	3.75e-08	0.0840388	1	0.433753	0.328003	-2.35488	6.21e-08	-2.27792	1.25e-07	-2.59521	1.16e-08	-1.29325	0.000407375	0.629308	0.0979997
Solyc01g010000.3.1	purple	0.135427	0.906349	-0.746626	0.0921652	-0.557627	0.238177	-0.437094	0.268333	-0.413073	0.324991	-0.703054	0.0473032	-0.260379	0.669769	-0.382412	0.452204
Solyc01g010020.3.1	purple	0.915123	0.00410737	0.103385	0.994046	0.503217	0.239237	0.895192	0.00480451	1.00532	0.00196835	0.891726	0.00466736	-0.227294	0.684733	-0.107829	1
Solyc01g010030.3.1	purple	0.37769	0.124745	0.242079	0.458516	0.477484	0.116325	0.0765129	0.961367	0.324663	0.216863	0.372582	0.126919	-0.139205	0.770704	0.303992	0.32784
Solyc01g010050.3.1	purple	-0.537012	0.0145063	-0.156125	0.665051	-0.374292	0.196152	-0.191541	0.499278	-0.0723184	0.974794	-0.232405	0.367435	-0.607591	0.00989053	-0.675339	0.00985604
Solyc01g010060.2.1	green	1.23686	0.296263	2.58295	0.0556001	0.178825	1	0.19114	1	0.539519	0.801319	1.33253	0.243655	0.116102	1	0.602998	0.823977
Solyc01g010063.1.1		0	1	0	1	0	1	0	1	0	1	0	1	0	1	0	1
Solyc01g010065.1.1	thistle1	0	1	0	1	0	1	0	1	0	1	0	1	0	1	1.54021	0.768811
Solyc01g010067.1.1	purple	2.533	0.466002	0	1	0	1	0	1	2.54219	0.485983	0	1	1.81418	0.694862	-0.0631219	1
Solyc01g010080.3.1	salmon	-1.00282	0.599217	-1.49564	0.469283	-1.03633	0.703607	-0.68147	0.772627	-0.431874	0.974063	-0.822405	0.680881	0.586232	0.912602	-1.66175	0.428504
Solyc01g010130.4.1	purple	0.99105	0.000374561	-0.124961	0.869397	0.590511	0.0909795	0.903663	0.000985919	0.98802	0.000435799	0.95055	0.000508901	0.304327	0.387241	0.278721	0.482692
Solyc01g010140.1.1	purple	0	1	0	1	3.97759	0.344689	0	1	3.43388	0.346435	0	1	-2.12734	0.546158	1.89288	0.735534
Solyc01g010150.3.1	purple	0.978157	5.45e-05	0.0938701	0.911251	-0.137021	0.803325	0.979143	5.33e-05	0.915701	0.000137924	0.958602	5.76e-05	0.654659	0.00671419	0.177811	0.663835
Solyc01g010160.3.1		0	1	0	1	0	1	0	1	0	1	0	1	0	1	0	1
Solyc01g010170.2.1	plum2	0	1	0	1	0	1	0	1	0	1	0	1	0	1	1.83981	0.696945
Solyc01g010175.1.1	purple	0	1	0	1	0	1	0	1	0	1	2.45863	0.464662	0	1	0	1
Solyc01g010180.3.1	purple	0.339535	0.074539	0.186415	0.473041	-0.105033	0.831985	0.0911644	0.80495	0.0674022	0.945111	0.0673316	0.925874	-1.28798	1.32e-06	0.0350132	1
Solyc01g010185.1.1	purple	1.60257	4.9e-07	0.174783	0.684381	0.543429	0.100615	1.75082	1.35e-07	1.67489	3.02e-07	1.77602	7.7e-08	0.130195	0.843288	0.369562	0.255133
Solyc01g010210.1.1	paleturquoise	-2.02446	0.568361	-2.02446	0.684385	-2.02446	0.716046	-2.02446	0.523015	-2.02446	0.585864	-2.02446	0.547241	0	1	0	1
Solyc01g010215.1.1	purple	0.361234	0.0635132	-0.0296683	1	0.364929	0.140904	0.374293	0.0523286	0.50885	0.00835742	0.11038	0.718439	-0.269881	0.24407	0.168592	0.593017
Solyc01g010220.3.1	purple	0.75722	0.0075365	0.24024	0.581544	0.240037	0.642897	0.754666	0.00752809	0.58076	0.0466453	0.709962	0.0112528	-0.169087	0.769884	-0.0749449	1
Solyc01g010230.2.1	purple	0.884274	0.00169669	0.161785	0.768551	0.42851	0.252015	0.677652	0.0145878	0.856805	0.00254754	0.827703	0.00282655	-0.351337	0.328173	0.317566	0.422665
Solyc01g010240.3.1		0	1	0	1	0	1	0	1	0	1	0	1	0	1	0	1
Solyc01g010250.4.1	purple	1.17591	0.000132844	0.381364	0.317195	-0.0872441	1	1.76723	7.03e-07	1.26558	6.35e-05	1.65016	1.33e-06	1.44429	4.7e-05	0.0259437	1
Solyc01g010260.3.1	purple	-2.05787	0.533444	-2.05787	0.658867	-2.05787	0.698051	-2.05787	0.487056	-2.05787	0.550795	-2.05787	0.511538	-0.175257	1	-1.90274	0.670023
Solyc01g010270.3.1	purple	0.589883	0.00274882	-0.0257297	1	-0.0683254	1	0.454735	0.0200483	0.672846	0.000870915	0.525431	0.00670642	-0.0667843	0.994271	-0.229173	0.40199
Solyc01g010280.3.1	purple	1.866	0.150701	1.53915	0.361089	1.88134	0.256478	2.13679	0.0809541	1.79965	0.181095	2.32867	0.0529143	1.5761	0.216023	-0.0219086	1
Solyc01g010290.4.1	purple	1.86163	1.17e-09	-0.310158	0.234601	0.115583	0.830941	1.76086	2.77e-09	1.81512	2.04e-09	1.93253	4.38e-10	0.518406	0.0171325	-0.0999039	0.883296
Solyc01g010310.4.1	purple	0.988136	0.00232182	0.103374	0.995942	0.170354	0.865286	0.92923	0.00391698	0.990564	0.00252518	0.79167	0.0128457	-0.161927	0.854805	0.0967241	1
Solyc01g010350.4.1	purple	0	1	0	1	2.10088	0.692138	0	1	3.08237	0.335321	2.44075	0.456597	2.57729	0.489716	-0.0358272	1
Solyc01g010360.3.1		0	1	0	1	0	1	0	1	0	1	0	1	0	1	0	1
Solyc01g010365.1.1	darkorange	0.78494	0.622397	1.90237	0.158248	0.592449	0.870467	-0.878727	0.604555	-0.377814	0.986828	0.0402214	1	-0.297134	1	-0.599856	0.846685
Solyc01g010370.3.1	purple	0.246422	0.612097	0.354102	0.456848	0.569027	0.21013	0.177793	0.776459	0.410616	0.308177	0.268834	0.556348	0.125988	0.97085	0.196464	0.80497
Solyc01g010390.3.1	purple	-1.24328	0.000376591	0.152635	0.868735	-0.0984255	1	-1.18085	0.000627761	-1.08071	0.0016991	-1.28414	0.000226527	-0.920831	0.0105722	-0.232407	0.707698
Solyc01g010400.1.1	purple	4.56247	0.387736	0	1	0	1	3.84159	0.50355	3.09214	0.669819	4.17709	0.441982	0	1	4.86269	0.393237
Solyc01g010405.1.1	purple	3.96458	0.233151	0.212416	1	2.75163	0.644757	3.82067	0.250396	3.72824	0.292167	3.30696	0.355853	3.13287	0.687855	5.8885	0.198391
Solyc01g010410.3.1	purple	1.47456	0.440441	-3.57969	0.309342	-0.644214	1	1.98895	0.225068	1.45503	0.469953	0.332368	1	0.737954	0.879057	-0.572514	1
Solyc01g010415.1.1	thistle2	0	1	0	1	0	1	0	1	0	1	0	1	0	1	2.6993	0.59279
Solyc01g010420.3.1	purple	0	1	0	1	0	1	0	1	0	1	2.49437	0.484464	1.80893	0.702185	-1.87797	0.694342
Solyc01g010430.4.1	darkgrey	-0.876003	0.0320919	-0.274155	0.686318	-0.657988	0.222558	-0.709679	0.0867372	-0.887451	0.0326861	-0.906766	0.0245257	-0.984331	0.0219454	-0.802852	0.0946353
Solyc01g010440.4.1	purple	-0.300438	0.115752	-0.0676388	0.947949	-0.0330435	1	-0.0067208	1	-0.175335	0.459375	-0.187171	0.3902	-0.118244	0.725574	-0.0157642	1
Solyc01g010460.4.1	grey60	-0.00549845	1	0.594658	0.136836	0.912235	0.0292388	-0.170776	0.765896	-0.239444	0.615405	-0.195906	0.690084	-0.591949	0.102432	0.659481	0.0779208
Solyc01g010470.2.1	orange	-0.679654	0.304645	1.46792	0.0461018	0.901114	0.239915	-0.808073	0.196947	-0.725083	0.279765	-0.72517	0.258325	-0.379471	0.722591	0.343444	0.788504
Solyc01g010480.3.1	purple	-1.97627	1.67e-06	0.177431	0.811608	-0.278981	0.654583	-2.17503	4.37e-07	-2.39731	1.47e-07	-2.25498	1.86e-07	-0.475648	0.244507	-0.229536	0.723301
Solyc01g010490.4.1		0	1	0	1	0	1	0	1	0	1	0	1	0	1	0	1
Solyc01g010500.3.1	black	-0.16572	1	2.75214	0.372284	0.0217896	1	2.04971	0.488255	1.09059	0.881909	1.27091	0.773323	-0.724557	1	-4.13776	0.240893
Solyc01g010510.4.1	brown	0.0902696	0.988963	0.229712	0.630697	0.371551	0.384796	0.369523	0.266289	0.222155	0.61392	0.512667	0.0915941	0.752194	0.0160963	0.145186	0.879218
Solyc01g010520.3.1	purple	0.906194	0.00274162	0.57194	0.126242	0.966097	0.0176914	0.951919	0.00174805	1.11847	0.00038481	1.32105	4.02e-05	0.664863	0.0400986	0.732996	0.0374086
Solyc01g010530.1.1	midnightblue	0	1	0	1	0	1	0	1	0	1	0	1	1.78989	0.634019	0	1
Solyc01g010540.3.1	purple	-0.997497	4.97e-06	-0.217995	0.38981	-0.248007	0.351081	-0.66028	0.000684616	-0.777496	0.000125738	-0.837905	3.61e-05	-0.430745	0.0357549	-0.070296	0.986926
Solyc01g010550.1.1		0	1	0	1	0	1	0	1	0	1	0	1	0	1	0	1
Solyc01g010570.4.1	purple	0.0231517	1	0.406574	0.110532	-0.0797557	0.979902	0.226596	0.340131	-0.0143417	1	0.043558	1	0.16825	0.608787	-0.105985	0.857637
Solyc01g010580.3.1	darkgreen	-0.818439	0.00027432	-0.0303454	1	-0.190142	0.613854	-0.895723	9.8e-05	-0.878118	0.000140625	-0.95943	3.44e-05	-0.12387	0.788868	-0.0842312	0.970226
Solyc01g010590.2.1	purple	-0.00533286	1	0.320293	0.17213	0.21246	0.447363	0.00508815	1	0.156881	0.546298	0.178388	0.437443	0.437766	0.0292308	0.0850349	0.914148
Solyc01g010600.4.1	purple	-2.19847	0.0270788	-0.540654	0.751264	-0.801583	0.613817	-2.96505	0.00374808	-1.47657	0.141463	-1.94295	0.0421147	-0.856189	0.53821	-1.15686	0.331639
Solyc01g010640.3.1	purple	-1.27295	0.000128854	-0.122624	0.927003	0.181943	0.815344	-1.55833	1.07e-05	-1.32471	9.2e-05	-1.70972	2.43e-06	-1.3213	0.000260695	0.121186	0.970806
Solyc01g010650.3.1	brown	-0.0852805	0.837618	0.103104	0.788755	0.0970746	0.869058	-0.130471	0.630821	0.0817852	0.872344	-0.0166909	1	0.834788	0.000114004	-0.000418297	1
Solyc01g010660.3.1	purple	0.636614	0.0121149	0.361411	0.269595	0.399112	0.241363	0.874257	0.000746059	0.685403	0.00760004	0.832204	0.00109129	0.0310975	1	0.192464	0.679613
Solyc01g010670.3.1		0	1	0	1	0	1	0	1	0	1	0	1	0	1	0	1
Solyc01g010690.1.1	purple	2.78805	0.162401	1.53489	0.660422	2.22199	0.449571	3.03145	0.105049	2.30728	0.305251	1.8442	0.450035	2.45164	0.20505	1.13315	0.613643
Solyc01g010700.3.1	purple	-1.18529	5.38e-05	-0.674467	0.0498632	0.296058	0.467971	-0.934629	0.000750114	-0.993402	0.000451461	-0.835284	0.00201699	0.0963202	0.978243	0.357261	0.311016
Solyc01g010705.1.1	purple	0	1	0	1	2.03671	0.703607	0	1	0	1	0	1	-1.9964	0.631524	0	1
Solyc01g010710.4.1	purple	0.928818	0.051861	0.521569	0.41661	1.59337	0.0135998	0.600547	0.251127	1.10069	0.0215108	0.933553	0.0481662	-0.0523658	1	1.24553	0.0238273
Solyc01g010720.4.1	purple	0	1	0	1	0	1	2.80152	0.387883	1.79265	0.656937	0	1	0	1	1.88411	0.6869
Solyc01g010740.4.1	salmon	-1.94685	0.454513	-3.76811	0.294544	-1.73181	0.669412	-2.19634	0.355067	-1.99053	0.458534	-1.32471	0.629891	1.09286	0.846709	1.88332	0.676698
Solyc01g010750.4.1	brown	-0.264738	0.193962	-0.053942	1	-0.346523	0.15725	-0.218784	0.311709	-0.143726	0.600045	-0.212044	0.327187	0.465269	0.0212077	-0.253605	0.301978
Solyc01g010755.1.1	purple	2.2034	0.19882	0.380454	1	0.792898	0.917285	1.9704	0.262022	0.985733	0.723551	1.59376	0.4101	0	1	4.77901	0.173973
Solyc01g010760.3.1	darkred	-0.541153	0.0115654	0.291959	0.289388	0.282074	0.346808	-0.489752	0.022036	-0.31516	0.181421	-0.509797	0.0162664	-0.544199	0.0177196	0.46389	0.0654247
Solyc01g010780.4.1	purple	0.166114	0.384377	0.233938	0.249455	-0.160964	0.530069	0.166862	0.380937	0.147001	0.485378	0.0609287	0.905826	-0.0124663	1	-0.240296	0.23268
Solyc01g010785.1.1		0	1	0	1	0	1	0	1	0	1	0	1	0	1	0	1
Solyc01g010810.4.1	purple	-0.31448	0.206045	-0.0446808	1	-0.00918944	1	-0.270098	0.298513	-0.077891	0.963678	-0.0450528	1	0.197006	0.579971	0.23069	0.503918
Solyc01g010820.3.1	purple	0.341684	0.0446033	-0.255772	0.234186	-0.030893	1	0.263585	0.136817	0.216467	0.264109	0.201376	0.289887	0.258433	0.190548	-0.0516063	1
Solyc01g010830.4.1	purple	-0.51019	0.0023506	0.0506195	1	0.111095	0.747947	-0.554524	0.00104491	-0.489369	0.00379242	-0.46439	0.00484594	-0.229095	0.26129	0.203832	0.365857
Solyc01g010840.1.1		0	1	0	1	0	1	0	1	0	1	0	1	0	1	0	1
Solyc01g010860.3.1	purple	0.446483	0.0374604	-0.251214	0.382535	-0.189702	0.612675	0.547214	0.00986809	0.436101	0.0467524	0.500016	0.0176829	0.349361	0.151261	-0.129734	0.783628
Solyc01g010870.3.1	purple	0.272887	0.210735	-0.409042	0.102882	0.0959689	0.904621	0.263285	0.232231	0.231307	0.334279	0.26287	0.228742	0.072483	0.974326	0.0329035	1
Solyc01g010880.3.1	purple	0.152931	0.616439	0.55345	0.0426434	0.103841	0.901172	0.229055	0.364548	0.368294	0.10415	0.373326	0.0870725	0.145559	0.702185	-0.292428	0.293826
Solyc01g010890.4.1		0	1	0	1	0	1	0	1	0	1	0	1	0	1	0	1
Solyc01g010900.3.1	floralwhite	1.84742	0.657281	0	1	0	1	0	1	0	1	0	1	0	1	0	1
Solyc01g010910.2.1	purple	5.43693	0.0035908	3.13978	0.232196	4.71353	0.0535783	5.08931	0.00626183	5.63263	0.00284823	5.20918	0.00486017	-0.511531	1	3.25997	0.101278
Solyc01g010920.2.1	purple	-0.0107886	1	0.152463	1	0.399163	0.65478	-0.177196	0.920584	0.136415	1	-0.0917764	1	0.492775	0.476084	0.29819	0.776353
Solyc01g010930.4.1	purple	0.468347	0.329617	-0.413785	0.497054	0.551491	0.342765	0.191302	0.828993	0.347646	0.546408	0.456521	0.340591	0.585452	0.240712	0.417856	0.496243
Solyc01g010940.3.1	purple	-0.132375	0.604029	-0.149714	0.592623	-0.11243	0.786335	-0.0491887	1	0.00380006	1	-0.154697	0.508346	0.217765	0.352444	-0.0648434	0.996364
Solyc01g010950.3.1	purple	0.15233	0.483248	-0.190883	0.407736	-0.317102	0.153993	-0.0280924	1	-0.0968964	0.754707	0.0234186	1	0.153403	0.551194	-0.238239	0.276965
Solyc01g010960.3.1		0	1	0	1	0	1	0	1	0	1	0	1	0	1	0	1
Solyc01g010970.3.1	purple	1.38847	0.0030468	-0.601688	0.355552	-0.610928	0.383078	1.26866	0.00626973	0.774694	0.120448	1.2418	0.00703248	0.478009	0.454848	-0.938227	0.112835
Solyc01g010990.2.1	purple	0.429534	0.139359	-0.137633	0.839352	-0.168806	0.795928	0.198572	0.614392	0.247234	0.504584	0.288751	0.374502	0.244597	0.559937	-0.049884	1
Solyc01g011000.3.1	purple	-0.654673	0.000391387	-0.146167	0.596626	-0.220138	0.390363	-0.451246	0.0113083	-0.483156	0.00754165	-0.539914	0.00242053	-0.238177	0.279441	-0.114219	0.75705
Solyc01g011005.1.1	cyan	0	1	0	1	0	1	0	1	0	1	0	1	0	1	-1.90043	0.694095
Solyc01g011020.2.1	green	0	1	4.41134	0.328113	0	1	1.59556	0.799337	0	1	2.47467	0.61204	1.76767	0.81615	-4.10217	0.3422
Solyc01g011030.3.1	purple	-0.166555	0.552878	0.0723452	0.967598	-0.0566436	1	0.0319652	1	0.0242221	1	-0.00753392	1	0.100908	0.863567	0.142564	0.71705
Solyc01g011040.3.1	purple	0.311561	0.0332996	-0.118628	0.599619	-0.0405606	1	0.242291	0.108647	0.182256	0.280723	0.11529	0.553267	-0.0465424	1	-0.0516567	0.998713
Solyc01g011050.3.1		0	1	0	1	0	1	0	1	0	1	0	1	0	1	0	1
Solyc01g011060.1.1	yellowgreen	0	1	0	1	0	1	0	1	1.78765	0.676326	0	1	0	1	0	1
Solyc01g011070.1.1		0	1	0	1	0	1	0	1	0	1	0	1	0	1	0	1
Solyc01g011080.3.1	purple	0.314402	0.755839	-0.363688	0.744602	-0.792475	0.357111	-0.0374411	1	-0.0781275	1	0.146682	1	0.508199	0.550546	0.0361254	1
Solyc01g011090.4.1	purple	0.818193	0.290562	-0.52814	0.635461	0.173969	1	0.813084	0.293231	0.566222	0.551701	0.926045	0.21013	-0.347555	0.839306	0.0332888	1
Solyc01g011100.2.1	purple	0.23625	0.191504	-0.309899	0.137297	-0.191208	0.443638	0.277899	0.109536	0.118103	0.644285	0.242749	0.172416	-0.280867	0.141049	-0.129291	0.670889
Solyc01g011105.1.1	purple	1.34398	0.00144084	0.506378	0.368796	0.361454	0.633878	1.26194	0.00252754	1.41845	0.000952429	1.2155	0.00329649	-0.000187993	1	-0.0542016	1
Solyc01g011110.1.1		0	1	0	1	0	1	0	1	0	1	0	1	0	1	0	1
Solyc01g011113.1.1	lightsteelblue1	-2.12413	0.543164	-2.12413	0.666561	-2.12413	0.703251	0.441613	1	-0.0496564	1	-2.12413	0.520985	0	1	2.71619	0.497279
Solyc01g011115.1.1		0	1	0	1	0	1	0	1	0	1	0	1	0	1	0	1
Solyc01g011117.1.1		0	1	0	1	0	1	0	1	0	1	0	1	0	1	0	1
Solyc01g011170.1.1		0	1	0	1	0	1	0	1	0	1	0	1	0	1	0	1
Solyc01g011180.1.1		0	1	0	1	0	1	0	1	0	1	0	1	0	1	0	1
Solyc01g011190.1.1		0	1	0	1	0	1	0	1	0	1	0	1	0	1	0	1
Solyc01g011200.3.1	purple	0.590879	0.505121	0.899983	0.315267	1.00065	0.279075	0.847229	0.257123	0.728205	0.386055	0.448121	0.65661	0.247457	0.962213	0.0884116	1
Solyc01g011220.3.1	purple	0.72503	0.317547	-0.0800165	1	0.503615	0.686804	0.00983385	1	0.433643	0.658729	0.707226	0.327559	0.973905	0.187567	1.06074	0.202165
Solyc01g011230.3.1	purple	0.348064	0.971434	0.427364	0.939322	1.25762	0.409288	0.604885	0.726006	0.0885393	1	1.21441	0.301671	1.4419	0.260055	0.224385	1
Solyc01g011260.1.1		0	1	0	1	0	1	0	1	0	1	0	1	0	1	0	1
Solyc01g011270.2.1		0	1	0	1	0	1	0	1	0	1	0	1	0	1	0	1
Solyc01g011273.1.1	purple	0	1	0	1	0	1	0	1	0	1	2.49979	0.50938	1.80545	0.720029	0	1
Solyc01g011277.1.1	purple	-0.135166	1	-1.98695	0.642237	-1.98695	0.683004	-0.415984	1	1.79896	0.490896	1.33233	0.647865	3.46245	0.235599	-0.491783	1
Solyc01g011300.1.1		0	1	0	1	0	1	0	1	0	1	0	1	0	1	0	1
Solyc01g011310.2.1		0	1	0	1	0	1	0	1	0	1	0	1	0	1	0	1
Solyc01g011320.2.1		0	1	0	1	0	1	0	1	0	1	0	1	0	1	0	1
Solyc01g011330.3.1		0	1	0	1	0	1	0	1	0	1	0	1	0	1	0	1
Solyc01g011340.3.1	purple	-0.157476	0.428365	0.0666938	0.90968	-0.341779	0.103015	-0.00604838	1	-0.0847032	0.795404	-0.210642	0.234233	-0.18585	0.382331	-0.177205	0.446237
Solyc01g011350.3.1	purple	0.449812	0.10194	-0.0819151	1	0.222267	0.647396	0.988081	0.000318885	0.853353	0.00162507	1.10079	7.75e-05	0.216467	0.607199	0.358161	0.299851
Solyc01g011352.1.1		0	1	0	1	0	1	0	1	0	1	0	1	0	1	0	1
Solyc01g011354.1.1		0	1	0	1	0	1	0	1	0	1	0	1	0	1	0	1
Solyc01g011356.1.1	purple	-0.174174	1	-3.62519	0.379082	-1.26949	0.837669	-3.62519	0.183602	-1.2378	0.747997	-1.08126	0.776288	0	1	0	1
Solyc01g011358.1.1		0	1	0	1	0	1	0	1	0	1	0	1	0	1	0	1
Solyc01g011390.2.1		0	1	0	1	0	1	0	1	0	1	0	1	0	1	0	1
Solyc01g011410.2.1	cyan	1.18557	0.865538	-1.73003	0.818933	-1.72314	0.85188	-1.73003	0.676343	0.216468	1	-1.73003	0.686519	0.348096	1	-2.71237	0.28161
Solyc01g011413.1.1	purple	-1.98578	0.594121	-1.98578	0.708558	-1.98578	0.736633	-1.98578	0.54717	-1.98578	0.610735	0.535681	1	0	1	0	1
Solyc01g011417.1.1		0	1	0	1	0	1	0	1	0	1	0	1	0	1	0	1
Solyc01g011430.4.1	brown	2.09807	0.218438	-4.6899	0.261036	-0.950089	0.899979	0.504127	0.976719	0.586272	0.952602	1.21177	0.576496	3.18747	0.0572673	-1.1817	0.856457
Solyc01g011435.1.1	plum2	0	1	0	1	0	1	0	1	0	1	0	1	0	1	1.83981	0.696945
Solyc01g011460.3.1	green	0.580996	1	2.43585	0.416142	-1.99328	0.722164	0.779587	0.94658	2.55094	0.298335	0.490058	1	-3.2855	0.322936	-1.91567	0.691375
Solyc01g011465.1.1	purple	0.676905	0.987148	0.302485	1	2.3897	0.40297	1.15864	0.732942	2.6341	0.215987	0.600926	1	3.07886	0.334573	-3.57356	0.237856
Solyc01g011470.1.1	green	0	1	4.12833	0.282304	2.03972	0.733586	1.57271	0.722305	0	1	0	1	0	1	-0.0997938	1
Solyc01g011480.1.1		0	1	0	1	0	1	0	1	0	1	0	1	0	1	0	1
Solyc01g011490.1.1	purple	1.83083	0.604154	0	1	0	1	5.13e-15	1	1.80102	0.630906	1.69237	0.626812	5.13e-15	1	1.81389	0.675257
Solyc01g011495.1.1	green	0	1	2.27871	0.573591	0	1	1.57682	0.654409	0	1	2.49502	0.41814	0	1	1.80661	0.669918
Solyc01g011500.1.1	lightsteelblue1	0	1	0	1	0	1	1.5856	0.700498	0	1	0	1	0	1	0	1
Solyc01g011510.4.1	purple	0.506119	0.0448685	-0.0862238	0.970376	0.33068	0.344638	0.307914	0.273041	0.475927	0.0672209	0.229385	0.463877	0.453725	0.103164	-0.21262	0.615358
Solyc01g011520.2.1		0	1	0	1	0	1	0	1	0	1	0	1	0	1	0	1
Solyc01g011530.1.1		0	1	0	1	0	1	0	1	0	1	0	1	0	1	0	1
Solyc01g011540.1.1		0	1	0	1	0	1	0	1	0	1	0	1	0	1	0	1
Solyc01g012540.1.1		0	1	0	1	0	1	0	1	0	1	0	1	0	1	0	1
Solyc01g012550.1.1		0	1	0	1	0	1	0	1	0	1	0	1	0	1	0	1
Solyc01g012560.1.1		0	1	0	1	0	1	0	1	0	1	0	1	0	1	0	1
Solyc01g012570.2.1		0	1	0	1	0	1	0	1	0	1	0	1	0	1	0	1
Solyc01g012580.1.1		0	1	0	1	0	1	0	1	0	1	0	1	0	1	0	1
Solyc01g012585.1.1		0	1	0	1	0	1	0	1	0	1	0	1	0	1	0	1
Solyc01g012590.1.1		0	1	0	1	0	1	0	1	0	1	0	1	0	1	0	1
Solyc01g012610.1.1		0	1	0	1	0	1	0	1	0	1	0	1	0	1	0	1
Solyc01g012650.1.1		0	1	0	1	0	1	0	1	0	1	0	1	0	1	0	1
Solyc01g012670.3.1		0	1	0	1	0	1	0	1	0	1	0	1	0	1	0	1
Solyc01g012680.1.1		0	1	0	1	0	1	0	1	0	1	0	1	0	1	0	1
Solyc01g012690.1.1		0	1	0	1	0	1	0	1	0	1	0	1	0	1	0	1
Solyc01g012700.4.1	black	0.222892	1	1.86633	0.268041	2.10065	0.221	0.632681	0.819533	0.447976	0.979454	0.503216	0.919567	-0.402767	1	-1.46266	0.603523
Solyc01g012720.1.1		0	1	0	1	0	1	0	1	0	1	0	1	0	1	0	1
Solyc01g012730.1.1		0	1	0	1	0	1	0	1	0	1	0	1	0	1	0	1
Solyc01g012740.1.1		0	1	0	1	0	1	0	1	0	1	0	1	0	1	0	1
Solyc01g012750.3.1	brown	0	1	0	1	0	1	0	1	0	1	0	1	1.80066	0.702185	0	1
Solyc01g012760.1.1	floralwhite	1.87204	0.615941	2.21804	0.607771	0	1	1.57407	0.677274	0	1	0	1	0	1	0	1
Solyc01g013760.1.1		0	1	0	1	0	1	0	1	0	1	0	1	0	1	0	1
Solyc01g013780.1.1		0	1	0	1	0	1	0	1	0	1	0	1	0	1	0	1
Solyc01g013790.1.1		0	1	0	1	0	1	0	1	0	1	0	1	0	1	0	1
Solyc01g013810.1.1		0	1	0	1	0	1	0	1	0	1	0	1	0	1	0	1
Solyc01g013820.1.1		0	1	0	1	0	1	0	1	0	1	0	1	0	1	0	1
Solyc01g013840.1.1		0	1	0	1	0	1	0	1	0	1	0	1	0	1	0	1
Solyc01g013850.1.1		0	1	0	1	0	1	0	1	0	1	0	1	0	1	0	1
Solyc01g013860.1.1		0	1	0	1	0	1	0	1	0	1	0	1	0	1	0	1
Solyc01g013870.1.1		0	1	0	1	0	1	0	1	0	1	0	1	0	1	0	1
Solyc01g013880.1.1		0	1	0	1	0	1	0	1	0	1	0	1	0	1	0	1
Solyc01g013883.1.1	purple	0	1	0	1	0	1	3.40804	0.302364	0	1	1.78822	0.665091	0	1	0	1
Solyc01g013887.1.1		0	1	0	1	0	1	0	1	0	1	0	1	0	1	0	1
Solyc01g013890.3.1	green	-0.747108	0.954728	1.74731	0.564061	-4.34255	0.379223	-2.01592	0.522428	-1.00132	0.869894	-0.828988	0.912326	-2.30187	0.702185	0	1
Solyc01g013910.1.1		0	1	0	1	0	1	0	1	0	1	0	1	0	1	0	1
Solyc01g013920.1.1		0	1	0	1	0	1	0	1	0	1	0	1	0	1	0	1
Solyc01g013930.1.1		0	1	0	1	0	1	0	1	0	1	0	1	0	1	0	1
Solyc01g013950.2.1		0	1	0	1	0	1	0	1	0	1	0	1	0	1	0	1
Solyc01g013970.1.1		0	1	0	1	0	1	0	1	0	1	0	1	0	1	0	1
Solyc01g013975.1.1		0	1	0	1	0	1	0	1	0	1	0	1	0	1	0	1
Solyc01g013980.1.1		0	1	0	1	0	1	0	1	0	1	0	1	0	1	0	1
Solyc01g013985.1.1		0	1	0	1	0	1	0	1	0	1	0	1	0	1	0	1
Solyc01g013990.1.1		0	1	0	1	0	1	0	1	0	1	0	1	0	1	0	1
Solyc01g013995.2.1		0	1	0	1	0	1	0	1	0	1	0	1	0	1	0	1
Solyc01g014000.1.1		0	1	0	1	0	1	0	1	0	1	0	1	0	1	0	1
Solyc01g014010.1.1		0	1	0	1	0	1	0	1	0	1	0	1	0	1	0	1
Solyc01g014020.1.1		0	1	0	1	0	1	0	1	0	1	0	1	0	1	0	1
Solyc01g014050.1.1		0	1	0	1	0	1	0	1	0	1	0	1	0	1	0	1
Solyc01g014055.1.1		0	1	0	1	0	1	0	1	0	1	0	1	0	1	0	1
Solyc01g014060.3.1	purple	0	1	2.19936	0.598467	0	1	0	1	2.57937	0.448711	0	1	0	1	0	1
Solyc01g014070.1.1		0	1	0	1	0	1	0	1	0	1	0	1	0	1	0	1
Solyc01g014090.1.1		0	1	0	1	0	1	0	1	0	1	0	1	0	1	0	1
Solyc01g014100.3.1	brown	0	1	0	1	0	1	1.57982	0.67097	1.82394	0.635818	1.71765	0.63101	1.44265	0.696915	-1.87098	0.669536
Solyc01g014105.1.1	purple	0.396068	0.126158	0.363226	0.249595	0.191189	0.693531	0.0650517	1	0.128207	0.80089	-0.177249	0.613289	0.0695961	1	-0.114402	0.907827
Solyc01g014130.2.1	green	-2.00952	0.56404	0.297262	1	-2.00952	0.715049	-2.00952	0.516826	-2.00952	0.580706	-2.00952	0.541495	0	1	0	1
Solyc01g014140.3.1	purple	-1.47822	0.00350912	-1.05991	0.0900438	-0.96937	0.131938	-1.99725	0.000193358	-1.89015	0.000411998	-2.04844	0.00013288	-1.18605	0.0317818	-1.705	0.00523273
Solyc01g014150.1.1	purple	-1.31992	0.377243	-0.566167	0.869203	-4.57925	0.0499945	-2.20201	0.100925	-4.87207	0.00628425	-3.22643	0.027751	0.145797	1	-2.77554	0.102509
Solyc01g014160.1.1	purple	0.110836	1	-2.30057	0.398121	-1.60544	0.610094	-1.08356	0.64466	-1.03688	0.694034	-1.43612	0.510517	-0.251174	1	-1.32801	0.59279
Solyc01g014170.1.1		0	1	0	1	0	1	0	1	0	1	0	1	0	1	0	1
Solyc01g014180.3.1	purple	1.11464	1.35e-05	-0.0342534	1	0.374493	0.216976	1.33906	1.12e-06	1.411	7.23e-07	1.59837	7.08e-08	1.09194	6.46e-05	0.584421	0.0298431
Solyc01g014210.1.1	sienna3	0	1	0	1	0	1	1.56566	0.688945	0	1	0	1	0	1	1.88559	0.689561
Solyc01g014220.3.1	purple	-0.541393	0.925348	-0.918798	0.779528	-1.60407	0.57229	-1.37741	0.478671	-0.327741	1	-0.593439	0.8841	-0.234505	1	-1.13167	0.682194
Solyc01g014230.4.1	purple	0.0572359	1	-0.335301	0.253786	-0.243625	0.495161	0.0755464	0.956732	-0.012062	1	-0.069163	0.986417	0.0542973	1	-0.253409	0.439864
Solyc01g014240.1.1	sienna3	0	1	0	1	2.03459	0.700337	1.56947	0.678442	0	1	0	1	0	1	0	1
Solyc01g014250.2.1	purple	0.732322	0.342197	-0.336942	0.838982	-0.0796625	1	0.965574	0.168999	0.536527	0.565859	0.925325	0.19148	0.130175	1	-0.417538	0.754782
Solyc01g014260.1.1		0	1	0	1	0	1	0	1	0	1	0	1	0	1	0	1
Solyc01g014270.3.1	purple	-0.213574	0.523939	0.595198	0.0618502	0.483028	0.14089	0.112736	0.844397	0.079856	0.98858	0.187629	0.591353	0.280145	0.408197	0.347046	0.286854
Solyc01g014275.1.1	grey60	4.37755	0.00719963	2.54311	0.304776	3.49209	0.119212	2.80536	0.128434	4.50101	0.00600911	3.75358	0.024396	-4.22424	0.0911927	1.39449	0.315793
Solyc01g014300.1.1		0	1	0	1	0	1	0	1	0	1	0	1	0	1	0	1
Solyc01g014310.2.1		0	1	0	1	0	1	0	1	0	1	0	1	0	1	0	1
Solyc01g014315.1.1	purple	1.09148	0.287577	-0.298281	1	0.332089	1	0.206025	1	-0.0955004	1	1.22319	0.21078	1.27423	0.421493	0.719194	0.655944
Solyc01g014320.4.1	purple	-0.112223	1	0.083714	1	-0.588744	0.372088	-0.489952	0.370996	-0.6826	0.181471	-0.979802	0.0352874	-0.675675	0.225396	-0.393732	0.613767
Solyc01g014350.1.1		0	1	0	1	0	1	0	1	0	1	0	1	0	1	0	1
Solyc01g014355.1.1		0	1	0	1	0	1	0	1	0	1	0	1	0	1	0	1
Solyc01g014360.1.1		0	1	0	1	0	1	0	1	0	1	0	1	0	1	0	1
Solyc01g014363.1.1	plum1	0	1	0	1	0	1	0	1	0	1	1.77981	0.630274	-2.79774	0.417119	-1.9023	0.671107
Solyc01g014367.1.1		0	1	0	1	0	1	0	1	0	1	0	1	0	1	0	1
Solyc01g014370.2.1		0	1	0	1	0	1	0	1	0	1	0	1	0	1	0	1
Solyc01g014373.1.1	purple	0.226867	0.687569	-0.253727	0.680204	0.21132	0.820876	-0.122042	0.95255	-0.00521346	1	-0.327648	0.481246	0.260796	0.682626	-0.352051	0.536097
Solyc01g014377.1.1		0	1	0	1	0	1	0	1	0	1	0	1	0	1	0	1
Solyc01g014390.3.1	green	0	1	3.16682	0.516918	0	1	0	1	0	1	0	1	0	1	0	1
Solyc01g014400.2.1		0	1	0	1	0	1	0	1	0	1	0	1	0	1	0	1
Solyc01g014410.1.1		0	1	0	1	0	1	0	1	0	1	0	1	0	1	0	1
Solyc01g014420.1.1		0	1	0	1	0	1	0	1	0	1	0	1	0	1	0	1
Solyc01g014430.1.1		0	1	0	1	0	1	0	1	0	1	0	1	0	1	0	1
Solyc01g014440.2.1		0	1	0	1	0	1	0	1	0	1	0	1	0	1	0	1
Solyc01g014450.1.1		0	1	0	1	0	1	0	1	0	1	0	1	0	1	0	1
Solyc01g014470.1.1	purple	1.42883	0.254834	0.828959	0.682991	0.400187	1	1.20661	0.359948	1.18439	0.405255	2.09251	0.0579077	0.28484	1	0.310664	1
Solyc01g014480.3.1	purple	0.737094	0.0120158	-0.0218298	1	-0.3746	0.373758	0.797501	0.00646198	0.435787	0.176698	0.480776	0.112055	0.14093	0.868814	-0.351579	0.385283
Solyc01g014490.4.1	purple	0.261623	0.266665	0.14909	0.667886	0.238876	0.447635	0.29093	0.202582	0.148894	0.642043	0.365155	0.0889437	0.151272	0.680462	0.159781	0.676838
Solyc01g014510.2.1		0	1	0	1	0	1	0	1	0	1	0	1	0	1	0	1
Solyc01g014520.1.1	purple	-0.128009	1	-1.53926	0.549834	-0.889092	0.831938	-1.02951	0.636372	-0.514505	0.955391	-1.29342	0.524494	-0.95519	0.719784	-1.34723	0.593027
Solyc01g014530.2.1	purple	1.43413	0.629337	1.92785	0.517041	1.33561	0.769419	0.563872	1	1.72253	0.533887	1.56074	0.570802	1.13203	0.886339	-1.8817	0.723396
Solyc01g014533.1.1		0	1	0	1	0	1	0	1	0	1	0	1	0	1	0	1
Solyc01g014540.3.1		0	1	0	1	0	1	0	1	0	1	0	1	0	1	0	1
Solyc01g014550.3.1	green	1.38888	0.450374	2.11598	0.260148	1.44426	0.553371	0.705056	0.822733	0.795092	0.794736	0.373812	1	0.249894	1	-2.35651	0.313146
Solyc01g014560.4.1	purple	0.487966	0.128183	-0.777897	0.0509889	0.193893	0.777409	0.301553	0.420683	0.443828	0.188724	0.200322	0.656573	-0.391035	0.320646	-0.603202	0.104919
Solyc01g014620.1.1	purple	0.949322	0.0562467	1.42157	0.0264306	0.308142	0.794934	1.05489	0.0295331	1.11976	0.0238569	1.16098	0.0158849	0.84636	0.103812	-0.755234	0.219726
Solyc01g014640.1.1		0	1	0	1	0	1	0	1	0	1	0	1	0	1	0	1
Solyc01g014650.1.1	saddlebrown	0	1	0	1	0	1	0	1	0	1	0	1	1.82238	0.703107	0	1
Solyc01g014660.1.1		0	1	0	1	0	1	0	1	0	1	0	1	0	1	0	1
Solyc01g014680.1.1	purple	-0.21192	1	0.164693	1	-2.06061	0.680307	1.10925	0.752504	0.523719	1	-2.06061	0.485726	2.56182	0.461513	0	1
Solyc01g014690.2.1	purple	0.540184	0.884953	1.06534	0.603318	-0.984233	0.770825	0.871335	0.646947	0.391183	1	0.0222704	1	-0.161594	1	-2.71093	0.250858
Solyc01g014700.2.1	purple	1.00339	0.197453	-0.346857	0.930683	-0.152321	1	0.54769	0.578506	0.978441	0.225387	0.814277	0.323818	-0.521536	0.686793	-0.388728	0.899991
Solyc01g014710.1.1		0	1	0	1	0	1	0	1	0	1	0	1	0	1	0	1
Solyc01g014720.3.1	greenyellow	3.17683	0.331767	3.08301	0.440202	0	1	2.28464	0.523015	1.78394	0.676125	1.70061	0.664543	-0.625638	1	1.87813	0.69812
Solyc01g014725.2.1		0	1	0	1	0	1	0	1	0	1	0	1	0	1	0	1
Solyc01g014730.2.1	orangered4	3.16728	0.346108	2.29633	0.626445	0	1	2.39925	0.511029	0	1	0	1	0	1	-1.70555	0.723661
Solyc01g014740.1.1	cyan	-0.211705	1	-2.72272	0.28195	-0.185727	1	-1.21344	0.54165	-1.40669	0.510409	-1.6121	0.392173	-1.29392	0.571039	-0.62141	0.935792
Solyc01g014745.1.1	thistle1	0	1	0	1	0	1	0	1	0	1	0	1	0	1	1.88516	0.701983
Solyc01g014760.1.1		0	1	0	1	0	1	0	1	0	1	0	1	0	1	0	1
Solyc01g014800.1.1		0	1	0	1	0	1	0	1	0	1	0	1	0	1	0	1
Solyc01g014820.2.1	black	1.78282	0.632445	3.08118	0.418425	0	1	1.57136	0.681904	0	1	1.7412	0.639785	-1.98514	0.629073	0	1
Solyc01g014830.1.1	midnightblue	0	1	0	1	0	1	0	1	0	1	0	1	1.81393	0.702765	0	1
Solyc01g014840.3.1	purple	0.1575	0.94979	-0.0549742	1	0.1933	0.955421	0.0824663	1	-0.370813	0.575026	0.0637799	1	-0.377157	0.612515	-0.318159	0.711566
Solyc01g014850.4.1	purple	-0.251436	0.542379	0.200859	0.706049	-0.125309	0.966039	-0.227109	0.599225	-0.301329	0.447014	-0.433916	0.190293	-0.0586608	1	-0.142964	0.908151
Solyc01g014860.3.1	purple	0.392317	0.457132	-0.916144	0.0933087	-0.070886	1	0.387483	0.464861	0.255569	0.719827	0.432388	0.387213	-0.167434	0.944437	-0.270221	0.755458
Solyc01g014910.2.1		0	1	0	1	0	1	0	1	0	1	0	1	0	1	0	1
Solyc01g014930.2.1	purple	-2.32542	0.525354	-0.0698738	1	-2.32542	0.693273	-2.32542	0.479887	-2.32542	0.543235	-2.32542	0.504069	-2.81585	0.476294	0	1
Solyc01g014940.2.1	green	-3.44286	0.264134	2.49258	0.282286	-0.573432	1	-1.87734	0.534464	-3.44286	0.27648	-0.0177035	1	1.06986	0.716431	-4.24665	0.203325
Solyc01g014960.1.1		0	1	0	1	0	1	0	1	0	1	0	1	0	1	0	1
Solyc01g014963.1.1		0	1	0	1	0	1	0	1	0	1	0	1	0	1	0	1
Solyc01g014967.1.1	purple	0.841114	0.80702	-3.62904	0.337589	-0.809014	0.971291	-3.62904	0.144763	-0.0593584	1	-1.69951	0.536965	2.57917	0.503736	2.36757	0.574827
Solyc01g014970.1.1		0	1	0	1	0	1	0	1	0	1	0	1	0	1	0	1
Solyc01g014980.4.1	green	0	1	3.15711	0.449811	0	1	1.56166	0.710505	0	1	1.70921	0.671487	0	1	0	1
Solyc01g014990.3.1	purple	0.75536	0.401379	0.710075	0.52353	-0.0439485	1	0.0611224	1	-0.0371279	1	0.250632	0.955654	0.336738	0.882101	0.20038	1
Solyc01g015000.3.1	green	-0.426136	1	3.10016	0.366574	1.25696	0.912053	-3.9327	0.400232	-3.9327	0.462708	-3.9327	0.425082	4.56545	0.413364	0	1
Solyc01g015010.1.1	darkorange2	0	1	0	1	0	1	0	1	0	1	0	1	0	1	-2.66826	0.572169
Solyc01g015020.4.1	greenyellow	-0.0218855	1	-0.12392	0.819248	-0.4106	0.194927	0.24031	0.40803	0.074013	0.993799	-0.0591716	1	0.149256	0.742028	-0.505544	0.0734549
Solyc01g015030.1.1	green	0	1	5.10363	0.278501	0	1	0	1	0	1	1.73368	0.79902	0	1	0	1
Solyc01g015035.1.1	black	0.586948	0.801316	1.21873	0.453528	0.391272	1	0.287483	1	0.354789	1	-0.151668	1	-0.331601	1	-1.62645	0.482837
Solyc01g015050.1.1		0	1	0	1	0	1	0	1	0	1	0	1	0	1	0	1
Solyc01g015060.1.1		0	1	0	1	0	1	0	1	0	1	0	1	0	1	0	1
Solyc01g015080.3.1		0	1	0	1	0	1	0	1	0	1	0	1	0	1	0	1
Solyc01g015130.1.1		0	1	0	1	0	1	0	1	0	1	0	1	0	1	0	1
Solyc01g015133.1.1		0	1	0	1	0	1	0	1	0	1	0	1	0	1	0	1
Solyc01g015137.1.1	purple	2.63826	0.4444	0	1	3.80258	0.318616	3.12674	0.314021	3.07206	0.358734	3.65471	0.21286	0	1	-2.68062	0.496339
Solyc01g015180.1.1		0	1	0	1	0	1	0	1	0	1	0	1	0	1	0	1
Solyc01g015185.1.1		0	1	0	1	0	1	0	1	0	1	0	1	0	1	0	1
Solyc01g015200.1.1		0	1	0	1	0	1	0	1	0	1	0	1	0	1	0	1
Solyc01g015210.1.1	purple	1.84843	0.599833	0	1	2.90811	0.468334	3.15334	0.264606	2.5632	0.433195	1.72798	0.619079	1.12176	0.824502	0	1
Solyc01g015230.3.1		0	1	0	1	0	1	0	1	0	1	0	1	0	1	0	1
Solyc01g015250.1.1	saddlebrown	0	1	3.07223	0.42468	0	1	0	1	1.82309	0.651555	0	1	0.560484	1	0	1
Solyc01g015280.1.1		0	1	0	1	0	1	0	1	0	1	0	1	0	1	0	1
Solyc01g015290.1.1		0	1	0	1	0	1	0	1	0	1	0	1	0	1	0	1
Solyc01g015293.1.1	purple	0.658128	0.149533	0.392939	0.545077	0.296469	0.742387	0.564086	0.23323	0.751366	0.0988259	0.793303	0.0687115	0.198284	0.881868	0.240952	0.812396
Solyc01g015297.1.1	green	1.84987	0.739907	7.31839	0.0525764	0	1	3.44295	0.377524	2.58329	0.595802	0	1	-2.74075	0.58106	0	1
Solyc01g016300.1.1		0	1	0	1	0	1	0	1	0	1	0	1	0	1	0	1
Solyc01g016305.1.1	mediumpurple3	0	1	0	1	0	1	1.58095	0.709971	3.10696	0.387094	0	1	0.586852	1	0	1
Solyc01g016350.1.1		0	1	0	1	0	1	0	1	0	1	0	1	0	1	0	1
Solyc01g016355.1.1	black	-0.702711	0.565233	0.229818	1	-1.17918	0.365267	-1.42996	0.134747	-1.36581	0.176283	-1.44372	0.1308	0.831992	0.583142	-1.99064	0.1328
Solyc01g016380.4.1	orangered4	0.143052	1	-0.958092	0.658066	-0.282334	1	-0.392436	0.952355	-1.1163	0.512466	-1.68946	0.240484	-0.244433	1	1.01765	0.675407
Solyc01g016390.4.1	purple	0.59032	1	-1.99482	0.682112	1.32205	0.815156	2.23878	0.349447	0.56757	1	-0.203317	1	-0.159273	1	-0.0036404	1
Solyc01g016400.1.1	purple	0.508267	1	-2.00917	0.695354	-2.00917	0.723465	1.13136	0.789287	-0.218214	1	3.34114	0.108336	3.0839	0.40009	0.746998	1
Solyc01g016410.4.1	purple	0.772075	0.00775921	-0.363084	0.354615	-0.173772	0.811364	0.901582	0.00203097	0.72707	0.0132349	0.781005	0.00646238	0.160436	0.803701	-0.558077	0.110657
Solyc01g016412.1.1	skyblue	0	1	0	1	0	1	0	1	0	1	1.69738	0.658289	0	1	0	1
Solyc01g016414.1.1		0	1	0	1	0	1	0	1	0	1	0	1	0	1	0	1
Solyc01g016416.1.1		0	1	0	1	0	1	0	1	0	1	0	1	0	1	0	1
Solyc01g016418.1.1	green	0	1	5.80791	0.137731	2.13054	0.794068	2.32878	0.63405	1.8135	0.774116	1.72485	0.760446	-1.93552	0.748049	0	1
Solyc01g016430.1.1	purple	2.40874	0.318357	1.06332	0.890179	0.0975231	1	1.84993	0.498337	2.44161	0.328333	1.65633	0.576782	-0.688762	1	-3.23357	0.370116
Solyc01g016450.1.1		0	1	0	1	0	1	0	1	0	1	0	1	0	1	0	1
Solyc01g016460.4.1	brown	0.096947	1	0.905556	0.0706129	0.288324	0.716849	0.178393	0.843208	-0.0734682	1	-0.0735117	1	0.572428	0.219713	0.0814674	1
Solyc01g016470.3.1	purple	-1.49654	8.3e-07	-0.0154641	1	-0.175299	0.719742	-1.20507	1.3e-05	-1.29797	6.43e-06	-1.20541	1.06e-05	-0.479548	0.0784712	0.00852303	1
Solyc01g016510.1.1	white	-2.89954	0.353054	0.25925	1	-0.866062	1	-0.596473	1	-0.328849	1	-2.89954	0.330115	0.221675	1	-0.0790345	1
Solyc01g016520.1.1		0	1	0	1	0	1	0	1	0	1	0	1	0	1	0	1
Solyc01g016530.1.1	darkgrey	0.456732	1	-2.07479	0.607391	-0.0338754	1	-2.07479	0.40644	-2.07479	0.475624	-2.07479	0.435878	-0.245742	1	-0.0386343	1
Solyc01g016540.3.1	white	-1.90809	0.224836	-0.673405	0.835487	-1.13811	0.651284	-3.08202	0.0467894	-5.39956	0.00884508	-3.61031	0.0324533	0.127339	1	1.47798	0.492626
Solyc01g016545.1.1	purple	1.95113	0.564158	0	1	0	1	0	1	1.80442	0.623603	1.77519	0.600873	-0.141802	1	1.89504	0.659487
Solyc01g016550.2.1		0	1	0	1	0	1	0	1	0	1	0	1	0	1	0	1
Solyc01g016560.1.1	purple	0.0653394	1	-0.299259	0.824482	-0.222863	0.985444	0.403873	0.621124	-0.207245	0.947875	-0.0221667	1	-0.329592	0.775299	-0.338933	0.806778
Solyc01g016565.1.1	darkslateblue	-3.38647	0.281791	-3.38647	0.435976	-3.38647	0.454168	-1.09838	0.79104	-3.38647	0.294742	-1.5918	0.644236	-1.49424	0.742168	-1.90056	0.710047
Solyc01g016580.1.1	skyblue	0	1	0	1	0	1	0	1	0	1	1.69738	0.658289	0	1	0	1
Solyc01g016590.1.1		0	1	0	1	0	1	0	1	0	1	0	1	0	1	0	1
Solyc01g016600.2.1	purple	0	1	0	1	0	1	0	1	0	1	0	1	-1.99804	0.643145	1.88169	0.693716
Solyc01g016605.1.1		0	1	0	1	0	1	0	1	0	1	0	1	0	1	0	1
Solyc01g016630.1.1	darkgrey	0.310655	0.671641	-0.286411	0.77271	-0.805689	0.233602	0.453213	0.449691	0.296519	0.714555	0.681456	0.185388	-0.121777	1	-0.0567415	1
Solyc01g016640.3.1		0	1	0	1	0	1	0	1	0	1	0	1	0	1	0	1
Solyc01g016660.1.1		0	1	0	1	0	1	0	1	0	1	0	1	0	1	0	1
Solyc01g016665.1.1		0	1	0	1	0	1	0	1	0	1	0	1	0	1	0	1
Solyc01g016670.2.1	darkgrey	2.66698	0.332056	0	1	0	1	2.31332	0.398858	1.79573	0.586459	3.0046	0.22254	-0.555956	0.925087	0.207029	1
Solyc01g016680.3.1		0	1	0	1	0	1	0	1	0	1	0	1	0	1	0	1
Solyc01g016685.1.1	greenyellow	0	1	0	1	2.08019	0.702646	1.66824	0.666672	0	1	0	1	0	1	1.89853	0.68664
Solyc01g016690.1.1		0	1	0	1	0	1	0	1	0	1	0	1	0	1	0	1
Solyc01g016700.3.1		0	1	0	1	0	1	0	1	0	1	0	1	0	1	0	1
Solyc01g016720.2.1	purple	0.70159	0.911657	1.739	0.484694	0.637667	1	1.9819	0.289538	-0.972536	0.855252	2.69005	0.106324	0.41305	1	-0.700158	0.930692
Solyc01g016725.1.1	purple	2.52923	0.467722	0	1	0	1	0	1	2.22616	0.565519	0	1	-1.98959	0.643055	1.83433	0.696293
Solyc01g016760.1.1		0	1	0	1	0	1	0	1	0	1	0	1	0	1	0	1
Solyc01g016770.1.1	brown	1.78662	0.635343	2.27569	0.605778	0	1	2.334	0.492596	3.09508	0.341265	0	1	0.94638	0.858583	1.88003	0.686306
Solyc01g016780.1.1	greenyellow	-0.31786	1	-0.659274	1	-2.89313	0.447635	-1.31061	0.677995	-1.09975	0.795671	-1.17491	0.732759	1.06557	0.828764	-1.90865	0.629417
Solyc01g016790.1.1	brown4	0	1	0	1	0	1	0	1	1.7737	0.675346	0	1	0	1	0	1
Solyc01g016800.2.1		0	1	0	1	0	1	0	1	0	1	0	1	0	1	0	1
Solyc01g016830.1.1		0	1	0	1	0	1	0	1	0	1	0	1	0	1	0	1
Solyc01g016840.1.1		0	1	0	1	0	1	0	1	0	1	0	1	0	1	0	1
Solyc01g016850.2.1		0	1	0	1	0	1	0	1	0	1	0	1	0	1	0	1
Solyc01g016870.1.1		0	1	0	1	0	1	0	1	0	1	0	1	0	1	0	1
Solyc01g016880.1.1		0	1	0	1	0	1	0	1	0	1	0	1	0	1	0	1
Solyc01g016890.1.1		0	1	0	1	0	1	0	1	0	1	0	1	0	1	0	1
Solyc01g016900.1.1	saddlebrown	0	1	0	1	0	1	0	1	0	1	0	1	1.82238	0.703107	0	1
Solyc01g016910.1.1		0	1	0	1	0	1	0	1	0	1	0	1	0	1	0	1
Solyc01g016920.1.1		0	1	0	1	0	1	0	1	0	1	0	1	0	1	0	1
Solyc01g016930.1.1		0	1	0	1	0	1	0	1	0	1	0	1	0	1	0	1
Solyc01g016940.2.1		0	1	0	1	0	1	0	1	0	1	0	1	0	1	0	1
Solyc01g016960.1.1		0	1	0	1	0	1	0	1	0	1	0	1	0	1	0	1
Solyc01g016970.2.1		0	1	0	1	0	1	0	1	0	1	0	1	0	1	0	1
Solyc01g016980.1.1		0	1	0	1	0	1	0	1	0	1	0	1	0	1	0	1
Solyc01g017020.1.1		0	1	0	1	0	1	0	1	0	1	0	1	0	1	0	1
Solyc01g017030.1.1		0	1	0	1	0	1	0	1	0	1	0	1	0	1	0	1
Solyc01g017040.1.1		0	1	0	1	0	1	0	1	0	1	0	1	0	1	0	1
Solyc01g017050.1.1	cyan	-1.37	0.443042	3.91441	0.052476	1.22729	0.630464	-2.20672	0.161703	-2.73968	0.0856274	-2.37595	0.125297	0.0715014	1	-1.76822	0.37098
Solyc01g017060.2.1		0	1	0	1	0	1	0	1	0	1	0	1	0	1	0	1
Solyc01g017070.1.1	green	-3.98167	0.258266	2.89509	0.244697	-3.98167	0.426474	-0.795572	0.928265	-3.98167	0.270676	-1.99004	0.568205	1.03132	0.855425	-1.42437	0.782815
Solyc01g017080.2.1	green	-1.03951	0.860879	1.78855	0.546996	0.947805	0.926491	-1.3268	0.73458	-0.320259	1	-2.88896	0.342171	1.79823	0.706436	0.472047	1
Solyc01g017085.1.1	cyan	-0.615895	0.869157	0.978802	0.667247	0.317427	1	-1.96932	0.256858	-0.677389	0.849733	-3.16741	0.0888208	-1.48053	0.582456	-1.90998	0.23412
Solyc01g017090.2.1	orange	-2.08248	0.482207	2.37032	0.316218	1.51968	0.653198	-1.14914	0.738269	-2.09786	0.497521	-0.907601	0.845607	-1.98749	0.749964	0.358947	1
Solyc01g017100.2.1		0	1	0	1	0	1	0	1	0	1	0	1	0	1	0	1
Solyc01g017110.2.1		0	1	0	1	0	1	0	1	0	1	0	1	0	1	0	1
Solyc01g017120.1.1		0	1	0	1	0	1	0	1	0	1	0	1	0	1	0	1
Solyc01g017130.1.1		0	1	0	1	0	1	0	1	0	1	0	1	0	1	0	1
Solyc01g017140.1.1		0	1	0	1	0	1	0	1	0	1	0	1	0	1	0	1
Solyc01g017145.1.1		0	1	0	1	0	1	0	1	0	1	0	1	0	1	0	1
Solyc01g017150.1.1		0	1	0	1	0	1	0	1	0	1	0	1	0	1	0	1
Solyc01g017160.2.1		0	1	0	1	0	1	0	1	0	1	0	1	0	1	0	1
Solyc01g017170.1.1	purple	-0.561406	0.713232	1.31089	0.247004	0.992478	0.459708	-1.37969	0.188944	-1.10251	0.355497	-1.92367	0.070715	-1.34146	0.30625	-0.433289	0.869251
Solyc01g017180.3.1		0	1	0	1	0	1	0	1	0	1	0	1	0	1	0	1
Solyc01g017200.2.1		0	1	0	1	0	1	0	1	0	1	0	1	0	1	0	1
Solyc01g017210.1.1	purple	-0.648225	0.961893	1.28462	0.654803	2.32185	0.29485	-0.117146	1	0.491263	1	-0.265548	1	0.0766574	1	-0.874318	0.744718
Solyc01g017220.2.1	black	-1.18292	0.117715	0.968743	0.273568	0.15304	1	-2.06487	0.00560688	-1.45553	0.0543193	-1.86015	0.0122395	0.712744	0.510244	-0.875484	0.3876
Solyc01g017230.2.1		0	1	0	1	0	1	0	1	0	1	0	1	0	1	0	1
Solyc01g017240.1.1		0	1	0	1	0	1	0	1	0	1	0	1	0	1	0	1
Solyc01g017250.1.1		0	1	0	1	0	1	0	1	0	1	0	1	0	1	0	1
Solyc01g017260.1.1		0	1	0	1	0	1	0	1	0	1	0	1	0	1	0	1
Solyc01g017280.1.1		0	1	0	1	0	1	0	1	0	1	0	1	0	1	0	1
Solyc01g017290.1.1		0	1	0	1	0	1	0	1	0	1	0	1	0	1	0	1
Solyc01g017300.2.1	cyan	-4.52738	0.271659	1.38862	0.742184	0.853695	0.992685	-2.95268	0.413812	-1.93091	0.652871	-4.52738	0.252251	0	1	-4.68102	0.338713
Solyc01g017320.1.1		0	1	0	1	0	1	0	1	0	1	0	1	0	1	0	1
Solyc01g017330.3.1	lightcyan1	0	1	0	1	0	1	1.57135	0.699207	0	1	0	1	0	1	0	1
Solyc01g017360.3.1		0	1	0	1	0	1	0	1	0	1	0	1	0	1	0	1
Solyc01g017370.2.1	cyan	-0.224206	1	2.53894	0.458516	1.7399	0.742387	-0.507593	1	-2.07056	0.649855	-2.07056	0.615614	0	1	-4.18654	0.264008
Solyc01g017380.1.1		0	1	0	1	0	1	0	1	0	1	0	1	0	1	0	1
Solyc01g017390.1.1		0	1	0	1	0	1	0	1	0	1	0	1	0	1	0	1
Solyc01g017410.3.1		0	1	0	1	0	1	0	1	0	1	0	1	0	1	0	1
Solyc01g017420.1.1	plum2	0	1	0	1	0	1	0	1	0	1	0	1	0	1	1.83981	0.696945
Solyc01g017430.1.1	cyan	0	1	0	1	0	1	0	1	0	1	0	1	0	1	-1.90205	0.694017
Solyc01g017440.1.1	cyan	-1.78346	0.587528	0.728011	0.955858	0.44454	1	-2.22499	0.447513	-1.92069	0.569795	-3.63675	0.241566	-3.715	0.512349	-3.65268	0.151076
Solyc01g017450.1.1	cyan	0	1	0	1	0	1	0	1	0	1	0	1	0	1	-2.69316	0.574827
Solyc01g017460.3.1		0	1	0	1	0	1	0	1	0	1	0	1	0	1	0	1
Solyc01g017470.3.1	cyan	-2.03292	0.680522	2.00319	0.662093	1.39769	0.898391	-2.03292	0.64939	-2.03292	0.694118	-0.238429	1	0	1	-4.52351	0.261646
Solyc01g017480.1.1		0	1	0	1	0	1	0	1	0	1	0	1	0	1	0	1
Solyc01g017510.1.1	saddlebrown	0	1	0	1	0	1	1.56435	0.688596	0	1	0	1	1.82421	0.689596	0	1
Solyc01g017520.1.1		0	1	0	1	0	1	0	1	0	1	0	1	0	1	0	1
Solyc01g017530.1.1		0	1	0	1	0	1	0	1	0	1	0	1	0	1	0	1
Solyc01g017535.1.1		0	1	0	1	0	1	0	1	0	1	0	1	0	1	0	1
Solyc01g017540.2.1		0	1	0	1	0	1	0	1	0	1	0	1	0	1	0	1
Solyc01g017560.3.1	darkgreen	0.125805	1	-2.55045	0.052686	-0.740911	0.608802	-0.862005	0.358993	-0.739571	0.493357	0.12312	1	-1.39175	0.108496	0.62288	0.64352
Solyc01g017565.1.1		0	1	0	1	0	1	0	1	0	1	0	1	0	1	0	1
Solyc01g017600.3.1	white	-1.22345	0.00063642	-0.3741	0.425579	-0.304657	0.61332	-1.25431	0.000490032	-1.07657	0.00242025	-1.24738	0.000451917	0.113859	1	-0.333992	0.53148
Solyc01g017610.1.1	brown	-1.16703	0.691832	-1.48726	0.676563	-0.311756	1	-2.17357	0.352323	-1.15202	0.715184	-3.73741	0.124745	-1.99296	0.608877	1.18892	0.817272
Solyc01g017620.1.1		0	1	0	1	0	1	0	1	0	1	0	1	0	1	0	1
Solyc01g017640.3.1	navajowhite2	0	1	0	1	2.09886	0.716046	0	1	0	1	0	1	0	1	0	1
Solyc01g017670.2.1		0	1	0	1	0	1	0	1	0	1	0	1	0	1	0	1
Solyc01g017675.1.1	purple	4.00017	0.116642	4.30023	0.164672	-5.13e-15	1	2.77841	0.334933	1.77896	0.6233	2.53487	0.401393	3.10805	0.319109	-0.551838	0.95848
Solyc01g017690.1.1	floralwhite	0.746495	0.905964	0	1	0	1	0	1	0	1	0	1	0	1	0	1
Solyc01g017700.1.1		0	1	0	1	0	1	0	1	0	1	0	1	0	1	0	1
Solyc01g017720.2.1	purple	-2.57541	0.0596551	-0.295082	1	0.0337056	1	-0.802299	0.616908	-0.426721	0.927617	-1.10518	0.437284	0.665807	0.79209	-1.88161	0.231057
Solyc01g017725.1.1		0	1	0	1	0	1	0	1	0	1	0	1	0	1	0	1
Solyc01g017740.2.1	cyan	0	1	2.5598	0.641106	0	1	0	1	0	1	0	1	-2.24111	0.672531	-3.71318	0.381091
Solyc01g017750.1.1	green	0	1	2.2782	0.618662	0	1	0	1	0	1	1.73289	0.653296	0	1	0	1
Solyc01g017790.3.1	purple	0	1	2.21468	0.604211	2.04661	0.695901	0	1	0	1	0	1	0	1	0	1
Solyc01g017795.1.1		0	1	0	1	0	1	0	1	0	1	0	1	0	1	0	1
Solyc01g017820.3.1		0	1	0	1	0	1	0	1	0	1	0	1	0	1	0	1
Solyc01g017825.1.1	black	0.791037	0.770617	1.54387	0.446948	-1.22387	0.736589	-0.331476	1	-0.559834	0.957762	-1.60432	0.466769	-0.456529	1	0.825602	0.914148
Solyc01g017860.3.1	purple	0.385765	0.643127	-0.346052	0.764779	-0.150832	1	0.127985	1	0.0719692	1	0.404337	0.61548	0.118804	1	-0.201066	0.998521
Solyc01g017870.2.1		0	1	0	1	0	1	0	1	0	1	0	1	0	1	0	1
Solyc01g017873.1.1		0	1	0	1	0	1	0	1	0	1	0	1	0	1	0	1
Solyc01g017877.1.1	darkorange2	0	1	0	1	0	1	0	1	0	1	0	1	0	1	-1.88676	0.693393
Solyc01g017950.3.1		0	1	0	1	0	1	0	1	0	1	0	1	0	1	0	1
Solyc01g017960.1.1		0	1	0	1	0	1	0	1	0	1	0	1	0	1	0	1
Solyc01g017970.1.1		0	1	0	1	0	1	0	1	0	1	0	1	0	1	0	1
Solyc01g018010.2.1	darkorange2	0	1	2.39756	0.595553	0	1	0	1	0	1	0	1	0	1	-0.807869	0.996741
Solyc01g018015.1.1		0	1	0	1	0	1	0	1	0	1	0	1	0	1	0	1
Solyc01g018020.3.1	brown	0.547077	1	0.230715	1	0.0798684	1	0.283806	1	1.06857	0.871932	0.443096	1	4.34821	0.16788	0	1
Solyc01g018040.1.1		0	1	0	1	0	1	0	1	0	1	0	1	0	1	0	1
Solyc01g018045.1.1		0	1	0	1	0	1	0	1	0	1	0	1	0	1	0	1
Solyc01g018070.3.1		0	1	0	1	0	1	0	1	0	1	0	1	0	1	0	1
Solyc01g018100.1.1		0	1	0	1	0	1	0	1	0	1	0	1	0	1	0	1
Solyc01g019100.1.1		0	1	0	1	0	1	0	1	0	1	0	1	0	1	0	1
Solyc01g020100.3.1		0	1	0	1	0	1	0	1	0	1	0	1	0	1	0	1
Solyc01g020110.2.1		0	1	0	1	0	1	0	1	0	1	0	1	0	1	0	1
Solyc01g020113.1.1		0	1	0	1	0	1	0	1	0	1	0	1	0	1	0	1
Solyc01g020117.1.1	purple	-1.14098	0.493041	-0.485966	0.938103	-0.102382	1	-1.68643	0.247141	-2.19776	0.138339	-3.35071	0.0253085	-2.19768	0.379216	0.0687671	1
Solyc01g020120.3.1		0	1	0	1	0	1	0	1	0	1	0	1	0	1	0	1
Solyc01g020130.3.1	purple	1.29705	0.474414	-0.146579	1	0.939486	0.77282	0.968448	0.650486	0.539239	0.945435	-0.089053	1	1.25748	0.607154	-0.0638248	1
Solyc01g020150.3.1	purple	0	1	0	1	0	1	0	1	0	1	3.40552	0.250093	0	1	0	1
Solyc01g020160.1.1	darkolivegreen	0.941583	0.8983	0.132879	1	2.05856	0.607205	-2.07259	0.537614	-0.251132	1	-2.07259	0.563832	2.59188	0.549202	-0.879403	0.998129
Solyc01g020170.2.1	purple	0	1	0	1	0	1	0	1	2.57344	0.485446	0	1	0	1	0	1
Solyc01g020180.1.1		0	1	0	1	0	1	0	1	0	1	0	1	0	1	0	1
Solyc01g020190.2.1	purple	0.24343	1	0.254815	1	-0.479424	0.952902	0.952191	0.456069	1.03813	0.426107	0.938574	0.466769	0.958011	0.537171	-1.51234	0.328194
Solyc01g020220.3.1	purple	0.394447	0.453116	-0.191697	0.886977	0.168726	0.977696	0.162463	0.901121	0.186869	0.870047	0.645446	0.138452	-0.281618	0.702185	0.18532	0.917895
Solyc01g020240.4.1	purple	-0.136578	0.709524	0.235884	0.456205	0.21579	0.569131	-0.0515922	1	0.00981954	1	-0.0879373	0.90329	0.22302	0.500382	0.208915	0.570242
Solyc01g020245.1.1	black	0	1	2.25051	0.596933	0	1	1.5668	0.672884	0	1	0	1	-1.9585	0.621948	0	1
Solyc01g020280.2.1		0	1	0	1	0	1	0	1	0	1	0	1	0	1	0	1
Solyc01g020290.1.1	white	-2.31435	0.589215	-2.31435	0.705436	0.699887	1	-2.31435	0.542177	-2.31435	0.605752	-2.31435	0.567526	0.345066	1	0	1
Solyc01g020300.4.1		0	1	0	1	0	1	0	1	0	1	0	1	0	1	0	1
Solyc01g020320.3.1	purple	-0.0525236	1	0.63473	0.14017	0.346917	0.532165	0.104041	0.983113	0.137426	0.911722	0.128675	0.915324	0.300752	0.570321	0.0812839	1
Solyc01g020323.1.1	green	0	1	4.3348	0.198979	2.03204	0.700337	1.57602	0.678802	1.78965	0.651555	0	1	-1.99079	0.625314	0	1
Solyc01g020327.1.1	green	0	1	2.28784	0.594768	0	1	0	1	1.80557	0.644264	0	1	-1.99161	0.62008	1.82877	0.684034
Solyc01g020340.2.1	darkgreen	0.460401	0.664514	-0.474948	0.736951	0.490623	0.738865	0.936642	0.217633	0.766756	0.373563	1.11054	0.122951	1.28177	0.0795888	0.81803	0.359227
Solyc01g020343.1.1	purple	-0.610612	0.73704	-1.16207	0.497165	-0.918789	0.672091	-0.242162	1	0.798819	0.568814	1.11129	0.321485	1.38062	0.23605	0.0666621	1
Solyc01g020347.1.1	darkgreen	-1.13783	0.343292	-1.14396	0.44072	-0.979304	0.572666	-0.685099	0.623506	0.155735	1	0.530228	0.720855	2.00612	0.0568868	1.70988	0.127338
Solyc01g020350.1.1	purple	1.80401	0.601983	3.6681	0.272395	2.12608	0.664596	0	1	1.82801	0.621059	0	1	0.106547	1	-1.97242	0.507098
Solyc01g020353.1.1	purple	-0.00719781	1	-0.148886	1	0.948848	0.302461	0.444282	0.660137	0.416043	0.70921	1.13091	0.0953444	1.22199	0.0908342	0.932134	0.263553
Solyc01g020357.1.1	black	-0.502717	0.875045	1.32597	0.375022	0.796903	0.726378	-0.486395	0.873008	0.450019	0.913599	0.326656	1	0.78338	0.703351	0.0553053	1
Solyc01g020360.1.1		0	1	0	1	0	1	0	1	0	1	0	1	0	1	0	1
Solyc01g020370.2.1		0	1	0	1	0	1	0	1	0	1	0	1	0	1	0	1
Solyc01g020372.1.1	darkred	0.931792	0.748164	1.91301	0.383569	1.66592	0.527968	0.154845	1	0.283193	1	1.78873	0.337527	-3.76542	0.227576	0.575298	1
Solyc01g020430.2.1		0	1	0	1	0	1	0	1	0	1	0	1	0	1	0	1
Solyc01g020440.3.1	purple	-0.747258	0.00493606	0.00711757	1	0.224391	0.636548	-0.503727	0.0603094	-0.454823	0.104974	-0.30932	0.302065	-0.139592	0.830186	0.170244	0.749372
Solyc01g020450.1.1		0	1	0	1	0	1	0	1	0	1	0	1	0	1	0	1
Solyc01g020460.3.1		0	1	0	1	0	1	0	1	0	1	0	1	0	1	0	1
Solyc01g020470.3.1	black	3.73671	0.156816	6.03018	0.0394011	3.41639	0.338359	4.22816	0.0863065	4.43296	0.0799041	4.56632	0.0594721	0	1	-2.73637	0.423025
Solyc01g020480.1.1		0	1	0	1	0	1	0	1	0	1	0	1	0	1	0	1
Solyc01g020490.1.1		0	1	0	1	0	1	0	1	0	1	0	1	0	1	0	1
Solyc01g020495.1.1	darkgreen	1.40673	0.0791511	-0.321434	0.926459	0.329266	0.95822	1.17903	0.152396	0.978029	0.278712	1.07807	0.199521	0.539415	0.680501	0.401208	0.838876
Solyc01g020500.2.1	darkgreen	0.0896084	1	0.535404	0.559164	0.366544	0.803325	0.346289	0.723296	0.189792	0.990015	0.453771	0.5772	0.81436	0.260055	-0.0061733	1
Solyc01g020510.1.1		0	1	0	1	0	1	0	1	0	1	0	1	0	1	0	1
Solyc01g020520.4.1	purple	-0.1001	1	-0.354011	0.485099	0.188026	0.860371	0.0802112	1	0.228843	0.6819	0.0845677	1	-0.0763776	1	0.420153	0.383186
Solyc01g020521.1.1		0	1	0	1	0	1	0	1	0	1	0	1	0	1	0	1
Solyc01g020522.1.1		0	1	0	1	0	1	0	1	0	1	0	1	0	1	0	1
Solyc01g020524.1.1	purple	0	1	0	1	0	1	0	1	0	1	1.71825	0.660228	0	1	0	1
Solyc01g020526.1.1	purple	0.84543	0.777485	0.569365	0.979836	0.95679	0.812955	0.757643	0.813665	0.740238	0.858161	0.655055	0.884224	3.42883	0.226677	4.43463	0.0934244
Solyc01g020528.1.1	black	0.526949	0.954178	1.09383	0.673583	0.564847	1	0.51021	0.952811	-0.0961632	1	-0.694974	0.880509	-0.228157	1	3.84688	0.0841877
Solyc01g020570.3.1	midnightblue	0	1	0	1	0	1	0	1	0	1	0	1	2.59382	0.590397	0	1
Solyc01g020575.1.1	purple	-3.72609	0.167353	-3.72609	0.317967	-0.865705	0.941338	-3.72609	0.131814	-1.9252	0.494542	-3.72609	0.150407	0	1	-0.0993598	1
Solyc01g021600.4.1	salmon	-1.16453	0.181216	-1.14238	0.278541	-1.85609	0.0883653	-1.13058	0.193816	-1.19211	0.182114	-0.805704	0.399565	1.57894	0.0823869	-2.69769	0.00840471
Solyc01g021610.1.1		0	1	0	1	0	1	0	1	0	1	0	1	0	1	0	1
Solyc01g021620.3.1		0	1	0	1	0	1	0	1	0	1	0	1	0	1	0	1
Solyc01g021640.3.1	purple	0.193336	0.405555	-0.0833667	0.8924	0.196341	0.519693	0.255438	0.224739	0.266028	0.213955	0.466888	0.0136039	0.164417	0.582691	0.0883792	0.906858
Solyc01g021680.1.1	purple	-2.07656	0.553213	1.00723	0.906995	-0.00771143	1	-2.07656	0.505091	-0.253238	1	-2.07656	0.530345	1.07717	0.871484	-0.52073	1
Solyc01g021685.1.1		0	1	0	1	0	1	0	1	0	1	0	1	0	1	0	1
Solyc01g021690.1.1		0	1	0	1	0	1	0	1	0	1	0	1	0	1	0	1
Solyc01g021695.1.1		0	1	0	1	0	1	0	1	0	1	0	1	0	1	0	1
Solyc01g021700.3.1	midnightblue	0	1	0	1	0	1	0	1	0	1	0	1	3.10485	0.399028	-1.90063	0.68737
Solyc01g021720.1.1	purple	1.33747	0.367612	1.02493	0.625264	0.37735	1	0.963932	0.57199	1.70287	0.212451	1.89332	0.135397	0.72382	0.702185	0.42509	1
Solyc01g021730.2.1	midnightblue	-1.92791	0.391426	0.551398	0.962038	-3.70536	0.247226	0.663452	0.833205	-0.279524	1	-0.0633219	1	1.54831	0.364879	-3.89829	0.145259
Solyc01g021740.1.1	green	0	1	4.71709	0.308955	0	1	1.56623	0.811374	0	1	0	1	0	1	0	1
Solyc01g021745.1.1	darkolivegreen	3.0086	0.407028	2.20077	0.667397	5.22631	0.149201	2.31684	0.558074	3.10023	0.412427	1.71603	0.697107	-3.71497	0.279098	3.51948	0.361756
Solyc01g022740.3.1	purple	0.398597	0.254963	-0.35271	0.412684	-0.171778	0.851793	0.140331	0.844254	0.105338	0.970235	0.382296	0.277521	-0.220348	0.691244	0.152802	0.885261
Solyc01g022745.1.1	midnightblue	0	1	0	1	0	1	0	1	0	1	0	1	2.59382	0.590397	0	1
Solyc01g022750.3.1	purple	-0.60161	0.0020607	-0.01893	1	0.15275	0.682336	-0.537458	0.00545182	-0.430535	0.0291176	-0.42183	0.0282785	-0.00108962	1	0.241177	0.355297
Solyc01g022760.1.1		0	1	0	1	0	1	0	1	0	1	0	1	0	1	0	1
Solyc01g022780.1.1	darkgreen	0.583828	1	2.65374	0.31639	3.00113	0.261779	-0.490027	1	-0.242445	1	0.103463	1	-0.667757	1	-0.224533	1
Solyc01g022785.1.1	darkgreen	-0.697317	0.686721	1.50954	0.275309	0.596416	0.844744	-2.06025	0.0930995	-1.12995	0.4399	-1.14326	0.399947	0.362054	1	0.238697	1
Solyc01g028800.3.1	purple	-0.478492	0.962311	-1.69824	0.485501	-1.16041	0.71359	-0.608734	0.863632	-0.123421	1	0.205213	1	0.00125427	1	2.23063	0.221989
Solyc01g028803.1.1	grey60	-0.689977	0.166669	0.0173803	1	-0.217882	0.914307	-0.703311	0.15484	-0.838791	0.088781	-1.18927	0.0108703	-0.264843	0.790706	-1.07929	0.0527945
Solyc01g028807.1.1	purple	-2.30228	0.000308325	0.54505	0.507426	-1.20182	0.113671	-1.94457	0.00143425	-1.95506	0.00158459	-2.0593	0.000770476	-0.41977	0.674021	-1.6295	0.0191758
Solyc01g028810.3.1	purple	-1.57277	2.84e-05	-0.242043	0.661334	0.0517956	1	-1.0963	0.00150333	-1.37636	0.000156792	-1.31792	0.000191769	-0.790035	0.0307612	0.375266	0.438026
Solyc01g028830.3.1	purple	0.801768	3.33e-05	-0.239594	0.299031	0.226843	0.36881	0.862735	1.26e-05	0.921882	6.54e-06	0.895901	5.91e-06	-0.444035	0.0205336	0.366091	0.0816391
Solyc01g028860.3.1	purple	0.424876	0.06277	-0.25861	0.386965	-0.221718	0.539737	0.558765	0.0123983	0.328108	0.18359	0.329171	0.165315	-0.23554	0.446052	-0.171179	0.675542
Solyc01g028865.1.1	purple	1.64794	0.564158	1.85947	0.558551	0.578609	1	1.01188	0.814708	0.962772	0.873247	0.844417	0.901598	1.15634	0.890279	-0.83326	1
Solyc01g028870.3.1	darkorange	-0.303134	0.517601	-0.305877	0.572435	0.493075	0.317071	-0.0783903	1	-0.15905	0.867962	0.0939697	1	-0.536856	0.205419	0.546033	0.221224
Solyc01g028875.1.1	skyblue	0	1	0	1	0	1	0	1	0	1	1.69738	0.658289	0	1	0	1
Solyc01g028900.3.1	purple	0.355242	0.0723427	0.0141435	1	-0.0592223	1	0.412974	0.033011	0.418168	0.0342248	0.422366	0.0277877	0.950325	4.71e-05	-0.144805	0.684257
Solyc01g028910.2.1		0	1	0	1	0	1	0	1	0	1	0	1	0	1	0	1
Solyc01g028930.4.1	purple	0.233989	0.141457	0.113135	0.640916	0.0600115	0.974092	0.185287	0.2747	0.150404	0.433939	0.0296691	1	-0.268768	0.113935	-0.268857	0.141414
Solyc01g028960.1.1		0	1	0	1	0	1	0	1	0	1	0	1	0	1	0	1
Solyc01g028965.1.1	purple	0.485862	0.429898	0.914513	0.143766	0.240285	0.908616	0.506169	0.399411	0.485371	0.45186	0.497596	0.408264	-0.556258	0.444787	0.601033	0.396477
Solyc01g028980.1.1		0	1	0	1	0	1	0	1	0	1	0	1	0	1	0	1
Solyc01g028985.1.1		0	1	0	1	0	1	0	1	0	1	0	1	0	1	0	1
Solyc01g033990.1.1		0	1	0	1	0	1	0	1	0	1	0	1	0	1	0	1
Solyc01g033995.1.1		0	1	0	1	0	1	0	1	0	1	0	1	0	1	0	1
Solyc01g034010.2.1	floralwhite	1.85752	0.641646	-5.13e-15	1	2.07844	0.711767	0	1	0	1	-5.13e-15	1	0	1	0	1
Solyc01g034020.3.1	purple	-0.0261938	1	-0.355814	0.103911	-0.144311	0.657307	-0.0760363	0.856484	-0.114059	0.682256	-0.119202	0.638739	-0.280287	0.166253	-0.0829986	0.896332
Solyc01g034040.1.1	purple	2.56791	0.431286	0	1	0	1	0	1	0	1	-5.13e-15	1	0	1	-1.89796	0.665838
Solyc01g034050.1.1	yellowgreen	0	1	0	1	0	1	0	1	1.82763	0.670442	0	1	0	1	0	1
Solyc01g034070.2.1	green	0	1	5.13454	0.275355	0	1	0	1	0	1	0	1	-1.96	0.786242	0	1
Solyc01g034075.1.1	purple	-0.00425385	1	-1.09399	0.614776	-0.289487	1	0.162164	1	0.0621212	1	0.0795941	1	-0.0357596	1	1.22221	0.624486
Solyc01g034080.1.1	greenyellow	-1.47361	0.337682	1.0247	0.534899	1.85896	0.190293	-0.257104	1	0.345687	0.996985	0.843647	0.573113	0.451355	0.951977	1.60709	0.22803
Solyc01g034140.1.1	black	0	1	2.24798	0.614519	0	1	0	1	0	1	0	1	1.81768	0.689596	0	1
Solyc01g034145.1.1	darkorange2	-2.39807	0.551	-2.39807	0.671305	-2.39807	0.707131	-2.39807	0.504409	0.0428581	1	-2.39807	0.528854	0	1	-3.16984	0.475543
Solyc01g034150.4.1	purple	0.279345	0.390588	0.322097	0.371245	0.114325	0.953493	0.260299	0.437183	0.187798	0.652751	0.247692	0.465842	0.0194167	1	-0.0899165	1
Solyc01g034190.1.1		0	1	0	1	0	1	0	1	0	1	0	1	0	1	0	1
Solyc01g034210.1.1		0	1	0	1	0	1	0	1	0	1	0	1	0	1	0	1
Solyc01g034213.1.1		0	1	0	1	0	1	0	1	0	1	0	1	0	1	0	1
Solyc01g034217.1.1		0	1	0	1	0	1	0	1	0	1	0	1	0	1	0	1
Solyc01g038230.1.1	purple	0	1	0	1	0	1	0	1	1.79677	0.653841	1.68791	0.647678	0	1	0	1
Solyc01g038231.1.1		0	1	0	1	0	1	0	1	0	1	0	1	0	1	0	1
Solyc01g038232.1.1		0	1	0	1	0	1	0	1	0	1	0	1	0	1	0	1
Solyc01g038233.1.1		0	1	0	1	0	1	0	1	0	1	0	1	0	1	0	1
Solyc01g038234.1.1		0	1	0	1	0	1	0	1	0	1	0	1	0	1	0	1
Solyc01g038236.1.1		0	1	0	1	0	1	0	1	0	1	0	1	0	1	0	1
Solyc01g038238.1.1		0	1	0	1	0	1	0	1	0	1	0	1	0	1	0	1
Solyc01g044270.3.1	purple	0.381097	0.10092	-0.140115	0.731519	-0.204428	0.59447	0.523733	0.0188417	0.386116	0.103559	0.402258	0.0771507	0.143244	0.729154	0.208413	0.555171
Solyc01g044275.1.1		0	1	0	1	0	1	0	1	0	1	0	1	0	1	0	1
Solyc01g044300.3.1		0	1	0	1	0	1	0	1	0	1	0	1	0	1	0	1
Solyc01g044340.3.1	purple	1.1052	0.181543	-0.46057	0.776171	-0.211905	1	1.15595	0.155044	1.02594	0.239874	1.26888	0.108865	-0.0322497	1	-0.0645982	1
Solyc01g044350.3.1	purple	0.477162	0.127437	-0.0853067	1	-0.288888	0.560111	0.760117	0.0105748	0.376545	0.276346	0.460036	0.140797	0.468135	0.173673	-0.223614	0.685315
Solyc01g044360.4.1	purple	-0.259735	0.598009	-0.546678	0.218524	-0.52115	0.272957	-0.114162	0.962086	-0.449651	0.267341	-0.322877	0.463575	-0.413871	0.36617	-0.39576	0.426738
Solyc01g044365.1.1	purple	1.89632	0.00558596	1.1592	0.179575	0.7483	0.479237	1.54427	0.0227913	1.6016	0.0207179	1.77057	0.00866476	1.80746	0.0319072	-0.342192	0.87309
Solyc01g044370.3.1	black	0.715428	0.630716	2.89566	0.0258087	2.06742	0.109175	0.440729	0.858868	0.969603	0.462771	0.650889	0.670517	0.467401	0.839264	0.786105	0.659431
Solyc01g044375.1.1	brown	0.447633	0.978531	-0.288531	1	1.11956	0.679528	0.946916	0.638412	0.12229	1	-0.00950174	1	0.415366	0.997917	0.278408	1
Solyc01g044420.4.1	greenyellow	-0.186421	1	1.25073	0.794852	-0.77735	1	-0.511224	1	0.922679	0.892446	0.517621	1	0.396357	1	-1.63348	0.668882
Solyc01g044490.4.1	purple	-0.268173	0.0778621	-0.273375	0.139431	0.096081	0.764031	-0.135095	0.472424	-0.146126	0.440898	-0.153529	0.381631	-0.149963	0.47469	0.183244	0.359585
Solyc01g044500.1.1		0	1	0	1	0	1	0	1	0	1	0	1	0	1	0	1
Solyc01g044520.2.1	cyan	-3.30102	0.378165	-3.30102	0.527169	-1.26404	0.924436	-3.30102	0.329426	-3.30102	0.394294	-3.30102	0.354557	3.4734	0.434977	-2.63852	0.472027
Solyc01g044523.1.1		0	1	0	1	0	1	0	1	0	1	0	1	0	1	0	1
Solyc01g044527.1.1		0	1	0	1	0	1	0	1	0	1	0	1	0	1	0	1
Solyc01g044550.3.1		0	1	0	1	0	1	0	1	0	1	0	1	0	1	0	1
Solyc01g044551.1.1	purple	3.18456	0.251258	0	1	2.87125	0.450846	1.56597	0.644336	3.10769	0.280249	2.56825	0.384365	-1.86635	0.510163	-1.86631	0.641022
Solyc01g044552.1.1		0	1	0	1	0	1	0	1	0	1	0	1	0	1	0	1
Solyc01g044554.1.1	plum1	0	1	0	1	0	1	0	1	0	1	1.76696	0.667711	0	1	0	1
Solyc01g044556.1.1	purple	1.28364	0.0278076	1.49075	0.0451735	0.977415	0.204156	1.074	0.0687227	1.32523	0.0250718	1.7286	0.00292225	0.513662	0.567695	1.17307	0.0916991
Solyc01g044558.1.1	purple	1.33364	0.00197216	0.761418	0.151413	0.82602	0.13237	1.06011	0.0123747	1.33748	0.00215931	1.73588	0.000113432	0.393464	0.532521	1.08161	0.0307734
Solyc01g047580.1.1		0	1	0	1	0	1	0	1	0	1	0	1	0	1	0	1
Solyc01g049650.3.1	purple	-0.165148	0.625816	-0.500714	0.0895032	0.221537	0.570307	-0.0448201	1	-0.0133286	1	0.0254649	1	-0.183235	0.641582	0.555431	0.0438782
Solyc01g049660.2.1		0	1	0	1	0	1	0	1	0	1	0	1	0	1	0	1
Solyc01g049680.3.1	black	-0.0507712	1	0.689581	0.0630979	0.259912	0.613584	-0.00347912	1	0.182355	0.709002	0.0919079	0.976547	0.134621	0.89173	0.091916	1
Solyc01g049690.4.1	purple	0.27968	0.154454	-0.120595	0.709402	0.244763	0.345711	0.249106	0.21863	0.447425	0.0168829	0.463239	0.0111677	-0.0365505	1	0.137125	0.686622
Solyc01g049720.1.1		0	1	0	1	0	1	0	1	0	1	0	1	0	1	0	1
Solyc01g049740.1.1		0	1	0	1	0	1	0	1	0	1	0	1	0	1	0	1
Solyc01g049750.1.1		0	1	0	1	0	1	0	1	0	1	0	1	0	1	0	1
Solyc01g049760.1.1		0	1	0	1	0	1	0	1	0	1	0	1	0	1	0	1
Solyc01g049770.3.1	black	-0.0159885	1	1.83498	0.0283353	0.883436	0.311491	0.21802	0.94172	0.212613	0.968911	0.242542	0.904009	0.115741	1	0.168649	1
Solyc01g049790.1.1	skyblue	0	1	0	1	0	1	2.28763	0.59807	0	1	2.93006	0.461113	0	1	0	1
Solyc01g049810.4.1	darkgreen	-0.3678	0.544959	-0.290323	0.723643	0.141591	1	-0.495689	0.349703	-0.500691	0.369215	0.197157	0.847364	0.565175	0.31065	0.458168	0.481838
Solyc01g049820.2.1	purple	1.53815	0.248904	1.75462	0.262075	2.25786	0.139715	1.60924	0.211237	2.25415	0.0617474	1.57009	0.230483	0.900535	0.722365	0.934652	0.574368
Solyc01g049830.2.1	purple	3.47813	0.160992	3.56172	0.241979	4.72771	0.0995909	4.62342	0.0341513	4.72401	0.0348598	3.81985	0.107518	0.988566	0.772264	0.658115	0.904878
Solyc01g049840.1.1	grey60	0.696498	0.893592	0.0143028	1	1.22812	0.721264	-0.13886	1	0.144966	1	0.282981	1	1.08421	0.898571	1.88262	0.398064
Solyc01g049880.3.1	black	0.730283	0.338066	1.88757	0.029104	1.2017	0.161086	0.790549	0.284481	1.11623	0.109149	1.26567	0.0555934	0.300042	0.893062	0.486724	0.683633
Solyc01g049890.3.1	brown	-0.377173	0.0340219	-0.23843	0.295922	-0.0556113	1	-0.334856	0.0625638	-0.258562	0.184829	-0.384517	0.0288286	0.302543	0.131187	0.136653	0.671007
Solyc01g049910.4.1	brown	0.157247	0.725154	0.163875	0.749519	-0.136275	0.888944	0.280031	0.387224	0.0894172	0.974794	0.141407	0.771534	0.709233	0.0138718	0.121983	0.919312
Solyc01g049920.2.1	purple	1.09258	0.604418	-0.19038	1	0.160706	1	1.09084	0.593128	1.7222	0.313939	1.26177	0.511051	1.23464	0.531578	0.00600789	1
Solyc01g049950.1.1		0	1	0	1	0	1	0	1	0	1	0	1	0	1	0	1
Solyc01g049960.4.1	purple	-0.650877	4.24e-05	0.00760484	1	-0.0459194	1	-0.675132	2.58e-05	-0.603821	0.000121096	-0.681005	1.89e-05	-0.0919283	0.744468	0.193327	0.317899
Solyc01g050010.3.1	purple	-0.215326	0.8479	-0.0143389	1	-0.130706	1	0.0479722	1	0.0790211	1	-0.00594121	1	0.573944	0.378034	0.513344	0.490974
Solyc01g050040.4.1	purple	0.792966	0.0132128	0.639412	0.111335	0.0327152	1	1.05063	0.00120794	0.892514	0.00591133	0.847496	0.00733177	0.784338	0.0212185	-0.340412	0.480054
Solyc01g050045.1.1	purple	1.85524	0.00231287	0.0709433	1	0.539173	0.633304	1.64168	0.00626183	1.84835	0.00266985	2.02507	0.000862602	0.530123	0.523558	0.419259	0.703857
Solyc01g050050.1.1	darkgreen	1.13154	0.666644	-1.42282	0.747912	0.169775	1	0.460132	1	0.923632	0.795373	0.394885	1	0.679949	0.899757	-0.391801	1
Solyc01g050070.4.1	purple	-0.230769	0.341236	-0.884999	0.00297322	-0.287152	0.318926	-0.0199388	1	-0.00467926	1	-0.105449	0.78424	-0.0690044	0.999436	-0.0697197	1
Solyc01g055160.1.1		0	1	0	1	0	1	0	1	0	1	0	1	0	1	0	1
Solyc01g055165.1.1		0	1	0	1	0	1	0	1	0	1	0	1	0	1	0	1
Solyc01g055200.1.1		0	1	0	1	0	1	0	1	0	1	0	1	0	1	0	1
Solyc01g056200.1.1		0	1	0	1	0	1	0	1	0	1	0	1	0	1	0	1
Solyc01g056220.2.1	purple	-2.05069	0.51556	-2.05069	0.645096	-0.0085147	1	-2.05069	0.470136	-2.05069	0.533738	-2.05069	0.494472	0	1	2.6536	0.467637
Solyc01g056240.1.1	purple	-2.85026	0.3403	0.165446	1	-2.85026	0.516576	-0.548934	1	0.232332	1	-1.14482	0.787303	3.11806	0.363624	-1.90179	0.677336
Solyc01g056250.2.1		0	1	0	1	0	1	0	1	0	1	0	1	0	1	0	1
Solyc01g056260.1.1	purple	-1.9652	0.168611	0.837842	0.640259	-0.79299	0.767983	-1.96256	0.144754	-3.35711	0.0315936	-5.15959	0.00396341	-0.581687	0.873952	-0.734107	0.733002
Solyc01g056280.3.1		0	1	0	1	0	1	0	1	0	1	0	1	0	1	0	1
Solyc01g056285.1.1		0	1	0	1	0	1	0	1	0	1	0	1	0	1	0	1
Solyc01g056290.2.1	sienna3	0	1	0	1	0	1	1.56606	0.699207	0	1	0	1	0	1	0	1
Solyc01g056310.3.1	purple	0.645229	0.639072	0.900604	0.511137	1.17825	0.376261	0.174291	1	0.332434	0.958114	0.432138	0.834567	-0.065665	1	0.524629	0.849732
Solyc01g056320.1.1	purple	1.28185	0.0768133	-0.128096	1	0.148613	1	1.03579	0.168999	0.960978	0.233543	0.73419	0.390353	0.312477	0.881868	-0.193449	1
Solyc01g056330.2.1	green	0	1	2.29348	0.636414	0	1	0	1	0	1	0	1	0	1	0	1
Solyc01g056340.4.1	purple	0.221776	0.167236	0.291574	0.120484	0.477371	0.0182078	0.418915	0.00517316	0.281273	0.0727429	0.326025	0.0289133	0.087421	0.780255	0.125789	0.624416
Solyc01g056360.4.1	midnightblue	0	1	0	1	0	1	0	1	0	1	0	1	1.81393	0.702765	0	1
Solyc01g056370.3.1		0	1	0	1	0	1	0	1	0	1	0	1	0	1	0	1
Solyc01g056380.1.1		0	1	0	1	0	1	0	1	0	1	0	1	0	1	0	1
Solyc01g056390.1.1	midnightblue	0	1	0	1	0	1	0	1	0	1	0	1	2.59624	0.556329	-1.89902	0.707926
Solyc01g056400.1.1		0	1	0	1	0	1	0	1	0	1	0	1	0	1	0	1
Solyc01g056410.1.1		0	1	0	1	0	1	0	1	0	1	0	1	0	1	0	1
Solyc01g056420.1.1		0	1	0	1	0	1	0	1	0	1	0	1	0	1	0	1
Solyc01g056430.2.1		0	1	0	1	0	1	0	1	0	1	0	1	0	1	0	1
Solyc01g056440.1.1		0	1	0	1	0	1	0	1	0	1	0	1	0	1	0	1
Solyc01g056450.3.1	purple	0	1	0	1	0	1	2.28648	0.523015	0	1	1.72947	0.658289	0	1	-1.88173	0.693393
Solyc01g056460.1.1		0	1	0	1	0	1	0	1	0	1	0	1	0	1	0	1
Solyc01g056470.1.1		0	1	0	1	0	1	0	1	0	1	0	1	0	1	0	1
Solyc01g056480.3.1	purple	0.139865	0.978768	-0.208445	0.873176	0.218448	0.899979	0.241312	0.756168	0.141516	0.98782	-0.277298	0.686519	0.755859	0.136477	0.114571	1
Solyc01g056520.3.1	purple	0.252008	0.318247	-0.243032	0.412845	-0.0916579	0.956488	0.276624	0.257373	0.122341	0.764527	0.422306	0.0551371	0.317196	0.224172	-0.114219	0.853476
Solyc01g056530.2.1	purple	-0.551994	0.980397	-4.01806	0.272447	-1.91262	0.614302	-0.593692	0.942986	-0.92069	0.817727	-1.57165	0.536927	-2.20553	0.452326	0.845542	0.942948
Solyc01g056570.3.1	darkgreen	0.09747	0.796593	-0.423326	0.0812656	0.215005	0.461985	0.0703202	0.925083	-0.089281	0.853497	0.0266411	1	0.043554	1	0.374514	0.103457
Solyc01g056575.1.1	brown	0	1	0	1	0	1	0	1	0	1	0	1	2.57038	0.5875	0	1
Solyc01g056580.4.1	purple	0.192265	1	1.46746	0.319422	0.283681	1	0.657746	0.716226	0.58208	0.809203	0.795247	0.616529	-0.0917419	1	-1.62369	0.338595
Solyc01g056590.2.1	cyan	0	1	0	1	0	1	0	1	0	1	0	1	0	1	-1.90092	0.694017
Solyc01g056600.2.1	darkgreen	0.381982	0.624428	-0.0426206	1	-0.0087358	1	0.335054	0.692639	-0.0562933	1	0.414543	0.573548	0.0605592	1	-0.212824	0.958977
Solyc01g056610.1.1	purple	-0.027828	1	-0.716256	0.596626	0.477412	0.806053	0.296364	0.912831	0.232089	1	0.537574	0.637756	0.446926	0.805221	0.775122	0.524551
Solyc01g056620.4.1	purple	-0.11982	0.809936	0.38955	0.206489	0.198742	0.666754	0.0474828	1	0.0423045	1	0.147302	0.695155	0.626003	0.0164694	0.326939	0.306337
Solyc01g056640.1.1	purple	0.447568	0.642374	0.241809	0.9583	-0.322195	0.913473	0.395552	0.703353	-0.21198	0.988583	0.353955	0.759057	-0.177374	1	-0.113303	1
Solyc01g056650.1.1	green	0	1	6.12633	0.147263	2.05629	0.838764	1.56515	0.825087	2.61707	0.639077	0	1	0	1	0	1
Solyc01g056653.1.1		0	1	0	1	0	1	0	1	0	1	0	1	0	1	0	1
Solyc01g056657.1.1	bisque4	-2.06337	0.574711	-2.06337	0.689115	-2.06337	0.719742	-2.06337	0.528827	-2.06337	0.591421	-2.06337	0.553267	0	1	0	1
Solyc01g056660.2.1		0	1	0	1	0	1	0	1	0	1	0	1	0	1	0	1
Solyc01g056665.1.1		0	1	0	1	0	1	0	1	0	1	0	1	0	1	0	1
Solyc01g056690.4.1	purple	-0.205054	0.368964	-0.0406564	1	0.0134893	1	-0.41214	0.0326804	-0.291278	0.166804	-0.360685	0.0637086	-0.715671	0.000862553	-0.132488	0.715531
Solyc01g056695.1.1	thistle2	0	1	0	1	0	1	0	1	0	1	0	1	0	1	1.89324	0.702454
Solyc01g056720.4.1	purple	0.0335376	1	-0.290151	0.241832	-0.0248055	1	0.198019	0.397204	0.139213	0.635	0.0340142	1	0.190743	0.493104	-0.326991	0.169141
Solyc01g056730.3.1	purple	0.6514	0.538448	0.376092	0.870492	0.439007	0.851235	0.983698	0.258905	0.814984	0.412084	0.620608	0.559419	-0.404127	0.821957	0.269366	0.997587
Solyc01g056750.1.1	purple	0.473058	0.60011	0.103208	1	0.395553	0.798558	0.342576	0.76129	0.612489	0.459504	0.392773	0.689	0.634729	0.483241	0.0119135	1
Solyc01g056760.3.1	purple	0.0480846	1	0.549614	0.331761	0.0151408	1	0.0774461	1	0.0373745	1	-0.00220694	1	-0.500478	0.388451	0.264163	0.783407
Solyc01g056770.1.1	greenyellow	0.247874	0.911553	0.799265	0.352167	0.301407	0.924078	0.247474	0.90502	0.179348	1	0.0347906	1	0.839596	0.279441	0.0264561	1
Solyc01g056780.3.1	greenyellow	-1.73428	0.000174717	0.486303	0.398235	0.797	0.15506	-1.7494	0.000160172	-1.51151	0.000823393	-1.68327	0.000206515	-1.74053	0.000470095	0.819671	0.111336
Solyc01g056790.3.1	purple	0.746445	0.179684	0.405942	0.630566	0.193648	0.998676	0.306006	0.715507	0.729476	0.205544	0.507785	0.420917	-0.0202845	1	0.315197	0.780425
Solyc01g056800.1.1	purple	0.226769	0.84329	0.579479	0.390541	-0.0286095	1	0.00418049	1	-0.256337	0.813249	-0.0559447	1	0.571565	0.398118	-0.452593	0.598631
Solyc01g056810.4.1	purple	0.241089	0.703524	0.810964	0.104031	0.590918	0.273452	0.439426	0.344589	0.446229	0.356184	0.656338	0.109075	0.572472	0.228501	0.600041	0.233813
Solyc01g056830.3.1	purple	0.44712	0.430128	0.226399	0.851706	0.340228	0.713472	0.467387	0.393082	0.814358	0.0889953	1.15254	0.00991517	0.968454	0.051792	0.655077	0.257976
Solyc01g056840.1.1	cyan	-1.6123	0.653485	1.23577	0.734603	0.03026	1	-3.38727	0.241438	-3.38727	0.301086	-0.788196	0.934555	2.5677	0.567932	-1.81964	0.578862
Solyc01g056850.3.1	brown	-0.47158	0.181746	-0.826749	0.0500735	0.0603944	1	-0.724883	0.0275238	-0.498685	0.164813	-0.428874	0.231461	1.04418	0.00308729	-0.489391	0.236101
Solyc01g056880.3.1		0	1	0	1	0	1	0	1	0	1	0	1	0	1	0	1
Solyc01g056890.1.1	purple	0.418417	0.703699	0.041392	1	-0.365507	0.887074	0.284013	0.875925	0.189703	1	0.0613735	1	-0.384442	0.79045	-0.234474	1
Solyc01g056900.1.1	navajowhite2	0	1	0	1	2.09886	0.716046	0	1	0	1	0	1	0	1	0	1
Solyc01g056910.1.1	purple	1.41298	0.506607	0.879387	0.831792	1.16256	0.733575	0.389694	1	0.20086	1	0.667063	0.898278	0.696526	0.931821	0	1
Solyc01g056940.4.1	purple	0.963274	0.115638	-0.427607	0.669112	0.230711	0.979957	1.06248	0.0750621	0.776195	0.244675	0.668785	0.319206	0.456957	0.625195	-0.405763	0.697231
Solyc01g056950.1.1		0	1	0	1	0	1	0	1	0	1	0	1	0	1	0	1
Solyc01g056960.1.1		0	1	0	1	0	1	0	1	0	1	0	1	0	1	0	1
Solyc01g056970.1.1		0	1	0	1	0	1	0	1	0	1	0	1	0	1	0	1
Solyc01g056990.3.1	purple	-0.932721	0.271659	0.821747	0.396382	0.723478	0.53004	-1.31945	0.0899496	-0.670963	0.499475	-1.75691	0.0255931	-0.175922	1	0.571474	0.646389
Solyc01g057000.3.1	brown	0.84503	0.874554	1.85585	0.496241	-0.845691	1	2.48431	0.168238	2.39461	0.218359	2.53874	0.156979	8.63646	1.19e-05	-2.01891	0.69269
Solyc01g057003.1.1		0	1	0	1	0	1	0	1	0	1	0	1	0	1	0	1
Solyc01g057007.1.1		0	1	0	1	0	1	0	1	0	1	0	1	0	1	0	1
Solyc01g057010.1.1	purple	3.04876	0.349625	2.24975	0.621644	0	1	2.30399	0.513927	0	1	1.6986	0.658753	2.56791	0.520354	0	1
Solyc01g057020.3.1	purple	-0.0354206	1	-0.303401	0.549594	-0.0110744	1	-0.0628329	1	0.00548324	1	0.151211	0.842454	-0.273323	0.621692	0.278718	0.634064
Solyc01g057060.1.1		0	1	0	1	0	1	0	1	0	1	0	1	0	1	0	1
Solyc01g057080.1.1	green	-2.07671	0.613669	2.58397	0.431191	-2.07671	0.754453	0.7017	1	-2.07671	0.631365	-2.07671	0.59527	2.60644	0.581267	-0.0554635	1
Solyc01g057090.4.1	purple	0.430761	0.0187073	-0.0844584	0.871009	-0.0415322	1	0.589657	0.00144689	0.602298	0.00132556	0.675576	0.000307524	0.40401	0.0407471	0.0340308	1
Solyc01g057110.1.1		0	1	0	1	0	1	0	1	0	1	0	1	0	1	0	1
Solyc01g057113.1.1	purple	0	1	0	1	0	1	3.17789	0.329414	3.99853	0.197417	0	1	-1.98296	0.659821	-2.01343	0.570138
Solyc01g057117.1.1		0	1	0	1	0	1	0	1	0	1	0	1	0	1	0	1
Solyc01g057120.2.1		0	1	0	1	0	1	0	1	0	1	0	1	0	1	0	1
Solyc01g057130.1.1		0	1	0	1	0	1	0	1	0	1	0	1	0	1	0	1
Solyc01g057133.1.1	brown	0	1	0	1	0	1	1.58141	0.670624	1.78083	0.642915	0	1	-0.190069	1	0	1
Solyc01g057137.1.1		0	1	0	1	0	1	0	1	0	1	0	1	0	1	0	1
Solyc01g057140.1.1		0	1	0	1	0	1	0	1	0	1	0	1	0	1	0	1
Solyc01g057150.1.1	purple	0.517889	1	-1.52476	0.709837	-0.762622	1	-0.0465599	1	0.0382338	1	-1.2586	0.689948	0.443612	1	-2.18486	0.502492
Solyc01g057160.1.1	purple	0.848426	0.561947	-1.79078	0.355141	1.09009	0.525891	1.20709	0.315013	1.59002	0.163044	1.53633	0.164061	0.828408	0.603922	1.48891	0.386899
Solyc01g057165.1.1	brown	1.80559	0.186451	0.668378	0.850912	1.87386	0.279407	2.25735	0.0749639	2.55084	0.0462178	2.32793	0.065548	3.55766	0.00474155	1.46253	0.451261
Solyc01g057180.2.1	greenyellow	3.66945	0.168273	3.17475	0.358511	0	1	0	1	1.88474	0.599748	1.84069	0.584995	-0.20435	1	-0.155235	1
Solyc01g057185.1.1		0	1	0	1	0	1	0	1	0	1	0	1	0	1	0	1
Solyc01g057190.1.1		0	1	0	1	0	1	0	1	0	1	0	1	0	1	0	1
Solyc01g057200.4.1	darkorange	-0.0457309	1	-0.0387406	1	0.612378	0.121174	-0.194419	0.682052	-0.18985	0.707781	0.064305	1	-0.177536	0.784386	0.892772	0.0135478
Solyc01g057210.3.1	purple	0.577865	0.000228985	-0.0373216	1	0.16248	0.484906	0.355541	0.0180433	0.407444	0.00754074	0.447398	0.00282193	0.0279729	1	0.0280189	1
Solyc01g057220.3.1	cyan	2.59591	0.423749	3.68534	0.290012	2.87272	0.492699	2.78867	0.36323	0	1	0	1	1.80113	0.677737	-0.799732	0.993667
Solyc01g057250.2.1		0	1	0	1	0	1	0	1	0	1	0	1	0	1	0	1
Solyc01g057255.1.1		0	1	0	1	0	1	0	1	0	1	0	1	0	1	0	1
Solyc01g057260.4.1	purple	0.413861	0.545273	-0.505353	0.493776	0.365383	0.719171	-0.109173	1	0.358642	0.645853	-0.246588	0.810617	-0.37842	0.674834	-0.0675246	1
Solyc01g057270.4.1	purple	-0.00728949	1	-0.679386	0.218524	-0.131497	1	-0.1058	1	0.0299456	1	0.707593	0.0989751	-0.153681	0.969125	0.326959	0.669918
Solyc01g057300.2.1	purple	-4.27203	0.0888628	-1.17499	0.738935	-2.18663	0.503656	-2.70573	0.210559	-4.27203	0.0936424	-2.54061	0.255986	-0.643148	1	1.88552	0.683881
Solyc01g057310.4.1	grey60	-0.104523	1	0.312342	0.593878	0.520165	0.319188	-0.458993	0.285496	-0.321991	0.540531	-0.113157	0.988912	-0.291425	0.657482	0.300012	0.650168
Solyc01g057320.3.1	darkorange	0.0222986	1	-0.254824	0.919302	0.210364	1	-0.275122	0.841151	-0.313573	0.810254	-0.208627	0.948595	-0.676063	0.427019	0.0592857	1
Solyc01g057330.1.1	green	-2.88626	0.357688	1.42296	0.666931	-2.88626	0.534989	-1.29592	0.736243	0.198388	1	-1.04813	0.838888	1.82782	0.700086	-1.88262	0.69365
Solyc01g057340.3.1	purple	0.795092	0.0141152	0.308955	0.516891	-0.213252	0.772027	0.90151	0.00522298	0.774774	0.0185053	0.86288	0.00707001	0.578042	0.0999192	0.0791693	1
Solyc01g057350.1.1	purple	-2.02131	0.555151	-2.02131	0.674521	0.0715907	1	-2.02131	0.508825	-2.02131	0.571957	-2.02131	0.533057	0	1	0	1
Solyc01g057390.2.1	green	0.190121	1	4.84943	0.0644639	0.58538	1	-3.4778	0.328379	-0.889475	0.961254	-0.156381	1	1.82013	0.823823	1.89094	0.819722
Solyc01g057395.1.1	green	2.61909	0.549804	4.67549	0.250573	2.10378	0.771046	1.60214	0.76232	0	1	0	1	0	1	0	1
Solyc01g057410.1.1	salmon	-2.07583	0.531706	-2.07583	0.658066	-2.07583	0.697519	-0.474178	1	-0.279548	1	0.405551	1	2.56091	0.492712	3.47504	0.289245
Solyc01g057420.1.1		0	1	0	1	0	1	0	1	0	1	0	1	0	1	0	1
Solyc01g057430.3.1	purple	1.67264	0.139294	1.84211	0.174412	1.30761	0.417123	1.41966	0.228481	1.80948	0.109811	2.47432	0.0172822	1.44625	0.204149	1.01332	0.480738
Solyc01g057435.1.1		0	1	0	1	0	1	0	1	0	1	0	1	0	1	0	1
Solyc01g057440.3.1	purple	-0.0559642	1	-1.33594	0.529584	-0.0036901	1	0.427856	0.919637	0.318251	1	0.881215	0.573972	0.708675	0.736454	-0.125435	1
Solyc01g057445.1.1	purple	-0.00550847	1	-0.0461052	1	-0.186258	0.838376	0.251501	0.579905	0.255983	0.593621	0.218267	0.653727	0.314927	0.518883	-0.437466	0.31835
Solyc01g057470.1.1	ivory	1.77978	0.647702	0	1	0	1	0	1	0	1	0	1	0	1	0	1
Solyc01g057510.2.1	purple	1.8307	0.641101	2.20951	0.626101	2.82446	0.535801	2.32341	0.510584	0	1	1.70208	0.658289	0	1	0	1
Solyc01g057520.4.1	purple	-1.05335	0.000213478	-0.437037	0.19922	-0.249144	0.583363	-1.243	2.86e-05	-1.33528	1.44e-05	-1.1169	9.22e-05	-0.310314	0.383016	-0.226249	0.624006
Solyc01g057523.1.1	skyblue	1.96597	0.615435	0	1	0	1	0.0191121	1	0	1	2.99673	0.358567	0	1	0	1
Solyc01g057527.1.1		0	1	0	1	0	1	0	1	0	1	0	1	0	1	0	1
Solyc01g057530.1.1	black	0	1	4.56335	0.274187	0	1	1.57606	0.783986	3.13038	0.477642	0	1	-1.44036	0.756724	-3.19553	0.50537
Solyc01g057570.3.1	purple	0.436303	0.162443	0.496592	0.178	0.410887	0.310242	0.55225	0.063114	0.722872	0.0147218	0.749385	0.00961757	0.611311	0.0553795	0.214918	0.692647
Solyc01g057580.1.1		0	1	0	1	0	1	0	1	0	1	0	1	0	1	0	1
Solyc01g057585.1.1		0	1	0	1	0	1	0	1	0	1	0	1	0	1	0	1
Solyc01g057590.3.1	purple	0	1	0	1	0	1	1.56967	0.686492	2.59974	0.464872	2.51714	0.456634	-0.158583	1	2.58733	0.510769
Solyc01g057600.3.1	purple	-0.0202448	1	-0.00851434	1	0.0219326	1	0.284768	0.996012	0.192749	1	-0.424509	0.879391	-0.616793	0.851804	0.825248	0.66092
Solyc01g057610.1.1		0	1	0	1	0	1	0	1	0	1	0	1	0	1	0	1
Solyc01g057640.1.1		0	1	0	1	0	1	0	1	0	1	0	1	0	1	0	1
Solyc01g057660.1.1		0	1	0	1	0	1	0	1	0	1	0	1	0	1	0	1
Solyc01g057670.1.1		0	1	0	1	0	1	0	1	0	1	0	1	0	1	0	1
Solyc01g057675.1.1	purple	-1.99202	0.561896	-1.99202	0.681944	-1.99202	0.714438	-1.99202	0.51383	-1.99202	0.578456	0.530698	1	-0.127221	1	0	1
Solyc01g057680.4.1	purple	0.59699	1	-2.15639	0.614707	-2.15639	0.648353	2.50352	0.217026	2.21246	0.331634	3.7491	0.0323153	1.72689	0.444604	0.645587	1
Solyc01g057690.2.1		0	1	0	1	0	1	0	1	0	1	0	1	0	1	0	1
Solyc01g057700.1.1		0	1	0	1	0	1	0	1	0	1	0	1	0	1	0	1
Solyc01g057703.1.1		0	1	0	1	0	1	0	1	0	1	0	1	0	1	0	1
Solyc01g057705.1.1	darkgreen	0.644472	0.926321	-2.82837	0.426987	1.28078	0.707285	-0.533333	0.99682	-2.82837	0.280748	-0.254922	1	0.323144	1	-0.0441783	1
Solyc01g057707.1.1	green	1.77688	0.79167	5.96764	0.149771	2.85836	0.695419	3.69643	0.379006	0	1	0	1	-0.1961	1	0	1
Solyc01g057740.3.1	purple	1.81539	0.629372	0	1	0	1	0	1	0	1	2.52067	0.456634	0	1	0	1
Solyc01g057760.4.1	purple	0.292607	0.384484	-0.351024	0.341933	-0.332967	0.417658	0.215234	0.575277	-0.0269056	1	0.135109	0.810553	0.090751	1	-0.253827	0.575325
Solyc01g057770.3.1	purple	-0.243055	0.953043	1.11111	0.227208	0.80827	0.456249	-0.148177	1	0.311314	0.877581	0.78026	0.353201	-1.50243	0.0611312	1.3829	0.113354
Solyc01g057780.3.1	darkorange	-0.703139	0.00434727	-0.143695	0.761296	0.0924735	0.988766	-0.725889	0.003275	-0.785473	0.00180534	-0.766494	0.00182904	-0.299107	0.341789	0.466426	0.110559
Solyc01g057785.1.1	green	-1.44159	0.676656	2.69302	0.221246	0.404422	1	-0.98476	0.816212	-1.50231	0.675426	0.398115	1	-2.74426	0.454848	-2.68876	0.508432
Solyc01g057830.3.1	grey60	-0.982414	0.000637427	0.205143	0.648667	0.337509	0.403178	-0.950633	0.000901559	-0.806889	0.00453026	-0.917958	0.00111816	-0.907775	0.00287521	0.425564	0.22479
Solyc01g057840.3.1	purple	-0.0771265	1	0.585765	0.107071	0.0670097	1	0.114515	0.895957	-0.0117012	1	0.0611304	1	0.0544321	1	-0.141897	0.885261
Solyc01g057850.4.1	darkgreen	0.426159	0.543346	-0.590034	0.416288	0.145298	1	0.686108	0.234056	0.437161	0.549164	0.671402	0.243447	-0.0610111	1	0.150275	1
Solyc01g057853.1.1	purple	-0.33063	0.93686	-0.502286	0.819983	-1.68638	0.232903	0.431449	0.806544	0.514883	0.748168	0.368372	0.87609	0.715741	0.622792	-1.64712	0.166963
Solyc01g057855.1.1	purple	3.12618	0.355367	0	1	0	1	2.76838	0.4226	0	1	2.49444	0.492763	-0.15832	1	-3.17562	0.400967
Solyc01g057857.1.1	salmon	-1.25113	0.784496	-0.775966	1	-0.912775	0.994501	-3.02618	0.2978	-3.02618	0.363421	0.264733	1	0.638159	1	-3.56745	0.325525
Solyc01g057900.3.1	purple	0.459123	0.21439	-0.589667	0.166218	0.043819	1	0.450943	0.22552	0.459582	0.227537	0.686464	0.0428714	0.281955	0.60136	0.100119	1
Solyc01g057903.1.1		0	1	0	1	0	1	0	1	0	1	0	1	0	1	0	1
Solyc01g057907.1.1		0	1	0	1	0	1	0	1	0	1	0	1	0	1	0	1
Solyc01g057910.3.1	midnightblue	0.155009	1	-1.05996	0.178638	-0.316104	0.861283	0.237882	0.874813	0.0723675	1	0.141551	1	1.64439	0.00682692	-0.862214	0.245677
Solyc01g057920.1.1		0	1	0	1	0	1	0	1	0	1	0	1	0	1	0	1
Solyc01g057940.1.1	darkgreen	1.82762	0.663554	3.02299	0.465806	2.03196	0.726378	3.1474	0.338516	1.79883	0.687528	3.98433	0.179415	0.254856	1	1.21088	0.857003
Solyc01g057960.3.1	purple	0.0123446	1	0.115352	1	-1.12821	0.435783	-0.40293	0.835969	-0.103605	1	-0.0638937	1	0.668321	0.680362	-0.700103	0.662222
Solyc01g057990.1.1		0	1	0	1	0	1	0	1	0	1	0	1	0	1	0	1
Solyc01g058000.3.1	green	0	1	4.45537	0.334867	0	1	1.58309	0.797951	0	1	0	1	0	1	0	1
Solyc01g058003.1.1	darkgreen	-0.25828	1	0.402732	1	0.395776	1	-0.503375	0.984405	-1.16967	0.687886	0.0663816	1	0.838532	0.846717	0.0499427	1
Solyc01g058007.1.1		0	1	0	1	0	1	0	1	0	1	0	1	0	1	0	1
Solyc01g058010.3.1	purple	0.203654	0.426502	0.0489651	1	0.108065	0.8726	0.444562	0.0329131	0.125075	0.726216	0.422755	0.0422434	0.254899	0.335039	0.105101	0.868604
Solyc01g058020.4.1	black	-0.354141	0.610558	0.893689	0.142089	0.0234223	1	-0.20507	0.869474	-0.0893918	1	-0.141811	0.997892	0.0581095	1	-0.18175	0.991115
Solyc01g058030.2.1	purple	0.0893377	1	1.0408	0.294242	0.137418	1	0.785661	0.386194	0.330081	0.882724	0.56173	0.597781	0.281158	0.992333	0.920316	0.437119
Solyc01g058040.2.1	purple	1.85635	0.210584	1.10433	0.645924	0.0722105	1	2.11459	0.128455	1.78986	0.249744	2.13602	0.125433	0.31294	1	1.26421	0.550108
Solyc01g058050.1.1		0	1	0	1	0	1	0	1	0	1	0	1	0	1	0	1
Solyc01g058060.1.1	purple	-2.84552	0.330942	0.192854	1	0.562678	1	-2.84552	0.282892	-2.84552	0.346048	-2.84552	0.308861	1.79928	0.678169	-1.92626	0.665838
Solyc01g058070.1.1	purple	0	1	0	1	2.92718	0.502924	2.81457	0.378101	0	1	2.46758	0.462464	0	1	1.2857	0.800669
Solyc01g058080.1.1		0	1	0	1	0	1	0	1	0	1	0	1	0	1	0	1
Solyc01g058100.2.1	purple	-2.44915	0.326409	-4.23299	0.255326	-1.36428	0.742327	-2.64573	0.256016	-2.41075	0.356321	-2.48217	0.307658	-1.44562	0.741092	0.314067	1
Solyc01g058120.1.1	darkgreen	-0.462965	0.843587	0.629716	0.723677	0.581289	0.815107	-0.319887	0.966236	-0.588878	0.754167	-0.808744	0.56761	0.933504	0.535205	0.178505	1
Solyc01g058130.1.1		0	1	0	1	0	1	0	1	0	1	0	1	0	1	0	1
Solyc01g058140.3.1	purple	0.456966	0.000807543	-0.0535729	0.922187	0.0429737	1	0.499537	0.000313161	0.503664	0.00032241	0.521309	0.000162389	0.292431	0.0429696	0.0751346	0.819722
Solyc01g058160.3.1	purple	0.640435	0.344374	0.0311968	1	2.05232	0.0108802	0.653395	0.328107	1.21275	0.0404607	0.946172	0.112028	0.448237	0.629508	1.32501	0.0446899
Solyc01g058170.4.1	darkred	-0.344278	0.751392	0.217765	0.965609	1.79847	0.0264182	0.0194612	1	0.424836	0.654	0.356974	0.715764	0.752696	0.339896	0.892962	0.246089
Solyc01g058175.1.1	purple	-5.13e-15	1	-5.13e-15	1	-5.13e-15	1	-5.13e-15	1	-5.13e-15	1	0	1	-2.80228	0.489366	-0.12426	1
Solyc01g058190.4.1	darkred	-0.500964	0.0193965	0.626779	0.0249296	0.0607945	1	-0.366727	0.0964648	-0.437601	0.0472441	-0.30352	0.18506	-0.18548	0.579761	0.21488	0.506476
Solyc01g058200.3.1	darkgreen	-1.26487	0.326732	0.772112	0.639668	-0.280537	1	-1.46291	0.229463	-0.323916	0.994202	-1.72228	0.152453	-0.202509	1	0.500914	0.886093
Solyc01g058205.1.1	purple	0.760417	0.0394781	-0.256919	0.684736	0.498253	0.332415	0.95214	0.00892911	0.775336	0.0388714	0.993494	0.00606295	0.926815	0.0172684	0.397964	0.448619
Solyc01g058210.3.1	darkgrey	0.769546	0.21529	0.0605573	1	0.397791	0.731276	0.116675	1	0.173974	0.999604	-0.041032	1	0.239051	0.908826	-0.530484	0.556319
Solyc01g058220.3.1	green	0	1	4.12352	0.293173	2.02616	0.749358	1.58359	0.73457	1.8328	0.706069	1.79296	0.689328	1.79868	0.738979	-3.197	0.437176
Solyc01g058225.1.1		0	1	0	1	0	1	0	1	0	1	0	1	0	1	0	1
Solyc01g058240.1.1		0	1	0	1	0	1	0	1	0	1	0	1	0	1	0	1
Solyc01g058245.1.1	purple	-2.01166	0.545129	-2.01166	0.668151	-2.01166	0.703656	0.773854	0.933053	-2.01166	0.5623	-0.0975389	1	0	1	-1.88724	0.675628
Solyc01g058250.2.1	salmon	-0.676453	0.918312	-2.66155	0.345903	-3.80141	0.22371	0.271777	1	-0.392151	1	0.664124	0.908754	3.12414	0.152996	-4.3589	0.139581
Solyc01g058260.4.1	brown	0.107225	0.843587	0.31477	0.30575	-0.043332	1	0.32986	0.201162	0.259819	0.373106	0.00114608	1	0.328617	0.253972	-0.542303	0.052298
Solyc01g058270.3.1	purple	1.27686	0.000486293	0.805558	0.0706129	0.74652	0.104971	1.02524	0.00389236	1.18177	0.00119617	1.22657	0.000641079	0.810279	0.0336918	0.572671	0.190696
Solyc01g058280.4.1	purple	-0.511171	0.000153423	-0.0995121	0.625337	-0.0521611	0.966584	-0.217031	0.102066	-0.210383	0.12675	-0.394439	0.00208683	-0.360284	0.00897953	-0.0398762	1
Solyc01g058320.4.1	purple	1.39312	9.7e-07	0.567352	0.056799	0.205382	0.621802	1.23156	4.72e-06	1.14496	1.49e-05	1.07587	2.27e-05	-0.118115	0.848453	-0.294697	0.355457
Solyc01g058325.1.1	purple	-1.13514	0.767076	0.941843	0.83137	-4.28221	0.32199	-4.28221	0.129201	-1.18869	0.761751	-1.70031	0.571798	0.28985	1	0.499571	1
Solyc01g058340.1.1		0	1	0	1	0	1	0	1	0	1	0	1	0	1	0	1
Solyc01g058350.1.1	purple	-0.684186	0.285909	0.447467	0.602744	0.521896	0.56601	-1.25256	0.0292272	-0.518504	0.484047	-0.379387	0.639813	-0.387351	0.677638	0.1225	1
Solyc01g058360.1.1		0	1	0	1	0	1	0	1	0	1	0	1	0	1	0	1
Solyc01g058380.1.1	black	0	1	2.24962	0.61338	0	1	1.57497	0.68529	0	1	0	1	0	1	0	1
Solyc01g058385.1.1	brown4	0	1	0	1	0	1	0	1	1.7737	0.675346	0	1	0	1	0	1
Solyc01g058390.3.1	brown	-0.484247	0.0457458	-0.134736	0.781106	-0.00834542	1	-0.0600665	1	-0.0578617	1	-0.304782	0.2491	0.317039	0.280732	-0.211229	0.591519
Solyc01g058400.3.1	black	0.691231	0.392574	1.40045	0.0946323	0.469137	0.734387	0.322697	0.813802	0.264925	0.918268	-0.140808	1	0.350367	0.825311	-0.249399	0.986189
Solyc01g058450.3.1	purple	0.50431	0.000914378	0.247076	0.189495	0.0305938	1	0.464234	0.00204434	0.320431	0.0361628	0.51462	0.000648986	0.108526	0.676451	0.136241	0.570351
Solyc01g058470.1.1	purple	1.1904	0.00177618	0.332669	0.565903	0.58811	0.248858	0.981736	0.00883299	1.18936	0.0019978	1.2826	0.000751887	0.29672	0.633186	0.259613	0.709078
Solyc01g058520.4.1	black	-0.427217	0.558112	1.19185	0.0750647	0.438539	0.658342	-0.330075	0.695346	-0.202999	0.929772	-0.742728	0.205982	0.330203	0.757301	0.184205	1
Solyc01g058530.4.1	purple	0.163796	0.827822	0.595279	0.173928	0.291029	0.650809	-0.137675	0.894716	0.036727	1	0.125173	0.929181	0.462692	0.284288	-0.52949	0.235655
Solyc01g058535.1.1	brown	1.19597	0.358271	-0.4434	0.994409	1.57795	0.291799	1.35551	0.258975	0.70226	0.711044	1.22612	0.338425	0.724416	0.636477	0.579049	0.797015
Solyc01g058540.3.1	purple	0.919433	0.560625	-0.769733	0.788493	-0.00749115	1	1.42464	0.252834	1.39361	0.29183	1.07441	0.448536	0.215296	1	-0.265096	1
Solyc01g058550.1.1	brown	0	1	2.24836	0.59015	0	1	0	1	0	1	0	1	2.59207	0.476471	-1.90163	0.661519
Solyc01g058590.1.1		0	1	0	1	0	1	0	1	0	1	0	1	0	1	0	1
Solyc01g058593.1.1	purple	0.965811	0.0845202	-0.0544769	1	-0.225268	0.974989	0.853778	0.132806	0.262799	0.84005	1.06885	0.049983	0.223918	0.921406	-0.520457	0.532463
Solyc01g058597.1.1	purple	-2.83831	0.452127	-0.545144	1	1.67051	0.700192	-2.83831	0.402905	-2.83831	0.468039	-2.83831	0.429455	-1.87921	0.659529	0	1
Solyc01g058660.1.1	saddlebrown	-4.05342	0.149935	-4.05342	0.299031	-4.05342	0.303354	-1.65291	0.535355	-2.23337	0.43032	-2.25352	0.393775	0.736996	0.985487	-1.84251	0.710419
Solyc01g058665.1.1	purple	0	1	4.04099	0.249078	2.08532	0.692848	0	1	0	1	0	1	-2.75263	0.424085	0	1
Solyc01g058670.3.1	grey60	-0.422946	0.0201431	0.0800812	0.884608	-0.321444	0.178989	-0.447277	0.013546	-0.519144	0.00491519	-0.683581	0.000257612	0.0708862	0.950243	-0.309389	0.165164
Solyc01g058673.1.1	salmon	0.0265866	1	0.0067141	1	-0.822083	0.909595	0.68322	0.825002	-0.278492	1	1.49146	0.377764	0.875834	0.718493	-0.759685	0.839173
Solyc01g058677.1.1	greenyellow	1.57	0.589491	0.212221	1	1.47945	0.740123	0.311388	1	0.625605	1	-1.98277	0.512379	1.26324	0.696081	-3.16223	0.334202
Solyc01g058680.2.1		0	1	0	1	0	1	0	1	0	1	0	1	0	1	0	1
Solyc01g058685.1.1	purple	2.66878	0.418979	0	1	2.10501	0.69523	0	1	3.71319	0.207593	1.73134	0.637926	0	1	-0.0967043	1
Solyc01g058690.1.1	darkslateblue	0	1	3.35637	0.434495	0	1	0	1	0	1	0	1	-0.524734	1	0	1
Solyc01g058700.1.1		0	1	0	1	0	1	0	1	0	1	0	1	0	1	0	1
Solyc01g058705.1.1		0	1	0	1	0	1	0	1	0	1	0	1	0	1	0	1
Solyc01g058720.4.1	purple	-0.454326	0.510691	-0.00327327	1	-0.725134	0.327024	-0.814513	0.148147	-1.06475	0.0553501	-0.982584	0.0702757	-0.104658	1	0.199098	0.981278
Solyc01g058730.4.1	purple	-0.140938	0.431607	-0.140453	0.496977	-0.210905	0.285626	-0.117075	0.544639	-0.14826	0.41938	-0.0564986	0.899063	0.219047	0.200705	-0.0986373	0.723831
Solyc01g058740.2.1	paleturquoise	-1.06627	0.785431	-1.06627	0.877836	-1.06627	0.908563	-1.06627	0.743752	-1.06627	0.798676	-1.06627	0.762296	0	1	0	1
Solyc01g059740.1.1		0	1	0	1	0	1	0	1	0	1	0	1	0	1	0	1
Solyc01g059750.1.1		0	1	0	1	0	1	0	1	0	1	0	1	0	1	0	1
Solyc01g059760.3.1	purple	-2.84667	0.117534	-2.2974	0.317335	-0.931804	0.797251	-4.33301	0.0252123	-2.79724	0.134245	-2.58113	0.140806	0.126865	1	-2.23594	0.396675
Solyc01g059765.1.1		0	1	0	1	0	1	0	1	0	1	0	1	0	1	0	1
Solyc01g059780.1.1		0	1	0	1	0	1	0	1	0	1	0	1	0	1	0	1
Solyc01g059800.1.1		0	1	0	1	0	1	0	1	0	1	0	1	0	1	0	1
Solyc01g059810.1.1		0	1	0	1	0	1	0	1	0	1	0	1	0	1	0	1
Solyc01g059820.1.1		0	1	0	1	0	1	0	1	0	1	0	1	0	1	0	1
Solyc01g059830.3.1	brown	-0.887483	8.41e-06	-0.0145692	1	-0.0945745	0.853989	-0.331422	0.0628516	-0.243342	0.214604	-0.388982	0.0255698	0.0487331	1	-0.0958986	0.833238
Solyc01g059840.3.1	brown	0	1	0	1	0	1	0	1	0	1	1.72328	0.720345	3.42423	0.417475	0	1
Solyc01g059850.3.1	brown4	0	1	0	1	0	1	0	1	3.55556	0.370955	0	1	0	1	1.73641	0.784636
Solyc01g059860.3.1	purple	0.537939	0.0445086	-0.383252	0.260731	-0.0435938	1	0.483403	0.0739126	0.299073	0.351663	0.419665	0.12776	-0.0661107	1	-0.0370909	1
Solyc01g059870.4.1	darkgreen	0.117164	1	-1.00387	0.0758982	0.128984	1	-0.333077	0.589869	-0.213055	0.837734	-0.134396	0.985936	-0.520084	0.370524	0.0343453	1
Solyc01g059880.3.1	purple	0.679752	0.00192543	-0.541157	0.04983	-0.291568	0.336314	0.546162	0.0116583	0.45604	0.0406522	0.610677	0.00457918	-0.0784796	0.975939	-0.227421	0.479919
Solyc01g059885.1.1	purple	0.700779	1	-1.49571	0.825946	-1.49571	0.853936	-1.49571	0.684237	1.05394	0.904953	-1.49571	0.695211	-2.73287	0.48009	0	1
Solyc01g059900.4.1	purple	0.973553	0.736239	-0.590105	1	1.01419	0.824983	-0.0143391	1	0.959091	0.762103	-1.09023	0.748234	1.79681	0.628935	1.67923	0.588057
Solyc01g059910.2.1		0	1	0	1	0	1	0	1	0	1	0	1	0	1	0	1
Solyc01g059920.4.1	greenyellow	-1.1601	0.000381805	-0.0344181	1	0.129108	0.95844	-1.24559	0.000169199	-1.09787	0.000748179	-1.16122	0.000323634	-0.836164	0.0136558	0.196345	0.7612
Solyc01g059930.3.1	purple	0.125637	0.675048	-0.0494237	1	-0.341379	0.188675	0.0805665	0.880987	0.108756	0.770304	0.0719067	0.923077	0.359638	0.101269	-0.227875	0.409092
Solyc01g059940.2.1	purple	0.0399239	1	-0.242294	1	1.93363	0.493084	2.708	0.127043	2.60818	0.163524	3.92032	0.0160876	0.96876	0.893214	3.12756	0.121576
Solyc01g059950.1.1	purple	3.37719	0.0165587	-1.08404	0.847868	0.885638	0.864867	3.64894	0.00855947	3.64842	0.0098966	3.96002	0.00399198	0.449336	0.975353	1.44628	0.572504
Solyc01g059960.1.1	thistle1	1.7795	0.758966	0	1	5.13e-15	1	2.81949	0.5245	5.13e-15	1	5.13e-15	1	2.59576	0.646092	3.88472	0.382977
Solyc01g059965.1.1	purple	-3.22523	0.0329675	-0.637017	0.860789	-0.692256	0.879044	-4.08712	0.0094043	-4.30988	0.00801714	-4.23908	0.00731471	-1.32928	0.507897	0.153284	1
Solyc01g060010.3.1	green	0	1	4.93701	0.204454	0	1	1.56427	0.761618	0	1	0	1	0.286521	1	-3.19133	0.474673
Solyc01g060015.1.1	skyblue3	-1.99921	0.544472	-1.99921	0.667501	-1.99921	0.703607	-1.99921	0.497328	-1.99921	0.561479	-1.99921	0.522185	1.83038	0.677539	-1.91527	0.669536
Solyc01g060030.3.1	purple	-0.113512	0.583919	0.358874	0.0576841	-0.0345973	1	0.0661717	0.848727	-0.0258053	1	-0.0724668	0.808548	-0.108547	0.678588	-0.0911998	0.781806
Solyc01g060040.3.1	purple	0.382695	0.048986	0.443603	0.0658027	0.173488	0.598741	0.303385	0.132044	0.26097	0.227705	0.340408	0.0821092	-0.170077	0.56367	0.0178604	1
Solyc01g060050.3.1	darkgreen	1.0932	0.136926	-0.349152	0.84538	0.503307	0.71618	0.906688	0.238825	0.698928	0.430056	0.890675	0.246063	-0.0151473	1	0.256286	0.981569
Solyc01g060053.1.1		0	1	0	1	0	1	0	1	0	1	0	1	0	1	0	1
Solyc01g060055.1.1		0	1	0	1	0	1	0	1	0	1	0	1	0	1	0	1
Solyc01g060057.1.1		0	1	0	1	0	1	0	1	0	1	0	1	0	1	0	1
Solyc01g060070.3.1	brown	-0.197569	0.722905	-0.347587	0.466301	-0.616206	0.172552	-0.0900015	1	-0.0211011	1	-0.11507	0.9484	0.651203	0.0801375	-0.206003	0.789067
Solyc01g060080.4.1	purple	0.362058	0.0446776	-0.318157	0.158215	0.0779782	0.942765	0.357754	0.0468513	0.404789	0.0258969	0.268141	0.154341	0.0510042	1	-0.0226314	1
Solyc01g060090.1.1	purple	0.833174	0.197638	-0.555054	0.537623	0.454581	0.699536	0.933965	0.135719	0.70196	0.32237	0.977215	0.112431	-0.102648	1	0.0899437	1
Solyc01g060100.2.1	purple	1.17256	0.21122	-0.365978	0.935908	0.223177	1	0.69555	0.543916	1.0228	0.315162	0.569525	0.656686	-0.319491	0.964219	-0.211921	1
Solyc01g060130.3.1	greenyellow	-0.559787	0.0969863	-1.0242	0.0197989	-0.373807	0.438701	-0.594937	0.0728222	-0.439452	0.230688	-0.318001	0.419436	-0.0679955	1	-0.568815	0.151076
Solyc01g060140.4.1	orange	0.274956	0.650632	-0.622813	0.238351	-0.0392665	1	0.155648	0.911594	-0.0249412	1	0.150563	0.922383	0.389847	0.517404	-0.272459	0.737428
Solyc01g060160.1.1	white	0.231967	1	-0.0060261	1	0.0128047	1	0.56247	0.680601	-0.539229	0.764861	-0.448451	0.820784	0.202505	1	-0.679747	0.603239
Solyc01g060170.4.1	orange	0.642644	0.561048	-0.859209	0.46012	0.279328	1	0.449826	0.746228	0.277183	0.964847	0.451473	0.739357	0.433345	0.818134	-0.230885	1
Solyc01g060180.4.1	purple	-0.244399	0.367712	-0.0115177	1	-0.118915	0.870002	-0.344937	0.156037	-0.340558	0.176089	-0.524158	0.0210896	-0.822686	0.00117139	-0.0177867	1
Solyc01g060183.1.1	black	0.169778	1	1.76594	0.137483	-0.242056	1	0.033475	1	0.513409	0.786301	0.596876	0.67937	-0.418078	0.994531	-0.398606	1
Solyc01g060187.1.1	purple	-2.06456	0.594519	-2.06456	0.708748	-2.06456	0.736932	-2.06456	0.547651	-2.06456	0.611304	0.866213	0.930442	0	1	-1.87046	0.719948
Solyc01g060200.3.1	brown	0.374893	0.929928	1.30354	0.323633	1.02764	0.531047	0.331822	0.960662	0.297053	1	0.891605	0.486253	1.15516	0.327833	-0.367575	0.9878
Solyc01g060210.4.1	black	-0.0222048	1	1.03743	0.196743	0.472201	0.710682	-0.152639	1	0.356666	0.764421	-0.00138589	1	0.38176	0.774886	0.140506	1
Solyc01g060220.1.1	paleturquoise	-2.79932	0.392686	-2.79932	0.539039	-0.743189	1	-2.79932	0.345945	-2.79932	0.408624	-2.79932	0.369399	0	1	0	1
Solyc01g060240.4.1	purple	0.787301	0.0263576	0.437162	0.346789	0.807428	0.078128	0.470587	0.225283	0.687036	0.0608059	0.539888	0.144718	-0.537853	0.200441	0.197968	0.819722
Solyc01g060250.2.1	purple	0.933022	0.204823	-0.521372	0.662004	0.186871	1	0.785465	0.307986	0.284714	0.894856	0.797103	0.297861	-0.196495	1	-0.644881	0.521828
Solyc01g060260.4.1	salmon	-0.29383	1	-2.5499	0.314183	-2.31393	0.386971	0.812266	0.782196	0.46609	1	1.23803	0.55926	2.45872	0.219704	-2.3461	0.34388
Solyc01g060270.1.1	salmon	-0.752653	0.953043	-2.24464	0.61472	-4.46404	0.372235	0.523059	1	-0.0471893	1	0.58149	0.998132	0.522428	1	-4.5049	0.289952
Solyc01g060280.4.1	purple	-0.140298	0.700354	-0.15274	0.700718	-0.290977	0.378201	-0.142902	0.693525	-0.00353068	1	0.00133986	1	0.223486	0.502161	-0.405814	0.148464
Solyc01g060310.3.1		0	1	0	1	0	1	0	1	0	1	0	1	0	1	0	1
Solyc01g060340.1.1	navajowhite2	-0.966978	0.891426	-2.82692	0.535625	1.84517	0.582107	0.321729	1	-0.999914	0.895193	-2.82692	0.360037	-0.972801	0.939341	-2.6722	0.522142
Solyc01g060350.1.1	darkgreen	0.233366	0.796866	-0.720908	0.238351	-0.159029	1	0.314057	0.648313	0.350182	0.604837	0.619875	0.21638	-0.0146346	1	0.529507	0.40532
Solyc01g060370.2.1		0	1	0	1	0	1	0	1	0	1	0	1	0	1	0	1
Solyc01g060375.1.1	purple	0.626673	0.315056	0.293642	0.804672	0.323459	0.811297	0.635207	0.30269	0.635252	0.323781	0.668865	0.266962	0.566802	0.433826	0.167957	1
Solyc01g060390.1.1	purple	1.03608	0.230184	-0.972295	0.39883	0.375156	0.912666	0.839056	0.363296	0.717953	0.4917	0.994447	0.250519	0.262927	0.992333	0.362398	0.891305
Solyc01g060395.1.1	greenyellow	0.147173	1	0.447497	1	0.767404	0.842258	-0.502484	0.935862	-0.567364	0.927421	-0.665479	0.842454	-2.43076	0.290311	0.353532	1
Solyc01g060410.4.1	grey60	-0.320145	0.796866	0.460663	0.654689	1.05772	0.203473	-0.566745	0.487274	-0.335561	0.79189	-0.408182	0.665273	-0.565345	0.597958	0.484506	0.662682
Solyc01g060420.2.1	purple	0.436086	0.890189	-1.10136	0.559668	0.451309	0.960655	-0.270542	1	-0.209947	1	-0.707451	0.684882	-1.12773	0.638183	-2.24451	0.165532
Solyc01g060430.1.1	mediumpurple3	0	1	0	1	0	1	0	1	1.81322	0.663783	0	1	0	1	-1.90523	0.687974
Solyc01g060450.3.1	grey60	0.15513	1	-0.733418	0.408596	0.523125	0.638624	-0.440371	0.624383	0.263936	0.881216	-0.357682	0.723055	-0.973976	0.223202	0.841315	0.302179
Solyc01g060460.2.1	purple	-0.830149	0.755254	-0.665496	0.906519	-2.19719	0.41233	-2.69791	0.139334	-1.22398	0.586504	-2.5839	0.169176	0.700063	0.900802	1.62862	0.510028
Solyc01g060470.3.1	purple	-0.0430253	1	-0.397808	0.227455	-0.409365	0.238834	0.0811258	0.973596	-0.0727484	1	-0.0113413	1	-0.0606809	1	-0.176432	0.723608
Solyc01g060490.4.1	purple	-1.54108	0.255255	-0.441481	0.936997	0.0635534	1	-1.25716	0.349059	-1.07062	0.48461	-2.58227	0.0520513	-1.82004	0.245638	-1.52901	0.326109
Solyc01g065490.4.1	darkmagenta	0.318102	0.592287	1.42579	0.0136095	-0.00283894	1	0.249571	0.718679	0.110966	1	0.034999	1	0.945172	0.039888	-0.670732	0.216267
Solyc01g065500.3.1	purple	0.9469	0.0398658	-0.288735	0.739017	0.197939	0.948568	1.17945	0.00953977	1.42697	0.00223014	1.27034	0.00503975	-0.240176	0.836152	0.843698	0.125433
Solyc01g065510.3.1	grey60	-0.463873	0.698496	-0.103444	1	0.580348	0.694334	-0.466937	0.695988	0.279486	0.936709	-0.0586435	1	-0.763127	0.493265	0.789447	0.484105
Solyc01g065530.3.1	darkorange	-0.300962	0.812099	-0.0128326	1	0.0425464	1	-0.265723	0.860426	0.324333	0.794396	0.626504	0.39821	-1.05305	0.139334	1.1655	0.11887
Solyc01g065540.3.1	purple	0.705617	0.0135981	-0.417883	0.261111	-0.0624177	1	0.807292	0.00473456	0.669927	0.0209993	0.561477	0.050476	0.170196	0.767591	0.160345	0.819409
Solyc01g065545.1.1	lightsteelblue1	0	1	0	1	2.03886	0.728069	2.32956	0.538444	0	1	0	1	0	1	0	1
Solyc01g065550.3.1	purple	0.25791	0.370863	0.357857	0.248649	0.210311	0.627089	0.509407	0.0360403	0.388378	0.137019	0.594319	0.0131061	-0.120819	0.856462	0.359785	0.240889
Solyc01g065560.4.1	greenyellow	-0.660541	0.100817	-0.635408	0.195008	-0.356084	0.58465	-0.487162	0.256416	-0.705568	0.082754	-0.583966	0.151018	-0.0795495	1	-0.169106	0.92883
Solyc01g065570.2.1	salmon	-1.81981	0.211576	-1.12393	0.57455	-2.93679	0.151494	-0.53637	0.836581	-0.892147	0.630532	0.00703649	1	0.839991	0.681597	-2.64574	0.176132
Solyc01g065580.4.1	purple	-0.248376	0.309869	-0.264821	0.343708	-0.479117	0.0829251	-0.22408	0.376646	-0.521086	0.0157984	-0.448485	0.0347553	-0.529867	0.0203394	-0.402802	0.112617
Solyc01g065585.1.1		0	1	0	1	0	1	0	1	0	1	0	1	0	1	0	1
Solyc01g065610.1.1	cyan	-1.00292	0.928582	2.85175	0.313885	0.947332	0.975412	-2.8679	0.418135	-2.8679	0.482544	-2.8679	0.444768	0	1	-1.82828	0.635262
Solyc01g065620.1.1		0	1	0	1	0	1	0	1	0	1	0	1	0	1	0	1
Solyc01g065625.1.1		0	1	0	1	0	1	0	1	0	1	0	1	0	1	0	1
Solyc01g065630.1.1	skyblue	0	1	0	1	0	1	0	1	0	1	0.386543	1	0	1	0	1
Solyc01g065640.3.1	cyan	-0.91117	0.858423	1.42352	0.62357	1.45507	0.669752	-2.16568	0.43518	-0.98792	0.843971	-0.752328	0.918219	2.0246	0.639849	-5.10853	0.0491213
Solyc01g065643.1.1	brown	0	1	0	1	2.037	0.699893	0	1	0	1	0	1	1.80233	0.683005	0	1
Solyc01g065647.1.1		0	1	0	1	0	1	0	1	0	1	0	1	0	1	0	1
Solyc01g065650.1.1		0	1	0	1	0	1	0	1	0	1	0	1	0	1	0	1
Solyc01g065660.1.1		0	1	0	1	0	1	0	1	0	1	0	1	0	1	0	1
Solyc01g065670.1.1		0	1	0	1	0	1	0	1	0	1	0	1	0	1	0	1
Solyc01g065680.2.1	purple	0.799901	0.244096	-0.155558	1	0.664453	0.4955	0.404514	0.670598	0.910216	0.179861	0.538811	0.502027	0.315249	0.836682	0.423704	0.696945
Solyc01g065690.3.1	orange	-0.268233	0.42632	-0.547303	0.112309	-0.541237	0.129036	-0.384814	0.195259	-0.596096	0.0343751	-0.472908	0.0928919	-0.0493731	1	-0.261187	0.540664
Solyc01g065700.3.1	purple	-2.93005	6.16e-07	0.237954	0.79731	-0.383762	0.620458	-3.15985	2.06e-07	-2.60107	2.93e-06	-3.43023	6.18e-08	-0.76401	0.135248	0.377882	0.606595
Solyc01g065710.3.1	black	0.028687	1	0.602324	0.230233	0.185942	0.913473	-0.219879	0.743752	0.135424	0.962486	0.0882767	1	0.170316	0.920537	0.461919	0.41871
Solyc01g065720.4.1	purple	0.0632057	1	-0.263358	0.362537	-0.297989	0.325849	0.181261	0.525901	-0.0319533	1	0.120406	0.74248	0.257007	0.363539	-0.35245	0.191273
Solyc01g065725.1.1	darkgreen	2.66896	0.446246	5.13e-15	1	2.03265	0.714327	1.56634	0.699207	3.10263	0.358485	2.46153	0.480436	0.70426	0.988877	0.272899	1
Solyc01g065740.3.1	purple	1.3188	0.0519385	0.42449	0.752161	-0.823518	0.48538	1.25817	0.0625719	1.2055	0.0870768	1.72986	0.0084211	0.281238	0.925827	0.0354667	1
Solyc01g065750.2.1	purple	0.0411127	1	-0.155156	1	0.329431	0.742206	0.0144236	1	-0.214858	0.873985	0.0193219	1	0.0504049	1	0.318598	0.743161
Solyc01g065810.2.1	purple	2.54673	0.319245	-2.02013	0.725654	2.08388	0.60747	0.291025	1	2.3997	0.385052	3.14206	0.164061	-0.236792	1	1.92373	0.532451
Solyc01g065840.4.1	brown	0.287019	0.311041	0.29788	0.362646	-0.244341	0.543431	0.260008	0.374609	0.147032	0.729542	0.274038	0.335552	0.935089	0.000664287	-0.376136	0.228534
Solyc01g065845.1.1	purple	-0.201558	1	-0.157585	1	-0.808572	0.798558	-0.995906	0.561105	-2.16725	0.173778	-2.61628	0.0888208	0.0867846	1	-0.499656	0.967587
Solyc01g065900.3.1		0	1	0	1	0	1	0	1	0	1	0	1	0	1	0	1
Solyc01g065903.1.1	salmon	-2.18632	0.576068	-3.96543	0.459448	-3.96543	0.48142	-0.311034	1	-3.96543	0.321529	0.966216	0.83897	3.11003	0.377441	-3.20472	0.573079
Solyc01g065907.1.1	salmon	0	1	0	1	0	1	1.56304	0.6732	0	1	1.70042	0.635474	1.81442	0.675694	0	1
Solyc01g065910.1.1		0	1	0	1	0	1	0	1	0	1	0	1	0	1	0	1
Solyc01g065930.1.1	midnightblue	0	1	0	1	0	1	1.56368	0.715615	0	1	0	1	4.23531	0.204925	-1.90146	0.702454
Solyc01g065960.2.1	black	0.561974	0.796219	2.31224	0.081938	-0.0558495	1	0.55169	0.788628	1.0123	0.478647	0.981582	0.475997	-0.21542	1	0.592969	0.871729
Solyc01g065970.1.1		0	1	0	1	0	1	0	1	0	1	0	1	0	1	0	1
Solyc01g065980.4.1	purple	0.609462	0.00392782	0.265447	0.338981	0.664636	0.0186489	0.758555	0.000465819	0.863302	0.000123467	0.604251	0.00384829	0.729005	0.0015176	0.513008	0.0376935
Solyc01g065983.1.1	black	-2.06433	0.540214	1.01197	0.89304	-2.06433	0.701712	0.227254	1	-0.244123	1	-2.06433	0.51757	1.81026	0.684518	0	1
Solyc01g065987.1.1	purple	2.59739	0.378838	2.20976	0.56648	2.03246	0.661214	2.88468	0.298083	4.00929	0.115687	4.84173	0.0352719	0	1	-0.036936	1
Solyc01g066020.3.1	purple	3.42556	0.00820715	-0.196516	1	3.11415	0.0689952	2.91041	0.0263875	2.76227	0.0430433	3.43577	0.00739553	1.39774	0.456118	1.49217	0.375264
Solyc01g066040.2.1	brown	-0.945745	0.489434	-1.27313	0.395304	-1.16059	0.495755	-1.42314	0.229288	-1.65219	0.176283	-0.865196	0.532829	2.18244	0.0543589	-1.85781	0.170324
Solyc01g066050.3.1	purple	0.208438	0.288115	-0.0793973	0.869435	-0.298928	0.189987	0.237856	0.207174	0.171987	0.435666	0.156627	0.472573	-0.302075	0.121735	-0.2865	0.179051
Solyc01g066055.1.1		0	1	0	1	0	1	0	1	0	1	0	1	0	1	0	1
Solyc01g066060.4.1	purple	0.316489	0.228425	-0.0423812	1	-0.00589432	1	0.22219	0.45864	0.171752	0.634528	0.274395	0.313983	0.412693	0.123741	-0.431687	0.133699
Solyc01g066065.1.1		0	1	0	1	0	1	0	1	0	1	0	1	0	1	0	1
Solyc01g066070.3.1	darkgrey	0	1	0	1	0	1	0	1	0	1	2.46409	0.468257	-2.74245	0.439535	1.88198	0.687294
Solyc01g066080.3.1		0	1	0	1	0	1	0	1	0	1	0	1	0	1	0	1
Solyc01g066090.3.1		0	1	0	1	0	1	0	1	0	1	0	1	0	1	0	1
Solyc01g066100.2.1	purple	0.556383	1	-0.369639	1	-3.40468	0.488194	1.409	0.60696	-0.120913	1	0.58373	1	-0.166381	1	-2.69216	0.575663
Solyc01g066110.2.1	purple	4.52602	0.0725837	3.03333	0.400819	2.32365	0.615761	4.60768	0.0608157	3.54327	0.216827	0	1	1.82206	0.669132	-0.272214	1
Solyc01g066115.1.1		0	1	0	1	0	1	0	1	0	1	0	1	0	1	0	1
Solyc01g066120.3.1	thistle1	0	1	0	1	0	1	0	1	0	1	0	1	0	1	1.88516	0.701983
Solyc01g066130.1.1		0	1	0	1	0	1	0	1	0	1	0	1	0	1	0	1
Solyc01g066140.2.1	thistle1	0	1	0	1	0	1	0	1	0	1	0	1	0	1	1.88516	0.701983
Solyc01g066145.1.1	purple	0	1	0	1	0	1	3.65415	0.221848	1.78263	0.663361	1.69923	0.653654	0	1	0	1
Solyc01g066150.1.1	brown	0.381167	1	-2.78619	0.49306	-1.11586	0.915361	-2.78619	0.288026	-1.98745	0.562806	-0.328333	1	3.44731	0.272751	-1.98548	0.532722
Solyc01g066160.1.1	brown	0.547836	1	-3.39159	0.52911	0.937871	0.961633	-1.2741	0.795971	0.910788	0.897172	1.11479	0.778094	2.00837	0.536155	-3.72145	0.407666
Solyc01g066190.1.1	greenyellow	-0.165561	1	-2.09726	0.489953	-1.76644	0.614011	-0.754127	0.852564	-1.31835	0.641293	-2.12126	0.359135	1.55246	0.646516	-0.849755	0.922954
Solyc01g066200.1.1	purple	1.06524	0.0881226	-1.00936	0.244415	0.232882	0.991357	0.765494	0.25598	1.20652	0.0539784	1.1642	0.0562815	2.04039	0.00236636	-0.610259	0.581797
Solyc01g066205.1.1	purple	1.28825	0.700587	0.191206	1	-0.780861	1	0.791072	0.912154	-1.07377	0.889465	-2.85982	0.386188	0.602024	1	-1.92108	0.719602
Solyc01g066210.1.1	cyan	0	1	0	1	0	1	0	1	0	1	0	1	0	1	-1.90092	0.694017
Solyc01g066230.1.1		0	1	0	1	0	1	0	1	0	1	0	1	0	1	0	1
Solyc01g066235.1.1	brown	0	1	0	1	0	1	0	1	1.78595	0.657546	0	1	1.8019	0.689596	0	1
Solyc01g066260.2.1	purple	0.812919	0.390518	-3.41222	0.0192059	-1.06381	0.381567	1.29125	0.112519	0.886273	0.353312	0.769826	0.420291	4.40136	0.000214888	-1.19655	0.320532
Solyc01g066270.3.1	purple	-0.0312046	1	-1.4403	0.119639	-0.599493	0.619572	0.884256	0.211186	0.736171	0.350862	0.58372	0.479826	1.35576	0.0812226	-0.732882	0.507114
Solyc01g066280.1.1	purple	1.76776	0.567048	0	1	2.02757	0.63346	4.5953	0.036326	4.91937	0.0269183	3.35198	0.174834	1.53298	0.453307	1.66798	0.579199
Solyc01g066290.2.1	purple	-0.991032	0.0301931	-2.01359	0.00306834	-1.2419	0.0383416	-0.244741	0.751756	-0.161195	0.947089	-1.00089	0.0270456	1.31135	0.0074646	-1.91953	0.00176034
Solyc01g066293.1.1		0	1	0	1	0	1	0	1	0	1	0	1	0	1	0	1
Solyc01g066297.1.1	purple	-0.0328872	1	-4.12259	0.321862	-4.12259	0.328003	-1.78663	0.515345	-2.07406	0.494769	0.120583	1	0	1	-0.334729	1
Solyc01g066310.4.1	purple	0.0280723	1	-0.237802	0.394157	-0.158485	0.698395	0.154637	0.594495	0.0125801	1	0.070179	0.950675	0.268107	0.302572	-0.128914	0.773362
Solyc01g066320.1.1	green	3.18523	0.500851	4.44443	0.348362	0	1	1.57248	0.822314	0	1	0	1	0	1	-0.157078	1
Solyc01g066330.1.1		0	1	0	1	0	1	0	1	0	1	0	1	0	1	0	1
Solyc01g066340.4.1	purple	0.53959	0.180353	0.00789936	1	-0.137877	1	0.610656	0.115836	0.406585	0.379476	0.520825	0.196942	-0.229142	0.744968	-0.330594	0.589469
Solyc01g066345.1.1		0	1	0	1	0	1	0	1	0	1	0	1	0	1	0	1
Solyc01g066350.1.1	purple	0	1	2.25373	0.633155	0	1	0	1	0	1	0	1	0	1	0.797041	1
Solyc01g066360.3.1	darkolivegreen	0	1	0	1	2.91835	0.543724	0	1	0	1	0	1	-0.194095	1	0	1
Solyc01g066380.4.1	brown4	0	1	0	1	0	1	0	1	1.7737	0.675346	0	1	0	1	0	1
Solyc01g066390.4.1		0	1	0	1	0	1	0	1	0	1	0	1	0	1	0	1
Solyc01g066410.1.1		0	1	0	1	0	1	0	1	0	1	0	1	0	1	0	1
Solyc01g066420.3.1		0	1	0	1	0	1	0	1	0	1	0	1	0	1	0	1
Solyc01g066425.1.1	mediumpurple3	-5.13e-15	1	-5.13e-15	1	0	1	-5.13e-15	1	2.76928	0.480867	0	1	1.7942	0.724756	-2.11957	0.677379
Solyc01g066430.3.1	darkgrey	1.31095	0.0470742	0.23228	0.956435	0.02031	1	0.667946	0.388265	0.862173	0.240301	0.887066	0.204799	0.0877898	1	-0.284095	0.93028
Solyc01g066440.3.1	purple	0.83771	0.0058047	0.0533878	1	1.22455	0.00581735	0.642982	0.0344207	0.839185	0.00634213	0.640421	0.0342661	-0.767535	0.0205137	0.632371	0.0771038
Solyc01g066445.1.1		0	1	0	1	0	1	0	1	0	1	0	1	0	1	0	1
Solyc01g066450.3.1	purple	0.450577	0.72265	0.639931	0.598616	0.255508	1	0.282117	0.920608	0.499217	0.684653	-0.234151	0.991354	-0.426331	0.833531	0.161709	1
Solyc01g066455.1.1	purple	2.21126	0.307668	1.54918	0.641879	0.0434134	1	1.87659	0.416689	2.25137	0.313719	1.46637	0.599235	0.327391	1	-0.00629891	1
Solyc01g066457.1.1	purple	0.00372567	1	-0.701087	0.174377	-0.292415	0.717304	-0.338675	0.5245	-0.0228501	1	-0.565235	0.199182	0.481555	0.357778	-0.0321706	1
Solyc01g066480.3.1	brown	-0.103031	0.717436	0.281747	0.200359	0.139104	0.680239	0.0265465	1	0.111767	0.691781	0.0710856	0.881435	0.604473	0.00158626	0.465683	0.0239016
Solyc01g066490.2.1	darkred	0.925802	0.481543	1.74382	0.17213	2.03343	0.116904	1.34507	0.223275	1.29075	0.270858	1.14114	0.331319	0.308971	1	0.906494	0.521434
Solyc01g066500.1.1	purple	3.10358	0.324619	4.27407	0.203867	0	1	3.4551	0.239142	3.4183	0.270858	3.95045	0.155666	0.677062	0.992342	-1.8838	0.684567
Solyc01g066510.3.1	purple	-0.259672	1	1.96314	0.331866	2.58738	0.182105	-1.09491	0.705322	0.32516	1	-0.429992	1	0.961991	0.668039	0.900696	0.707644
Solyc01g066520.3.1	purple	0.142484	0.677449	0.166545	0.646925	-0.0521055	1	0.658303	0.0034071	0.554944	0.0144638	0.52548	0.0179291	0.468139	0.0547683	-0.166109	0.687901
Solyc01g066560.3.1	darkgreen	1.7009	0.0499985	0.176407	1	1.37632	0.239359	0.998517	0.315013	0.847278	0.455142	1.08228	0.26228	0.74113	0.520147	0.28938	0.985959
Solyc01g066570.3.1	purple	0.232988	0.94284	-0.208507	1	1.04056	0.240582	0.91063	0.20303	1.36231	0.0447374	1.16075	0.0845828	0.531017	0.630247	0.720394	0.452204
Solyc01g066575.1.1		0	1	0	1	0	1	0	1	0	1	0	1	0	1	0	1
Solyc01g066590.3.1	darkred	-0.333796	0.209414	0.262222	0.429116	0.106394	0.941029	-0.514459	0.0357805	-0.283377	0.331142	-0.372557	0.145374	-0.169481	0.696222	0.0498943	1
Solyc01g066610.4.1	grey60	-1.77718	0.0132368	-0.605504	0.559276	0.562823	0.647396	-1.63201	0.0202988	-1.83245	0.0115768	-0.774343	0.324711	-0.616925	0.552503	0.81632	0.363601
Solyc01g066612.1.1	black	0.010117	1	0.957063	0.113656	0.215536	0.937186	-0.0119178	1	-0.0445766	1	-0.0235267	1	0.746241	0.249725	-0.193365	0.992814
Solyc01g066614.1.1	purple	0.633704	0.0840465	-0.0484171	1	0.68002	0.142758	0.262266	0.600489	0.163708	0.857667	0.268646	0.584133	0.397594	0.394766	-0.0824203	1
Solyc01g066616.1.1	darkmagenta	-0.22311	0.773043	0.418099	0.477639	0.289016	0.734387	-0.300464	0.618969	-0.144844	0.961217	-0.348274	0.528434	0.33192	0.630394	-0.0488408	1
Solyc01g066618.1.1	purple	0.837244	0.36144	0.656056	0.592546	0.791545	0.53004	0.936957	0.280301	0.730133	0.475632	1.24997	0.116538	-0.0169494	1	0.783741	0.539207
Solyc01g066620.4.1	purple	0.0842576	1	-1.27673	0.418647	0.714677	0.719742	0.428599	0.857685	0.168115	1	0.553986	0.736838	1.18207	0.369095	-0.00708316	1
Solyc01g066625.1.1		0	1	0	1	0	1	0	1	0	1	0	1	0	1	0	1
Solyc01g066630.1.1		0	1	0	1	0	1	0	1	0	1	0	1	0	1	0	1
Solyc01g066640.2.1	purple	1.02856	0.122415	0.498042	0.626445	0.999108	0.241802	1.49116	0.0188784	1.63429	0.0113215	1.07967	0.0979587	-0.539691	0.629864	0.804385	0.337349
Solyc01g066650.2.1		0	1	0	1	0	1	0	1	0	1	0	1	0	1	0	1
Solyc01g066660.1.1		0	1	0	1	0	1	0	1	0	1	0	1	0	1	0	1
Solyc01g066670.1.1		0	1	0	1	0	1	0	1	0	1	0	1	0	1	0	1
Solyc01g066680.3.1	grey60	-0.458532	0.454664	-0.389644	0.612332	1.0665	0.0932397	-1.08958	0.0281259	0.0707072	1	-0.58079	0.295923	-0.829783	0.14125	0.705671	0.255401
Solyc01g066690.3.1	darkgreen	-0.624863	0.0011413	-0.207517	0.416571	0.0234029	1	-0.331553	0.0865264	-0.46425	0.0151124	-0.463588	0.0130195	-0.330487	0.119434	0.0752524	0.962754
Solyc01g066700.4.1	purple	0.232423	0.806914	0.300284	0.722983	-0.366859	0.698051	0.233553	0.798196	-0.0243314	1	0.476063	0.397548	-0.109849	1	-0.27612	0.811202
Solyc01g066710.4.1	purple	0.333396	0.903082	-1.59433	0.198095	-0.423575	0.909098	0.322093	0.909273	0.423217	0.821276	1.11508	0.225042	-0.30324	0.9783	-0.449403	0.849666
Solyc01g066720.3.1	purple	-0.116853	0.677449	0.0225243	1	-0.268869	0.283505	0.292832	0.127916	0.331539	0.0857187	0.150306	0.534618	0.491168	0.0126786	-0.113697	0.778141
Solyc01g066730.4.1	purple	0.454378	0.26301	0.319935	0.561547	0.581639	0.230571	0.288693	0.549676	0.466064	0.263262	0.709499	0.0507045	0.781409	0.048334	0.717755	0.0910877
Solyc01g066740.3.1	greenyellow	0.024194	1	1.19812	0.00576511	0.388551	0.374966	0.522704	0.099413	0.253629	0.55691	-0.247367	0.545362	-0.137519	0.897336	0.12652	0.95201
Solyc01g066750.1.1		0	1	0	1	0	1	0	1	0	1	0	1	0	1	0	1
Solyc01g066760.2.1	grey60	0.818279	0.429801	0.226388	1	1.69708	0.118787	0.467476	0.743927	0.832792	0.438276	0.036999	1	-2.47818	0.0259323	0.409708	0.87275
Solyc01g066770.3.1	brown	0.457519	0.181481	0.170959	0.810433	0.790433	0.0547215	0.525157	0.110304	0.755998	0.0188192	0.642406	0.0431493	1.17387	0.00077261	0.0837171	1
Solyc01g066775.1.1	purple	-0.584993	0.813316	0.486839	0.907576	-0.544352	0.937198	-1.53011	0.277895	-1.52622	0.316345	-1.55372	0.282991	0.418638	0.994344	-0.123559	1
Solyc01g066790.1.1	salmon	0.114765	1	-1.42299	0.734639	-3.63515	0.356926	0.268476	1	1.25921	0.612199	1.43913	0.497627	1.36544	0.56318	-1.92827	0.391995
Solyc01g066800.1.1		0	1	0	1	0	1	0	1	0	1	0	1	0	1	0	1
Solyc01g066810.4.1	skyblue	0	1	0	1	2.03097	0.711767	0	1	0	1	2.44714	0.482214	1.82422	0.693737	0	1
Solyc01g066820.4.1	purple	0.791751	0.109599	0.800111	0.185273	1.11709	0.069035	0.761018	0.123461	0.830844	0.0970403	0.64056	0.214051	0.127256	1	-0.0516569	1
Solyc01g066830.3.1	purple	0.176097	0.668555	-0.171527	0.729343	-0.185353	0.743298	0.306987	0.331709	0.206781	0.603618	0.252444	0.457998	-0.0372698	1	-0.223459	0.638038
Solyc01g066840.3.1	orange	-0.816806	0.00476271	0.439763	0.228068	0.148838	0.871915	-0.689058	0.0167585	-0.659625	0.0246548	-0.656341	0.0217983	-0.50713	0.118223	0.0285111	1
Solyc01g066850.4.1	purple	0.24474	0.841771	-0.117798	1	0.40204	0.705551	-0.135603	1	-0.418077	0.599003	-0.597687	0.350119	-1.55305	0.0144495	1.07264	0.106428
Solyc01g066860.3.1	grey60	-0.261883	0.71762	-0.204167	0.870639	0.828955	0.151033	-0.675734	0.153806	-0.112049	1	-0.531608	0.2928	-0.538412	0.353836	0.705639	0.200648
Solyc01g066870.3.1	purple	0.292185	0.355979	-0.0771158	1	-0.142697	0.862855	-0.0354548	1	0.04267	1	-0.170812	0.670098	-0.456369	0.137318	-0.136337	0.86899
Solyc01g066880.3.1	black	-0.571083	0.145242	0.499265	0.29447	-0.139649	0.988701	-0.869519	0.0192472	-0.725928	0.0596992	-0.91888	0.0127917	-0.522915	0.244074	-0.149499	0.960904
Solyc01g066890.2.1	cyan	0	1	0	1	0	1	0	1	0	1	0	1	0	1	-1.90092	0.694017
Solyc01g066895.1.1		0	1	0	1	0	1	0	1	0	1	0	1	0	1	0	1
Solyc01g066900.4.1	darkred	-0.117482	0.955611	0.559488	0.202505	0.133321	0.986108	-0.352342	0.405986	-0.163023	0.849051	-0.188074	0.756141	-0.434082	0.337652	0.15259	0.932136
Solyc01g066905.1.1		0	1	0	1	0	1	0	1	0	1	0	1	0	1	0	1
Solyc01g066910.3.1	purple	1.07077	0.492545	0.147332	1	0.904631	0.709395	-0.549467	0.853115	0.0632274	1	-0.733758	0.732728	-1.89058	0.630394	-0.00847697	1
Solyc01g066915.1.1	plum1	0	1	0	1	0	1	0	1	0	1	1.76696	0.667711	0	1	0	1
Solyc01g066940.3.1	purple	0.681408	0.0088534	-0.022685	1	-0.0634358	1	0.717582	0.00570951	0.80299	0.00245945	0.720544	0.00518797	0.373493	0.236233	-0.0178767	1
Solyc01g066950.1.1	plum1	0	1	0	1	0	1	0	1	0	1	1.76696	0.667711	0	1	0	1
Solyc01g066970.2.1	brown	0	1	0	1	0	1	0	1	0	1	0	1	1.80066	0.702185	0	1
Solyc01g066980.3.1	purple	1.97677	0.325582	1.0959	0.775274	0.587146	1	2.71652	0.119903	2.37232	0.215393	1.13177	0.676866	3.65559	0.0732558	-3.16626	0.477925
Solyc01g066990.1.1	purple	5.37488	0.000148911	3.29823	0.0865321	2.38593	0.295458	3.86222	0.00686486	4.27234	0.00291721	3.50406	0.017176	0.676936	0.751672	0.115642	1
Solyc01g067000.4.1	greenyellow	0.0634864	1	0.0771988	1	-0.368535	0.313612	0.236969	0.482182	0.121261	0.855394	-0.0427998	1	-0.0963571	0.97165	-0.294935	0.436104
Solyc01g067005.1.1		0	1	0	1	0	1	0	1	0	1	0	1	0	1	0	1
Solyc01g067010.3.1	darkgrey	1.10742	0.0176847	0.767594	0.193218	0.201131	0.949463	1.19716	0.0100018	0.986443	0.0392577	0.88284	0.0603404	-0.679315	0.19826	0.334377	0.70029
Solyc01g067020.4.1	purple	0.184015	1	-0.387376	0.786215	-1.68245	0.0743643	0.517475	0.586132	-0.345571	0.818483	-0.0600471	1	-0.824056	0.357284	-2.32672	0.00872359
Solyc01g067030.2.1	purple	0.736202	0.175422	0.0880433	1	-0.233201	0.935361	1.10095	0.0285799	0.28981	0.756081	0.346209	0.639785	0.0577433	1	0.0391172	1
Solyc01g067040.2.1	salmon	-2.01911	0.397473	-2.67027	0.388442	-3.64886	0.291799	0.399773	1	-1.16857	0.69203	0.539452	0.956717	2.31857	0.262169	-3.73126	0.158646
Solyc01g067045.1.1		0	1	0	1	0	1	0	1	0	1	0	1	0	1	0	1
Solyc01g067070.3.1	purple	0.0152133	1	-0.551496	0.0729293	-0.143851	0.812411	0.0919036	0.911749	0.0931848	0.926844	-0.0316089	1	-0.487114	0.069551	0.156749	0.753382
Solyc01g067080.3.1	purple	-0.590391	0.0313867	-0.120637	0.883551	0.0965518	1	-0.552069	0.0435599	-0.561515	0.0453378	-0.22451	0.526909	-0.117064	0.911974	0.272766	0.505896
Solyc01g067090.4.1	purple	0.649659	0.0575935	-0.401353	0.379019	0.101523	1	0.514815	0.147226	0.381874	0.347749	0.523015	0.136225	-0.264413	0.628304	-0.216575	0.754425
Solyc01g067100.4.1	purple	0.0274565	1	-0.36851	0.241399	-0.126976	0.875397	0.0858569	0.940872	-0.0102923	1	0.184457	0.587839	0.0791171	1	0.0262347	1
Solyc01g067120.4.1	greenyellow	-0.241786	0.849898	0.837652	0.223653	-1.48368	0.0419413	0.0177536	1	-0.858599	0.150206	-0.756496	0.200764	-1.0091	0.099358	-1.44367	0.0281641
Solyc01g067130.4.1	purple	3.15318	0.330347	0	1	2.0665	0.709092	1.55386	0.696803	0	1	2.5017	0.470667	0	1	-1.91395	0.68638
Solyc01g067140.2.1	green	1.52082	0.685943	4.1659	0.134191	1.72688	0.726954	1.7614	0.591023	1.47432	0.720616	1.50555	0.684166	0.939822	0.967305	0.971382	0.95287
Solyc01g067145.1.1		0	1	0	1	0	1	0	1	0	1	0	1	0	1	0	1
Solyc01g067150.1.1	green	-1.41573	0.260819	1.52599	0.234732	-0.342214	1	-1.33631	0.275186	-2.78351	0.0329862	-1.18709	0.353646	0.332464	1	-1.57839	0.299764
Solyc01g067160.4.1	purple	0.76059	0.37938	-0.151636	1	0.276486	0.992995	-0.0957009	1	0.751355	0.40724	0.564082	0.564197	0.392985	0.855218	0.247804	1
Solyc01g067170.1.1	orange	-0.945567	0.795139	0.684481	0.921768	1.15399	0.720809	-0.925307	0.780401	-0.594368	0.976004	-1.62313	0.526909	-3.27693	0.318616	-0.870267	0.989227
Solyc01g067173.1.1	purple	0	1	-5.13e-15	1	2.03306	0.688913	-5.13e-15	1	-5.13e-15	1	-5.13e-15	1	0	1	-1.34261	0.786327
Solyc01g067177.1.1	purple	-0.311549	1	0.710785	0.90425	-0.411487	1	0.240891	1	-0.40383	1	0.846436	0.74347	-0.212412	1	2.60227	0.181834
Solyc01g067190.1.1	darkgreen	0.439849	0.96239	-1.43122	0.569616	-1.02304	0.756194	-1.29976	0.489559	-1.89733	0.322498	0.00318666	1	1.30254	0.510244	0.885166	0.741675
Solyc01g067200.1.1	purple	1.56263	0.130148	0.457624	0.907004	1.78033	0.168998	1.25487	0.251927	1.57825	0.135877	0.898935	0.486603	0.182811	1	0.229949	1
Solyc01g067210.4.1	purple	1.06251	0.0683063	0.630453	0.427528	1.17404	0.113671	0.719273	0.256914	0.870624	0.162337	1.19737	0.0345502	0.318715	0.782308	0.736791	0.298242
Solyc01g067220.1.1	darkgreen	0.798835	0.345141	-0.183786	1	0.722899	0.543892	0.212835	0.992893	0.283365	0.926037	0.792452	0.34415	-0.668016	0.514171	0.785424	0.398582
Solyc01g067230.4.1	purple	0.825595	0.0835381	0.481052	0.467935	0.442193	0.576178	0.616272	0.224495	0.535061	0.34011	0.760356	0.112698	0.263721	0.781809	0.343396	0.674669
Solyc01g067250.3.1	black	-0.248198	0.992694	1.51212	0.137389	0.484515	0.812216	-0.730623	0.498421	-0.626909	0.615776	-0.248834	0.988853	0.198295	1	0.564749	0.755397
Solyc01g067255.1.1	purple	0.47815	0.545145	0.154827	1	0.370282	0.785184	0.246002	0.870775	-0.026239	1	0.708369	0.282368	0.335256	0.820241	0.110558	1
Solyc01g067270.4.1	black	0.355547	0.507779	0.603118	0.252929	0.497349	0.406818	0.200506	0.8075	0.258558	0.701924	0.282733	0.63492	-0.256879	0.749964	-0.0971553	1
Solyc01g067280.3.1	purple	0.333505	0.409869	0.490409	0.248649	0.0559444	1	0.260813	0.560423	0.473033	0.200094	0.366717	0.341464	0.52889	0.168225	-0.123492	0.988755
Solyc01g067290.3.1	greenyellow	-1.97829	3.75e-06	0.000222238	1	0.607471	0.197956	-2.03601	2.2e-06	-1.90776	6.61e-06	-2.14924	8.76e-07	-1.37434	0.000715237	0.575582	0.193765
Solyc01g067295.1.1	purple	1.09255	0.00386731	0.110085	1	0.597436	0.232007	1.24115	0.00122201	1.52022	0.000164018	0.996875	0.00739553	-0.626368	0.144712	0.457238	0.370783
Solyc01g067300.3.1	salmon	-1.13478	0.567199	-1.60115	0.437892	-2.98687	0.16549	0.26665	1	0.136648	1	1.07167	0.574954	2.274	0.189505	-2.89735	0.133608
Solyc01g067320.1.1	midnightblue	0	1	0	1	0	1	0	1	0	1	0	1	2.61588	0.481898	1.82356	0.681188
Solyc01g067330.3.1	purple	0.344329	0.752583	0.298786	0.856528	0.102714	1	-0.41351	0.668352	0.245896	0.916029	0.0891475	1	-1.35949	0.0596495	0.0775587	1
Solyc01g067340.3.1	purple	2.64531	0.428329	2.28901	0.601185	3.35194	0.3908	1.57945	0.681432	2.54995	0.466583	2.44592	0.462287	0	1	1.83299	0.688724
Solyc01g067350.4.1	green	2.5946	0.531425	5.23555	0.149771	0	1	3.13093	0.393378	1.77837	0.731937	3.8003	0.253384	1.76285	0.677539	1.88362	0.750899
Solyc01g067360.3.1	green	-0.302219	0.711615	0.269222	0.809778	0.392746	0.690264	-0.412256	0.537388	-0.269516	0.789171	-0.516524	0.397543	0.00575284	1	0.0907671	1
Solyc01g067370.3.1	darkgreen	-2.80655	0.137734	-4.63392	0.127521	-1.6908	0.528461	-0.771527	0.751756	-0.657208	0.857591	-1.02857	0.623904	0.956404	0.80787	0.916386	0.759908
Solyc01g067380.4.1	brown	-0.47663	0.0842106	0.326922	0.35372	0.00134804	1	-0.296979	0.340252	-0.380777	0.200131	-0.31594	0.296362	0.933772	0.00136034	0.0907138	1
Solyc01g067390.4.1	purple	0.312642	0.0683063	-0.0979995	0.763431	-0.220473	0.348975	0.303489	0.0769445	0.0675008	0.908245	0.218291	0.235521	-0.202546	0.349217	-0.28279	0.168453
Solyc01g067400.3.1	purple	0.145577	0.586615	-0.358658	0.137389	-0.286139	0.274761	0.0995912	0.780928	-0.0902721	0.848257	-0.0640387	0.95567	-0.0204121	1	-0.312102	0.192376
Solyc01g067403.1.1		0	1	0	1	0	1	0	1	0	1	0	1	0	1	0	1
Solyc01g067407.1.1		0	1	0	1	0	1	0	1	0	1	0	1	0	1	0	1
Solyc01g067410.3.1		0	1	0	1	0	1	0	1	0	1	0	1	0	1	0	1
Solyc01g067420.4.1		0	1	0	1	0	1	0	1	0	1	0	1	0	1	0	1
Solyc01g067440.4.1	purple	-2.20124	0.00103685	-2.00902	0.0213565	-1.04205	0.215669	-2.53657	0.000255065	-2.49257	0.00037131	-4.46227	6.14e-07	-1.01805	0.173022	-2.055	0.00901156
Solyc01g067443.1.1	green	1.16295	0.830956	2.45151	0.46029	0.131952	1	-1.99135	0.569517	-1.99135	0.632289	-1.99135	0.596245	0	1	-0.100696	1
Solyc01g067445.1.1		0	1	0	1	0	1	0	1	0	1	0	1	0	1	0	1
Solyc01g067447.1.1	purple	2.64444	0.425601	2.247	0.604211	0	1	2.44517	0.458307	0	1	1.70021	0.643836	-3.31738	0.287868	-0.00224843	1
Solyc01g067460.3.1	purple	-4.19741	4.24e-08	-0.0544578	1	-1.13761	0.078133	-4.81637	6.98e-09	-4.02461	7.25e-08	-5.71039	8.77e-10	-0.207689	0.923435	-2.13678	0.0010787
Solyc01g067480.4.1	purple	0.421156	0.135999	0.502244	0.134191	0.677767	0.0506664	0.323818	0.286499	0.475312	0.0926785	0.562726	0.0355197	-0.336441	0.328204	0.769913	0.0149646
Solyc01g067490.4.1	purple	0.385638	0.669164	-0.671664	0.418802	0.190715	1	0.282723	0.8198	0.427696	0.636448	0.730232	0.27582	0.26638	0.896338	0.0822313	1
Solyc01g067500.3.1	purple	0.226255	0.0970514	-0.0548398	0.907399	-0.0499443	0.988086	0.194106	0.166738	0.136704	0.407567	0.0813713	0.683548	-0.205445	0.180737	-0.0922742	0.707411
Solyc01g067510.3.1	grey60	0.796427	0.2668	0.849466	0.305753	1.06491	0.211992	0.225951	0.933163	0.626816	0.444017	0.402116	0.672503	-1.61781	0.0250009	1.24884	0.104911
Solyc01g067520.3.1	purple	2.59853	0.473703	0	1	2.93715	0.534595	1.57086	0.707235	1.7745	0.683368	1.71998	0.668811	2.58028	0.534825	3.09177	0.419134
Solyc01g067530.3.1	darkorange	-0.107013	1	-0.214806	0.787068	0.504373	0.352423	-0.025177	1	-0.112737	1	0.255881	0.650488	-0.621474	0.164121	0.682374	0.143102
Solyc01g067540.2.1		0	1	0	1	0	1	0	1	0	1	0	1	0	1	0	1
Solyc01g067550.3.1	purple	0.97466	0.00170782	-0.224164	0.654394	0.275486	0.601147	0.836423	0.00635587	0.83486	0.00724702	0.923735	0.00253422	-0.181685	0.768584	0.392176	0.335848
Solyc01g067560.3.1	purple	0.0162746	1	0.0799823	0.868735	-0.0244389	1	0.0678968	0.897838	-0.00513914	1	0.0626231	0.927141	-0.0813567	0.878737	-0.0595358	1
Solyc01g067570.3.1	purple	0.883528	0.0106285	0.883442	0.0454678	0.396115	0.444611	0.929105	0.00701926	0.930758	0.00783296	0.925235	0.00683849	0.403605	0.369601	0.0994724	1
Solyc01g067580.4.1	purple	0.330337	0.312663	0.0686606	1	0.221817	0.691176	0.392859	0.202623	0.519985	0.0804065	0.238788	0.519215	-0.0221777	1	0.0986414	1
Solyc01g067590.3.1	purple	0.111067	0.572327	-0.347649	0.056191	-0.15395	0.488244	0.0647879	0.839874	0.0881116	0.713673	0.180442	0.256254	0.0102681	1	-0.0891848	0.772752
Solyc01g067600.3.1	purple	1.25321	0.0348421	-0.455569	0.625689	0.0769967	1	1.12391	0.0596719	0.823247	0.206114	1.23745	0.0355074	0.661926	0.386445	0.196214	1
Solyc01g067620.3.1	purple	0.876262	0.299083	1.14187	0.230562	0.925911	0.386194	1.01431	0.203856	1.1483	0.151113	2.1432	0.00334578	1.49994	0.10421	1.45893	0.106713
Solyc01g067630.3.1	purple	-1.19244	0.00014043	0.186304	0.719957	0.756726	0.0460659	-1.24077	8.74e-05	-1.01743	0.000873577	-0.845182	0.00394403	0.00767385	1	0.800803	0.0206523
Solyc01g067640.3.1	purple	-0.2416	0.197405	0.0611445	0.962038	0.0574515	1	-0.362014	0.0371046	-0.332384	0.0644857	-0.338832	0.0510937	-0.337949	0.0755279	0.11305	0.743143
Solyc01g067650.2.1	darkolivegreen	0	1	0	1	2.09	0.716046	0	1	0	1	0	1	0	1	0	1
Solyc01g067660.3.1	purple	0.101944	0.90944	-0.221468	0.588636	-0.811582	0.0216508	0.224467	0.520271	0.281081	0.397908	0.537432	0.0444302	0.878246	0.00256991	-0.285655	0.462938
Solyc01g067680.3.1	purple	-0.967562	0.00794224	-0.386029	0.435976	-0.217512	0.80239	-0.242515	0.657664	0.039385	1	0.029215	1	0.150925	0.925144	0.21658	0.78904
Solyc01g067690.4.1	purple	-0.0789057	1	0.752211	0.408399	1.01922	0.256309	0.0303702	1	0.465024	0.652023	0.733888	0.343566	0.412834	0.766787	0.928664	0.294399
Solyc01g067700.3.1	grey60	-0.249346	0.796091	0.300595	0.742184	1.07628	0.0889805	-0.303221	0.695988	0.303315	0.70771	0.407535	0.522098	0.130666	1	0.75748	0.204994
Solyc01g067710.3.1	brown	-0.380734	0.330007	-0.270524	0.606541	-0.62896	0.152861	-0.10498	0.973479	-0.162236	0.834983	-0.17517	0.772462	0.687971	0.0603583	-0.446037	0.313128
Solyc01g067720.4.1	purple	-0.26578	0.0829733	-0.0838363	0.781499	-0.310352	0.10875	-0.066543	0.844388	-0.294721	0.0560889	-0.2367	0.126376	-0.0887663	0.768845	-0.108008	0.695167
Solyc01g067730.3.1	purple	-0.155096	0.661246	-0.184689	0.621542	-0.29058	0.394617	-0.205507	0.504117	-0.153262	0.685915	-0.182528	0.568968	0.234476	0.490163	-0.424059	0.13897
Solyc01g067740.3.1	purple	0.11648	0.844641	-0.0250507	1	-0.591401	0.0780335	0.126797	0.80495	0.110038	0.885775	0.0471056	1	0.374234	0.22673	-1.11286	0.000779417
Solyc01g067750.3.1	purple	-0.979688	0.000410727	-0.0956231	0.957571	0.0328587	1	-0.99414	0.000348988	-1.16779	6.34e-05	-1.30977	1.03e-05	-0.694542	0.0154966	0.223076	0.626397
Solyc01g067755.1.1		0	1	0	1	0	1	0	1	0	1	0	1	0	1	0	1
Solyc01g067760.1.1	cyan	0	1	0	1	0	1	0	1	0	1	0	1	1.9016	0.746838	-1.02426	0.922517
Solyc01g067780.1.1	purple	-2.67519	0.0570891	0.633017	0.761262	-0.584519	0.88365	-1.59282	0.220679	-0.479785	0.881162	-0.21406	1	-0.967717	0.512428	0.398848	0.970512
Solyc01g067790.3.1	darkorange	-0.206329	0.559572	-0.0941659	0.956259	0.22024	0.640406	-0.474249	0.074858	-0.54436	0.0428581	-0.416125	0.124731	-0.710062	0.011112	-0.0433549	1
Solyc01g067800.3.1	purple	0.241136	0.493315	-0.445609	0.202505	0.322516	0.420938	0.704162	0.00964571	0.707644	0.0103655	0.82906	0.00231011	0.774524	0.00788313	0.305064	0.434135
Solyc01g067820.3.1	purple	-0.097258	0.923092	-0.203977	0.630206	0.294009	0.457807	0.0199515	1	0.00982762	1	0.329387	0.256785	0.118495	0.894871	0.143017	0.832704
Solyc01g067830.3.1	brown	-0.375594	0.269659	-0.539929	0.157946	-0.0632265	1	-0.119924	0.891497	-0.15536	0.804721	-0.0496702	1	0.185919	0.748634	0.0653932	1
Solyc01g067840.2.1	purple	1.0912	0.785647	-0.507687	1	-2.79747	0.583363	-2.79747	0.360773	-2.79747	0.42617	-2.79747	0.386508	-1.06958	0.85036	-4.10974	0.233292
Solyc01g067850.2.1	purple	0	1	0	1	0	1	2.3168	0.509892	0	1	0	1	0	1	0	1
Solyc01g067860.3.1	sienna3	0	1	0	1	0	1	1.56606	0.699207	0	1	0	1	0	1	0	1
Solyc01g067870.3.1		0	1	0	1	0	1	0	1	0	1	0	1	0	1	0	1
Solyc01g067880.3.1	maroon	0	1	0	1	0	1	0	1	0	1	0	1	0	1	-1.91918	0.695688
Solyc01g067890.4.1	purple	-1.48451	6.86e-05	-0.864013	0.0482094	-0.347845	0.526314	-2.27875	3.01e-07	-2.00628	2.01e-06	-2.52513	5.48e-08	-1.62542	8.49e-05	-0.705054	0.0836131
Solyc01g067895.1.1	brown	-0.690295	0.523012	0.440987	0.788141	-0.808389	0.5607	0.317817	0.873925	0.196638	1	0.164512	1	0.637286	0.588357	-0.320492	0.95701
Solyc01g067900.3.1	purple	-0.376088	0.217003	-0.159563	0.771702	-0.10932	0.976245	-0.56338	0.0449474	-0.279668	0.429024	-0.32314	0.30783	-0.455861	0.155523	0.42602	0.222411
Solyc01g067910.3.1	thistle2	0	1	0	1	0	1	0	1	0	1	0	1	0	1	1.89324	0.702454
Solyc01g067920.1.1		0	1	0	1	0	1	0	1	0	1	0	1	0	1	0	1
Solyc01g067930.4.1	purple	0.400538	0.65504	-0.558352	0.52911	-0.230949	0.986197	0.392582	0.673613	0.351639	0.743486	0.386342	0.667627	-0.240154	0.944803	0.08942	1
Solyc01g067940.2.1	purple	0.0705868	0.944935	0.0213805	1	-0.313349	0.25223	-0.0452438	1	0.0980992	0.8357	-0.034484	1	-0.1003	0.860805	-0.0441008	1
Solyc01g067950.1.1	purple	-0.211141	1	-2.06905	0.633832	-0.00698057	1	1.10935	0.748408	-0.246543	1	0.883477	0.858456	0	1	-0.0461236	1
Solyc01g067960.1.1	purple	-2.02358	0.582124	-2.02358	0.698287	-2.02358	0.726378	0.301786	1	-2.02358	0.598617	-0.265574	1	0	1	0	1
Solyc01g067965.1.1	purple	-0.252102	1	0.174545	1	0.00700612	1	-2.04089	0.463913	-2.04089	0.528433	-2.04089	0.48965	0	1	1.89514	0.657416
Solyc01g067980.1.1	purple	4.23756	0.167162	0	1	0	1	3.65836	0.256029	3.10641	0.406842	3.32367	0.325154	2.04733	0.557482	3.57627	0.347321
Solyc01g067990.1.1	darkgreen	-1.74798	0.357196	-1.27163	0.622089	-0.34726	1	-2.45511	0.161217	-1.17494	0.598927	-1.81388	0.326659	-2.59909	0.298233	-1.75036	0.489646
Solyc01g068000.4.1	purple	0.0750824	0.910761	-0.0386065	1	-0.273478	0.316465	0.389674	0.0499991	0.375487	0.066751	0.551689	0.00468446	-0.183199	0.529331	0.506374	0.0288127
Solyc01g068010.2.1		0	1	0	1	0	1	0	1	0	1	0	1	0	1	0	1
Solyc01g068020.4.1	purple	-0.640958	0.000515055	0.100897	0.779574	0.357732	0.120881	-0.657648	0.000375557	-0.498664	0.00600886	-0.736303	9.06e-05	-0.214883	0.351185	0.261628	0.247026
Solyc01g068030.3.1	grey60	-0.271875	0.195457	0.0935617	0.84858	0.480198	0.0547363	-0.394164	0.0437849	-0.182008	0.474626	-0.211894	0.346899	-0.180384	0.531372	0.570287	0.0130716
Solyc01g068040.1.1	green	0	1	3.16109	0.418737	0	1	0	1	1.80633	0.661042	1.69839	0.654485	-1.95508	0.643861	-1.89907	0.685306
Solyc01g068045.1.1	purple	-1.61338	4.49e-07	0.120524	0.855221	0.00742875	1	-1.38773	3.03e-06	-1.46451	1.94e-06	-1.69061	1.48e-07	-0.857198	0.00212655	0.0455991	1
Solyc01g068050.3.1	purple	-0.133752	0.712359	0.047253	1	-0.441823	0.131694	-0.167142	0.594722	-0.244871	0.377883	-0.156645	0.628341	-0.384731	0.13489	-0.513495	0.0538299
Solyc01g068060.4.1	purple	0.102399	0.908477	0.531909	0.109995	0.195873	0.711767	-0.0583206	1	0.205827	0.594411	0.1893	0.617949	0.270223	0.47401	0.158813	0.793336
Solyc01g068070.4.1	purple	0.233977	0.764598	-0.508066	0.400125	0.0643568	1	0.389115	0.47992	0.417951	0.45597	0.516803	0.289874	-0.266667	0.744808	-0.00737615	1
Solyc01g068075.1.1	purple	-0.531391	0.625906	-2.44364	0.0292666	0.402166	0.854548	-0.735857	0.430025	-0.27572	0.940758	-0.397388	0.765891	-0.556398	0.680462	0.353931	0.905286
Solyc01g068080.4.1	purple	0.269435	0.745459	-0.028641	1	0.808661	0.204704	0.311564	0.673602	0.876555	0.0817219	0.704308	0.167092	0.118579	1	1.11984	0.0501622
Solyc01g068100.4.1	purple	0.318497	0.205172	0.236173	0.460662	-0.330448	0.295268	0.348214	0.155713	0.277494	0.308595	0.12922	0.735854	0.0317592	1	-0.109167	0.89813
Solyc01g068110.2.1		0	1	0	1	0	1	0	1	0	1	0	1	0	1	0	1
Solyc01g068120.4.1		0	1	0	1	0	1	0	1	0	1	0	1	0	1	0	1
Solyc01g068130.4.1	purple	0.766414	0.203003	-0.10078	1	0.280964	0.880996	0.670192	0.284124	0.79132	0.197569	0.748458	0.212661	-1.56954	0.012455	0.459244	0.627594
Solyc01g068140.4.1	purple	0.391294	0.543624	0.213828	0.885151	1.04971	0.0923566	0.232164	0.81126	0.803089	0.11685	0.216546	0.839828	-0.293965	0.767966	0.755124	0.202165
Solyc01g068150.3.1	purple	0.0876304	0.796184	0.398122	0.0672986	0.279715	0.226849	0.206985	0.293177	0.152192	0.519662	0.251893	0.171595	0.0685264	0.946125	0.119265	0.716228
Solyc01g068160.4.1	purple	0.295725	0.203326	-0.368323	0.173293	0.165725	0.693006	0.226902	0.371359	0.342385	0.137136	0.485743	0.0218126	-0.270534	0.316826	0.232471	0.450857
Solyc01g068170.3.1	purple	0.16434	0.611514	-0.335506	0.254492	-0.228551	0.537084	0.106418	0.825063	0.0403669	1	0.129196	0.728135	0.255924	0.396036	-0.35859	0.205479
Solyc01g068180.3.1	purple	0.639398	0.0519385	0.150643	0.868852	0.0752038	1	0.549983	0.0999587	0.494058	0.163787	0.505584	0.13531	0.406977	0.323318	-0.257549	0.658537
Solyc01g068190.3.1	darkred	-0.306962	0.317231	0.531077	0.108898	0.656283	0.0553723	-0.366322	0.205856	-0.257149	0.455142	-0.180779	0.639005	-0.319512	0.357697	0.700468	0.0252204
Solyc01g068200.4.1	purple	0.115721	0.840843	-0.397831	0.217824	-0.239546	0.572666	0.0370119	1	-0.0752556	1	-0.0150339	1	-0.234182	0.538785	-0.228968	0.578355
Solyc01g068210.3.1	purple	0.541193	0.000330133	0.0125768	1	0.198971	0.325661	0.4818	0.00113326	0.505907	0.000765268	0.550536	0.000235243	0.264109	0.103514	0.216255	0.240132
Solyc01g068240.3.1	darkgreen	-0.284613	0.382577	-0.58735	0.0865321	-0.173997	0.772169	-0.265076	0.429356	-0.355859	0.25334	-0.273785	0.401929	0.101529	0.965098	0.0722048	1
Solyc01g068250.2.1	grey60	-0.222794	0.838756	0.682087	0.26981	0.727074	0.258627	-0.304437	0.68639	0.244904	0.808754	0.351352	0.597709	-0.0533811	1	0.702566	0.232669
Solyc01g068260.4.1	greenyellow	-0.693502	0.0288416	0.0415576	1	0.268934	0.631707	-0.771953	0.0141924	-0.565297	0.0879977	-0.493571	0.132388	-0.265031	0.595321	0.40335	0.331748
Solyc01g068270.3.1	purple	0.5716	0.000664643	0.381537	0.0644639	0.275949	0.20388	0.731613	3.7e-05	0.732314	4.28e-05	0.751971	2.11e-05	-0.16747	0.4708	-0.00349385	1
Solyc01g068280.3.1	greenyellow	-0.742338	0.00420609	0.329989	0.323083	0.800941	0.0188093	-0.588083	0.0220826	-0.596902	0.0228351	-0.226224	0.489989	0.46996	0.0990096	0.763055	0.0117277
Solyc01g068290.4.1	darkorange	-0.141411	0.879805	-0.272572	0.611239	0.364021	0.491253	-0.0794386	1	-0.0875559	1	-0.0175854	1	-0.838757	0.0230174	0.519795	0.224148
Solyc01g068293.1.1		2.56e-05	1	5.93e-05	1	0	1	3.44e-05	1	0	1	0	1	-0.000788957	1	0	1
[truncated: 31,951 more rows]

## Sheet: S_pennellii_toptags_all
gene_ID	moduleColor	N-	FDR	eL	FDR	cold	FDR	N-eL	FDR	N-cold	FDR	N-eLcold	FDR	warm	FDR	eLcold	FDR
Sopen00g001010.1	magenta	0.235574	1	1.08322	0.899579	2.10137	0.367259	1.01145	0.883995	-4.60519	0.119089	-0.112536	1	0.099144	1	-1.46004	0.867714
Sopen00g001020.1	orange	0.183071	1	-0.249877	1	-3.18746	0.446929	-3.18746	0.317022	-1.58902	0.80166	-0.293244	1	2.04248	0.875392	-1.53904	0.879617
Sopen00g001030.1	maroon	0.822866	0.610373	1.34788	0.309996	0.0537814	1	0.576008	0.84936	-1.97636	0.0880203	0.812687	0.694169	0.287423	1	-1.24802	0.60316
Sopen00g001040.1	maroon	1.84533	0.0854708	2.52626	0.0298924	1.86041	0.0789759	1.83489	0.0904524	-1.92948	0.10078	1.78026	0.137815	0.944659	0.942112	-0.338443	1
Sopen00g001050.1	maroon	1.43927	0.387695	1.97659	0.219668	1.18903	0.531651	1.66905	0.288796	-2.10944	0.197957	1.46041	0.454415	0.699955	1	-1.74786	0.487594
Sopen00g001060.1	darkred	2.38961	0.211189	2.31208	0.294642	1.44628	0.631887	3.04337	0.0868554	0.0869807	1	2.15925	0.352134	0.547432	1	0.0362536	1
Sopen00g001070.1	maroon	2.55863	0.0532647	2.93296	0.0429744	2.73055	0.035795	3.09203	0.0210028	-0.840914	0.796281	2.215	0.137232	0.35689	1	-0.424389	1
Sopen00g001080.1	orangered4	0.337437	1	-2.26946	0.742202	-2.26946	0.730032	-2.26946	0.605593	-2.26946	0.624134	-2.26946	0.663062	-1.99939	0.976864	0.0372749	1
Sopen00g001090.1	darkolivegreen	2.06433	0.515984	-0.127759	1	-2.27175	0.668672	0.611953	1	0.955262	1	1.33346	0.878867	0.588704	1	-0.187457	1
Sopen00g001100.1	magenta	-0.309817	1	-1.23375	0.655222	-2.2388	0.233789	-1.29414	0.532669	0.0799649	1	-1.11261	0.682007	-0.0819386	1	0.289898	1
Sopen00g001110.1	darkolivegreen	4.40454	0.221844	2.96521	0.62104	0	1	4.12706	0.279318	2.80188	0.606073	4.80751	0.217828	1.83968	1	0.437081	1
Sopen00g001120.1		0	1	0	1	0	1	0	1	0	1	0	1	0	1	0	1
Sopen00g001130.1		0	1	0	1	0	1	0	1	0	1	0	1	0	1	0	1
Sopen00g001140.1		0	1	0	1	0	1	0	1	0	1	0	1	0	1	0	1
Sopen00g001150.1		0	1	0	1	0	1	0	1	0	1	0	1	0	1	0	1
Sopen00g001160.1		0	1	0	1	0	1	0	1	0	1	0	1	0	1	0	1
Sopen00g001170.1		0	1	0	1	0	1	0	1	0	1	0	1	0	1	0	1
Sopen00g001180.1	magenta	-1.51117	0.685055	-0.163792	1	0.0199271	1	-2.97064	0.276984	0.64126	1	-2.12333	0.542218	1.79281	0.960388	3.59559	0.395535
Sopen00g001190.1		0	1	0	1	0	1	0	1	0	1	0	1	0	1	0	1
Sopen00g001200.1		0	1	0	1	0	1	0	1	0	1	0	1	0	1	0	1
Sopen00g001210.1		0	1	0	1	0	1	0	1	0	1	0	1	0	1	0	1
Sopen00g001220.1		0	1	0	1	0	1	0	1	0	1	0	1	0	1	0	1
Sopen00g001230.1	cyan	0	1	2.1433	0.731417	0	1	0	1	1.61362	0.840762	0	1	0	1	0	1
Sopen00g001240.1		0	1	0	1	0	1	0	1	0	1	0	1	0	1	0	1
Sopen00g001250.1		0	1	0	1	0	1	0	1	0	1	0	1	0	1	0	1
Sopen00g001260.1		0	1	0	1	0	1	0	1	0	1	0	1	0	1	0	1
Sopen00g001270.1		0	1	0	1	0	1	0	1	0	1	0	1	0	1	0	1
Sopen00g001280.1		0	1	0	1	0	1	0	1	0	1	0	1	0	1	0	1
Sopen00g001290.1		0	1	0	1	0	1	0	1	0	1	0	1	0	1	0	1
Sopen00g001300.1		0	1	0	1	0	1	0	1	0	1	0	1	0	1	0	1
Sopen00g001310.1		0	1	0	1	0	1	0	1	0	1	0	1	0	1	0	1
Sopen00g001320.1		0	1	0	1	0	1	0	1	0	1	0	1	0	1	0	1
Sopen00g001330.1		0	1	0	1	0	1	0	1	0	1	0	1	0	1	0	1
Sopen00g001340.1		0	1	0	1	0	1	0	1	0	1	0	1	0	1	0	1
Sopen00g001350.1		0	1	0	1	0	1	0	1	0	1	0	1	0	1	0	1
Sopen00g001360.1		0	1	0	1	0	1	0	1	0	1	0	1	0	1	0	1
Sopen00g001370.1		0	1	0	1	0	1	0	1	0	1	0	1	0	1	0	1
Sopen00g001380.1		0	1	0	1	0	1	0	1	0	1	0	1	0	1	0	1
Sopen00g001390.1		0	1	0	1	0	1	0	1	0	1	0	1	0	1	0	1
Sopen00g001400.1		0	1	0	1	0	1	0	1	0	1	0	1	0	1	0	1
Sopen00g001410.1	magenta	0.82394	1	1.39952	0.769018	1.47706	0.687899	0.921182	0.991682	-3.58594	0.248022	0.297885	1	0	1	-1.89873	0.808065
Sopen00g001420.1		0	1	0	1	0	1	0	1	0	1	0	1	0	1	0	1
Sopen00g001430.1	darkred	2.13383	0.23248	3.24281	0.0777215	4.17982	0.0139352	3.73626	0.0293234	-1.50602	0.527415	2.09156	0.312994	0.0806759	1	-1.133	0.840977
Sopen00g001440.1		0	1	0	1	0	1	0	1	0	1	0	1	0	1	0	1
Sopen00g001450.1		0	1	0	1	0	1	0	1	0	1	0	1	0	1	0	1
Sopen00g001460.1		0	1	0	1	0	1	0	1	0	1	0	1	0	1	0	1
Sopen00g001470.1	salmon4	1.82155	0.729676	0	1	4.17466	0.194893	0	1	1.58617	0.831448	0	1	1.81861	0.975756	0	1
Sopen00g001480.1		0	1	0	1	0	1	0	1	0	1	0	1	0	1	0	1
Sopen00g001490.1	magenta	3.03229	0.112176	-0.0241922	1	0.914908	1	2.66057	0.190675	2.75643	0.189922	3.21356	0.11844	0.754172	1	-0.0853659	1
Sopen00g001500.1	salmon	-2.26741	0.558595	-2.26741	0.701682	-2.26741	0.67648	0.529871	1	-2.26741	0.571288	-2.26741	0.611584	0	1	-1.91448	0.79022
Sopen00g001510.1		0	1	0	1	0	1	0	1	0	1	0	1	0	1	0	1
Sopen00g001520.1		0	1	0	1	0	1	0	1	0	1	0	1	0	1	0	1
Sopen00g001530.1		0	1	0	1	0	1	0	1	0	1	0	1	0	1	0	1
Sopen00g001540.1		0	1	0	1	0	1	0	1	0	1	0	1	0	1	0	1
Sopen00g001550.1		0	1	0	1	0	1	0	1	0	1	0	1	0	1	0	1
Sopen00g001560.1		0	1	0	1	0	1	0	1	0	1	0	1	0	1	0	1
Sopen00g001570.1		0	1	0	1	0	1	0	1	0	1	0	1	0	1	0	1
Sopen00g001580.1		0	1	0	1	0	1	0	1	0	1	0	1	0	1	0	1
Sopen00g001590.1	steelblue	-3.13339	0.441043	-3.13339	0.581841	-3.13339	0.559764	-3.13339	0.437324	-3.13339	0.4518	-3.13339	0.49502	0	1	0	1
Sopen00g001600.1		0	1	0	1	0	1	0	1	0	1	0	1	0	1	0	1
Sopen00g001610.1		0	1	0	1	0	1	0	1	0	1	0	1	0	1	0	1
Sopen00g001620.1		0	1	0	1	0	1	0	1	0	1	0	1	0	1	0	1
Sopen00g001630.1		0	1	0	1	0	1	0	1	0	1	0	1	0	1	0	1
Sopen00g001640.1	bisque4	0	1	2.14442	0.746696	0	1	0	1	0	1	0	1	0	1	0	1
Sopen00g001650.1		0	1	0	1	0	1	0	1	0	1	0	1	0	1	0	1
Sopen00g001660.1		0	1	0	1	0	1	0	1	0	1	0	1	0	1	0	1
Sopen00g001670.1		0	1	0	1	0	1	0	1	0	1	0	1	0	1	0	1
Sopen00g001680.1	darkred	2.11588	0.171082	2.70514	0.0958142	3.93117	0.00879986	3.30397	0.027697	-0.943933	0.791068	1.7286	0.3704	-0.735874	1	-0.484775	1
Sopen00g001690.1	darkred	2.11187	0.543967	3.4332	0.215691	4.36808	0.060448	3.76994	0.122885	-0.618055	1	1.60339	0.823595	0	1	-0.200238	1
Sopen00g001700.1	lightcyan	4.35068	0.241179	3.21756	0.560098	3.89592	0.351542	2.37055	0.710284	2.02234	0.817348	2.46333	0.728331	0	1	0	1
Sopen00g001710.1	ivory	1.76943	0.800231	0	1	4.51369	0.218813	0	1	0	1	1.68869	0.878702	0	1	0	1
Sopen00g001720.1	darkred	2.67723	0.170574	2.86397	0.174861	4.86065	0.010794	3.95012	0.0377686	-1.0649	0.866578	2.52886	0.265156	2.15056	0.7294	-0.568891	1
Sopen00g001730.1	darkred	2.86706	0.12045	3.72573	0.0637138	4.94269	0.0092228	4.3552	0.0212932	-1.13274	0.773579	2.52468	0.239537	0.279858	1	-0.696437	1
Sopen00g001740.1	white	0	1	0	1	0	1	0	1	0	1	1.69423	0.860135	0	1	0	1
Sopen00g001750.1	tan	-0.220594	1	-1.24602	0.754836	-1.05602	0.827024	-1.19026	0.725744	-0.545531	1	-0.184449	1	0.627389	1	-1.21183	0.907741
Sopen00g001760.1	darkred	4.3549	0.254415	3.48721	0.514783	4.58358	0.232099	5.7628	0.0907577	0	1	3.88436	0.417875	0	1	-0.997785	1
Sopen00g001770.1	darkred	2.63631	0.132592	3.01734	0.10757	4.25782	0.012361	3.94598	0.022258	-1.23476	0.761077	2.39666	0.240696	-1.47891	1	-0.463814	1
Sopen00g001780.1	darkred	5.43937	0.0911988	6.24874	0.0642528	6.94911	0.0201939	6.76203	0.0271012	0	1	4.84702	0.206258	-2.02692	0.988004	0	1
Sopen00g001790.1	darkred	1.80737	0.356135	2.00476	0.33989	3.2964	0.0444216	2.6468	0.123276	-0.774962	0.990205	1.88346	0.3999	0.0305266	1	-0.479153	1
Sopen00g001800.1	darkred	2.62821	0.138708	3.06311	0.10681	4.31902	0.0131677	3.91038	0.0263817	-0.996776	0.849054	2.48022	0.223708	1.25974	1	-0.187292	1
Sopen00g001810.1	blue	2.08672	0.27184	1.52491	0.609991	0.414554	1	1.65844	0.464139	2.39438	0.202394	1.41814	0.642513	-0.253511	1	-0.945931	0.967814
Sopen00g001820.1	mediumpurple3	1.77592	0.754217	3.49419	0.398169	0	1	1.8307	0.757341	0	1	0	1	0	1	0	1
Sopen00g001830.1		0	1	0	1	0	1	0	1	0	1	0	1	0	1	0	1
Sopen00g001840.1	darkred	2.48384	0.144531	2.99422	0.100271	4.38278	0.0101106	3.5769	0.0344903	-0.879952	0.857953	2.09439	0.305499	0.0546582	1	-1.31349	0.752349
Sopen00g001850.1	darkred	1.79102	0.477988	2.93555	0.175174	3.81552	0.0429956	3.51566	0.0684674	-1.78327	0.658248	1.63909	0.617863	0	1	-2.49566	0.751633
Sopen00g001860.1	lightcyan	1.79973	0.722359	2.14254	0.708458	0	1	0	1	0	1	0	1	0	1	1.3803	0.912239
Sopen00g001870.1	darkred	2.7457	0.0943641	3.2501	0.0689523	4.43333	0.00834612	3.88069	0.0206665	-0.715915	0.96568	2.29771	0.231091	0.137634	1	-1.06647	0.855993
Sopen00g001880.1		0	1	0	1	0	1	0	1	0	1	0	1	0	1	0	1
Sopen00g001890.1		0	1	0	1	0	1	0	1	0	1	0	1	0	1	0	1
Sopen00g001900.1		0	1	0	1	0	1	0	1	0	1	0	1	0	1	0	1
Sopen00g001910.1		0	1	0	1	0	1	0	1	0	1	0	1	0	1	0	1
Sopen00g001920.1	darkred	-2.2225	1.56e-05	-0.160065	1	-0.628991	0.174205	-2.38134	5.58e-06	-2.3565	4.12e-06	-1.63707	0.000556212	-0.142981	1	-0.290048	0.876807
Sopen00g001930.1		0	1	0	1	0	1	0	1	0	1	0	1	0	1	0	1
Sopen00g001940.1		0	1	0	1	0	1	0	1	0	1	0	1	0	1	0	1
Sopen00g001950.1		0	1	0	1	0	1	0	1	0	1	0	1	0	1	0	1
Sopen00g001960.1		0	1	0	1	0	1	0	1	0	1	0	1	0	1	0	1
Sopen00g001970.1		0	1	0	1	0	1	0	1	0	1	0	1	0	1	0	1
Sopen00g001980.1		0	1	0	1	0	1	0	1	0	1	0	1	0	1	0	1
Sopen00g001990.1		0	1	0	1	0	1	0	1	0	1	0	1	0	1	0	1
Sopen00g002000.1		0	1	0	1	0	1	0	1	0	1	0	1	0	1	0	1
Sopen00g002010.1		0	1	0	1	0	1	0	1	0	1	0	1	0	1	0	1
Sopen00g002020.1		0	1	0	1	0	1	0	1	0	1	0	1	0	1	0	1
Sopen00g002030.1		0	1	0	1	0	1	0	1	0	1	0	1	0	1	0	1
Sopen00g002040.1	greenyellow	0	1	0	1	0	1	0	1	2.29766	0.718484	0	1	0	1	0	1
Sopen00g002050.1	darkred	2.20979	0.18542	2.9384	0.0934547	3.99321	0.0133714	3.32748	0.0399185	-0.935159	0.821047	2.10062	0.27871	-0.101627	1	-0.769881	1
Sopen00g002060.1		0	1	0	1	0	1	0	1	0	1	0	1	0	1	0	1
Sopen00g002070.1		0	1	0	1	0	1	0	1	0	1	0	1	0	1	0	1
Sopen00g002080.1		0	1	0	1	0	1	0	1	0	1	0	1	0	1	0	1
Sopen00g002090.1		0	1	0	1	0	1	0	1	0	1	0	1	0	1	0	1
Sopen00g002100.1		0	1	0	1	0	1	0	1	0	1	0	1	0	1	0	1
Sopen00g002110.1		0	1	0	1	0	1	0	1	0	1	0	1	0	1	0	1
Sopen00g002120.1		0	1	0	1	0	1	0	1	0	1	0	1	0	1	0	1
Sopen00g002130.1		0	1	0	1	0	1	0	1	0	1	0	1	0	1	0	1
Sopen00g002140.1		0	1	0	1	0	1	0	1	0	1	0	1	0	1	0	1
Sopen00g002150.1		0	1	0	1	0	1	0	1	0	1	0	1	0	1	0	1
Sopen00g002160.1	magenta	2.61209	0.614169	4.62537	0.243017	3.99942	0.324423	4.00834	0.309686	0	1	1.68684	0.906712	-2.84672	0.817925	-1.9673	0.843322
Sopen00g002170.1		0	1	0	1	0	1	0	1	0	1	0	1	0	1	0	1
Sopen00g002180.1		0	1	0	1	0	1	0	1	0	1	0	1	0	1	0	1
Sopen00g002190.1		0	1	0	1	0	1	0	1	0	1	0	1	0	1	0	1
Sopen00g002200.1		0	1	0	1	0	1	0	1	0	1	0	1	0	1	0	1
Sopen00g002210.1	darkred	2.19464	0.199773	2.7947	0.115507	3.95088	0.0140407	3.44518	0.0342665	-1.29603	0.65949	2.12272	0.284255	0.817876	1	-0.340568	1
Sopen00g002220.1	darkred	2.33156	0.181303	3.15079	0.0868959	4.26331	0.0125445	3.66651	0.0322436	-1.49289	0.533183	2.00339	0.344035	0.27402	1	-1.28881	0.770221
Sopen00g002230.1	midnightblue	3.27059	0.0940228	4.04035	0.0537212	5.1239	0.00779773	4.96774	0.011054	-0.209472	1	3.18873	0.144789	-0.293803	1	0.129254	1
Sopen00g002240.1	darkred	1.78485	0.449031	2.40967	0.27822	3.62244	0.0428321	3.00947	0.106982	-1.03475	0.930505	0.783299	1	1.84122	1	-1.93287	0.861625
Sopen00g002250.1	darkred	4.35466	0.129568	4.64005	0.135804	5.1721	0.0583978	5.18778	0.0595613	1.61585	0.819395	1.68943	0.828474	0	1	-0.195779	1
Sopen00g002260.1	darkred	2.43755	0.176556	3.13007	0.101282	4.16597	0.0176093	3.66188	0.0388308	-1.28898	0.655898	2.16419	0.313813	0.158318	1	-0.613171	1
Sopen00g002270.1	darkred	2.70701	0.163929	3.02259	0.143851	4.31651	0.0153022	3.70772	0.0422895	-0.504841	1	2.27671	0.350999	1.82674	1	-0.356048	1
Sopen00g002280.1	darkred	1.92384	0.303674	3.05231	0.0967988	4.11133	0.014708	3.826	0.0252927	-1.63073	0.499868	2.05666	0.328333	1.22745	1	-0.962775	1
Sopen00g002290.1	darkred	1.48875	0.716062	2.04258	0.557416	1.90153	0.568899	2.47651	0.342757	-3.23819	0.355705	1.0461	0.984274	0	1	1.80357	0.876807
Sopen00g002300.1	darkred	2.94503	0.119788	3.10748	0.130806	4.51737	0.0148111	4.04124	0.0314089	-1.35328	0.763799	2.39475	0.299106	0.356349	1	-2.53225	0.50155
Sopen00g002310.1	darkred	2.32861	0.160378	2.81482	0.109895	4.00247	0.0131302	3.60045	0.0272534	-1.21991	0.661876	2.28395	0.226895	0.257413	1	-0.747095	1
Sopen00g002320.1	darkred	4.23262	0.0166077	5.2173	0.00838179	4.48905	0.0106209	5.04457	0.00445915	1.02437	0.944925	3.46233	0.0853211	-0.0959555	1	4.12054	0.277637
Sopen00g002330.1	violet	5.57301	0.020787	7.11252	0.0123622	4.5809	0.0490324	8.51405	0.00189356	1.38478	0.829757	4.91686	0.0563061	2.02048	0.78225	0.998026	1
Sopen00g002340.1		0	1	0	1	0	1	0	1	0	1	0	1	0	1	0	1
Sopen00g002350.1		0	1	0	1	0	1	0	1	0	1	0	1	0	1	0	1
Sopen00g002360.1	cyan	1.77642	0.709813	0	1	0	1	0	1	1.6457	0.793221	1.63482	0.817766	0.556556	1	0	1
Sopen00g002370.1	lightcyan	3.71682	0.459287	0	1	0	1	0	1	0	1	0	1	0	1	0	1
Sopen00g002380.1	darkturquoise	0.372468	0.690448	0.059388	1	-0.525226	0.465988	0.571957	0.379498	-1.0006	0.0759452	-0.293063	0.896172	-0.86782	0.332017	-0.47702	0.724129
Sopen00g002390.1	blue	0.871475	0.122263	0.164049	1	-0.603139	0.430027	0.928914	0.0977059	-0.0787592	1	0.490854	0.597956	0.456329	0.907988	-0.0962103	1
Sopen00g002400.1	magenta	-0.51437	1	-1.4126	0.501055	-2.25942	0.154287	-0.263735	1	-0.0959788	1	-0.643001	0.978374	-0.535778	1	-0.464098	1
Sopen00g002400.2	magenta	-3.52022	0.00176299	-2.70063	0.0209457	-6.40368	0.000147175	-1.11137	0.343794	-0.438245	0.98265	-1.04002	0.462733	-0.143898	1	-0.760488	0.784608
Sopen00g002410.1	royalblue	0.292303	1	-3.09106	0.495904	1.47651	0.700944	2.63909	0.248173	1.96138	0.520883	1.27101	0.851358	-3.75263	0.470835	0.364094	1
Sopen00g002420.1	magenta	-0.871563	7.41e-05	-0.377495	0.0928548	-1.02145	1.91e-05	-0.943289	2.68e-05	-0.660342	0.00133299	-0.917292	5.25e-05	-0.702369	0.00513625	-0.928211	6.78e-05
Sopen00g002430.1	violet	0	1	0	1	1.61581	0.790038	1.1981	0.929067	0	1	0	1	0	1	0	1
Sopen00g002440.1		0	1	0	1	0	1	0	1	0	1	0	1	0	1	0	1
Sopen00g002450.1		0	1	0	1	0	1	0	1	0	1	0	1	0	1	0	1
Sopen00g002450.2		0	1	0	1	0	1	0	1	0	1	0	1	0	1	0	1
Sopen00g002460.1		0	1	0	1	0	1	0	1	0	1	0	1	0	1	0	1
Sopen00g002470.1		0	1	0	1	0	1	0	1	0	1	0	1	0	1	0	1
Sopen00g002480.1		0	1	0	1	0	1	0	1	0	1	0	1	0	1	0	1
Sopen00g002490.1		0	1	0	1	0	1	0	1	0	1	0	1	0	1	0	1
Sopen00g002500.1		0	1	0	1	0	1	0	1	0	1	0	1	0	1	0	1
Sopen00g002510.1		0	1	0	1	0	1	0	1	0	1	0	1	0	1	0	1
Sopen00g002520.1	maroon	0.669681	0.623522	1.00293	0.389488	0.376286	1	0.540921	0.778651	-1.25809	0.227804	1.16988	0.283851	0.482626	1	1.17232	0.387781
Sopen00g002530.1	magenta	0.336624	1	1.36825	0.698199	2.01609	0.33896	-0.523961	1	-2.8074	0.266524	-3.03025	0.260951	2.71201	0.962722	-4.71898	0.255842
Sopen00g002540.1	maroon	1.66288	0.102267	1.92723	0.0768999	0.687191	0.702025	1.72763	0.0912191	-0.970014	0.533927	1.52188	0.194143	0.942145	0.869819	-0.21127	1
Sopen00g002550.1	darkred	1.03089	0.697086	1.16373	0.688752	0.682394	1	0.811452	0.858224	-1.2233	0.689591	0.962542	0.81723	-0.549687	1	-0.345575	1
Sopen00g002560.1	maroon	1.474	0.337695	2.41322	0.0923156	0.485348	1	0.904324	0.711539	-1.1286	0.634472	1.66938	0.316426	-0.192717	1	-0.51202	1
Sopen00g002570.1	darkolivegreen	1.08078	0.453131	0.409606	1	-0.609614	0.963527	-0.356111	1	-1.23089	0.467532	0.668461	0.856811	2.73449	0.205036	-0.950714	0.739357
Sopen00g002580.1		0	1	0	1	0	1	0	1	0	1	0	1	0	1	0	1
Sopen00g002590.1		0	1	0	1	0	1	0	1	0	1	0	1	0	1	0	1
Sopen00g002600.1		0	1	0	1	0	1	0	1	0	1	0	1	0	1	0	1
Sopen00g002610.1		0	1	0	1	0	1	0	1	0	1	0	1	0	1	0	1
Sopen00g002620.1		0	1	0	1	0	1	0	1	0	1	0	1	0	1	0	1
Sopen00g002630.1		0	1	0	1	0	1	0	1	0	1	0	1	0	1	0	1
Sopen00g002640.1	maroon	0.406227	1	0.679019	0.744012	-0.997035	0.423962	-0.467875	0.932274	-2.4483	0.0184205	0.085272	1	-0.117953	1	0.304777	1
Sopen00g002650.1	darkred	4.32872	0.146825	4.205	0.215805	0	1	4.31084	0.159623	3.40181	0.350417	3.65605	0.327293	1.15648	1	2.96514	0.496389
Sopen00g002660.1	brown4	-0.532182	1	1.15319	0.981644	-2.29763	0.644424	0.456585	1	0.066809	1	0.996937	1	-1.92921	0.881709	-2.33726	0.456517
Sopen00g002670.1	maroon	1.45507	0.315494	1.56601	0.320462	0.130147	1	1.21905	0.459741	-1.55255	0.355294	1.51301	0.359056	0.615074	1	-0.199816	1
Sopen00g002680.1	mediumpurple3	1.74611	0.740379	3.48394	0.359076	3.18348	0.375914	0	1	0	1	2.43195	0.619654	1.06676	1	0	1
Sopen00g002690.1	magenta	-1.58498	0.0413729	-2.44418	0.00929814	-1.91198	0.017657	-1.56191	0.0470423	-0.432696	0.849054	-1.12215	0.221921	0.458293	1	0.167126	1
Sopen00g002700.1	magenta	2.4851	0.341878	3.36349	0.174274	3.08567	0.186436	1.83153	0.590085	0.0643554	1	1.26204	0.896728	-0.973025	1	-1.95966	0.768549
Sopen00g002710.1	maroon	-0.089393	1	-0.0113677	1	0.532907	1	0.105346	1	-0.971472	0.881902	0.328174	1	0.270731	1	0.0614534	1
Sopen00g002720.1	maroon	1.95904	0.0433713	1.71921	0.114075	1.3332	0.215076	1.01618	0.422592	-0.597498	0.847088	1.52359	0.182206	-0.172751	1	0.113815	1
Sopen00g002730.1	maroon	1.61671	0.293596	1.97076	0.209661	0.915378	0.723506	1.03831	0.638653	-1.11162	0.682038	1.24461	0.573715	1.83665	0.912025	0.951608	0.883843
Sopen00g002740.1	maroon	1.3498	0.0439559	1.76306	0.0171606	1.21083	0.073079	1.41718	0.0355693	-0.748719	0.416104	1.55775	0.0289765	0.252957	1	0.396081	0.954957
Sopen00g002750.1	maroon	1.14522	0.507135	2.12158	0.132642	1.51984	0.294528	1.40848	0.357512	-1.73352	0.303949	1.21211	0.543287	1.2631	0.832998	-1.4326	0.61627
Sopen00g002760.1	royalblue	0	1	2.151	0.725923	0	1	2.61769	0.538504	0	1	0	1	-0.201303	1	1.6426	0.868143
Sopen00g002770.1	maroon	1.73874	0.138228	2.23197	0.0708832	1.32622	0.301057	1.61459	0.182043	-1.45221	0.299332	1.72471	0.192124	0.84187	0.994332	-0.369135	1
Sopen00g002780.1		0	1	0	1	0	1	0	1	0	1	0	1	0	1	0	1
Sopen00g002790.1		0	1	0	1	0	1	0	1	0	1	0	1	0	1	0	1
Sopen00g002800.1		0	1	0	1	0	1	0	1	0	1	0	1	0	1	0	1
Sopen00g002810.1	greenyellow	0	1	0	1	0	1	0	1	1.76601	0.823283	0	1	0	1	0	1
Sopen00g002820.1		0	1	0	1	0	1	0	1	0	1	0	1	0	1	0	1
Sopen00g002830.1		0	1	0	1	0	1	0	1	0	1	0	1	0	1	0	1
Sopen00g002840.1		0	1	0	1	0	1	0	1	0	1	0	1	0	1	0	1
Sopen00g002850.1		0	1	0	1	0	1	0	1	0	1	0	1	0	1	0	1
Sopen00g002860.1		0	1	0	1	0	1	0	1	0	1	0	1	0	1	0	1
Sopen00g002870.1		0	1	0	1	0	1	0	1	0	1	0	1	0	1	0	1
Sopen00g002880.1	darkolivegreen	2.53877	0.571465	0	1	0	1	1.82982	0.779163	1.83075	0.803573	1.71488	0.85892	0	1	0	1
Sopen00g002890.1		0	1	0	1	0	1	0	1	0	1	0	1	0	1	0	1
Sopen00g002900.1	lightsteelblue1	0	1	0	1	0	1	0	1	0	1	0	1	1.83814	0.988004	0	1
Sopen00g002910.1		0	1	0	1	0	1	0	1	0	1	0	1	0	1	0	1
Sopen00g002920.1	plum2	0	1	2.14036	0.746696	0	1	0	1	0	1	0	1	0	1	0	1
Sopen00g002930.1	yellowgreen	0	1	0	1	0	1	1.59459	0.773129	0	1	0	1	-2.0671	0.913251	1.70611	0.839038
Sopen00g002940.1		0	1	0	1	0	1	0	1	0	1	0	1	0	1	0	1
Sopen00g002950.1	blue	0.783908	0.802595	1.36712	0.481052	1.23617	0.50376	1.64087	0.273152	0.784354	0.842825	1.24925	0.553152	1.15646	0.923841	1.44348	0.48218
Sopen00g002960.1		0	1	0	1	0	1	0	1	0	1	0	1	0	1	0	1
Sopen00g002970.1	lightcyan	0.493421	1	0.567434	1	-0.119725	1	-0.079922	1	-0.49742	1	1.02174	0.626709	0.477235	1	-1.03835	0.698042
Sopen00g002980.1	darkorange	0	1	0	1	0	1	0	1	0	1	1.69313	0.860135	0	1	0	1
Sopen00g002990.1		0	1	0	1	0	1	0	1	0	1	0	1	0	1	0	1
Sopen00g003000.1	darkgrey	0	1	0	1	0	1	0	1	0	1	1.61845	0.860135	0	1	0	1
Sopen00g003010.1		0	1	0	1	0	1	0	1	0	1	0	1	0	1	0	1
Sopen00g003020.1	lightcyan	1.76821	0.754265	0	1	0	1	0	1	0	1	1.68745	0.847174	0	1	1.74337	0.85375
Sopen00g003030.1	greenyellow	0	1	4.57408	0.265267	3.25974	0.500198	0	1	4.38486	0.269175	3.01224	0.60664	-0.0237357	1	4.03335	0.34068
Sopen00g003040.1	steelblue	-2.03449	0.568399	-2.03449	0.708947	-2.03449	0.685771	-2.03449	0.560584	-2.03449	0.581104	-2.03449	0.620932	1.43825	1	1.28065	0.925589
Sopen00g003050.1	tan	0	1	0	1	0	1	1.61958	0.773511	1.63102	0.822506	0	1	0	1	0	1
Sopen00g003060.1		0	1	0	1	0	1	0	1	0	1	0	1	0	1	0	1
Sopen00g003070.1		0	1	0	1	0	1	0	1	0	1	0	1	0	1	0	1
Sopen00g003080.1		0	1	0	1	0	1	0	1	0	1	0	1	0	1	0	1
Sopen00g003090.1		0	1	0	1	0	1	0	1	0	1	0	1	0	1	0	1
Sopen00g003100.1	magenta	0.11625	0.761012	-0.259944	0.238878	-0.384418	0.0331542	-0.017137	1	0.234565	0.295578	0.127743	0.777377	0.00712171	1	0.0723957	1
Sopen00g003100.2	magenta	-0.114962	1	0.0826732	1	-0.46981	0.114312	-0.164858	0.826598	0.161628	0.86426	-0.228566	0.680468	-0.425731	0.404349	-0.27756	0.644603
Sopen00g003110.1	darkgrey	0.504535	1	-3.04763	0.545081	-0.701403	1	-1.44799	0.862481	-0.155517	1	1.3426	0.860135	-3.37123	0.642262	-2.69037	0.621994
Sopen00g003120.1	darkolivegreen	2.19562	0.544687	0	1	0	1	1.7413	0.715789	1.00322	0.97548	1.03377	0.984274	2.26446	0.801443	-1.89285	0.701116
Sopen00g003130.1		0	1	0	1	0	1	0	1	0	1	0	1	0	1	0	1
Sopen00g003140.1		0	1	0	1	0	1	0	1	0	1	0	1	0	1	0	1
Sopen00g003150.1	cyan	0	1	0	1	0	1	0	1	2.40123	0.654976	1.66211	0.864429	0	1	-1.89299	0.806141
Sopen00g003160.1		0	1	0	1	0	1	0	1	0	1	0	1	0	1	0	1
Sopen00g003170.1		0	1	0	1	0	1	0	1	0	1	0	1	0	1	0	1
Sopen00g003180.1		0	1	0	1	0	1	0	1	0	1	0	1	0	1	0	1
Sopen00g003190.1	lightcyan1	0	1	0	1	0	1	0	1	0	1	0	1	0	1	1.54713	0.909949
Sopen00g003200.1	magenta	0.0736811	1	0.30814	0.754858	-0.214967	0.957458	-0.0564538	1	0.637517	0.210521	0.173987	1	-0.315824	0.975278	0.608095	0.324067
Sopen00g003210.1	thistle1	-0.964219	0.000131644	-0.998796	0.000566727	-0.197525	0.57823	-0.860151	0.000436201	-0.615888	0.00922562	-0.385967	0.157229	-0.229593	0.793776	0.301457	0.396178
Sopen00g003220.1	royalblue	-0.626426	0.431476	-0.926606	0.212472	-1.90017	0.00408739	0.320379	0.88173	-1.22536	0.0596591	-0.746226	0.372619	1.51594	0.0778467	-1.04194	0.185993
Sopen00g003230.1	plum2	-0.0723924	1	1.19023	0.728297	-0.152555	1	-0.687416	1	-1.09506	0.822732	-0.134736	1	1.9048	0.713243	1.28686	0.804643
Sopen00g003240.1		0	1	0	1	0	1	0	1	0	1	0	1	0	1	0	1
Sopen00g003250.1		0	1	0	1	0	1	0	1	0	1	0	1	0	1	0	1
Sopen00g003260.1	blue	0.382495	0.732795	-0.248706	1	-0.9451	0.133872	-0.305878	0.879835	-0.1531	1	-0.0868205	1	-0.570771	0.86134	0.315261	0.984371
Sopen00g003270.1	midnightblue	-1.91418	0.000129787	-1.1951	0.0176983	-1.49285	0.00135945	-1.52911	0.00116579	-2.50143	3.57e-06	-2.23763	3.04e-05	-0.272034	1	-1.96411	0.000196091
Sopen00g003280.1		0	1	0	1	0	1	0	1	0	1	0	1	0	1	0	1
Sopen00g003290.1	magenta	-0.106814	1	1.76728	0.172642	0.0439485	1	0.671836	0.809335	-2.77143	0.0451211	-1.29865	0.466052	-0.420053	1	-3.33105	0.0241107
Sopen00g003300.1		0	1	0	1	0	1	0	1	0	1	0	1	0	1	0	1
Sopen00g003310.1		0	1	0	1	0	1	0	1	0	1	0	1	0	1	0	1
Sopen00g003320.1	palevioletred3	0	1	0	1	2.34837	0.645141	0	1	0	1	0	1	0	1	0	1
Sopen00g003330.1	darkslateblue	0	1	0	1	0	1	0	1	1.63058	0.864026	0	1	-2.82001	0.795457	0	1
Sopen00g003340.1		0	1	0	1	0	1	0	1	0	1	0	1	0	1	0	1
Sopen00g003350.1		0	1	0	1	0	1	0	1	0	1	0	1	0	1	0	1
Sopen00g003360.1	magenta	-2.26161	0.0264896	-2.65421	0.0223008	-2.37966	0.0210831	-1.31178	0.235075	0.36524	1	-0.358786	1	0.488806	1	0.517315	1
Sopen00g003370.1		0	1	0	1	0	1	0	1	0	1	0	1	0	1	0	1
Sopen00g003380.1	orangered4	-0.431249	1	-2.23956	0.757417	-2.23956	0.750688	-2.23956	0.627224	-2.23956	0.644251	0.719686	1	0	1	-1.56236	0.935896
Sopen00g003390.1	thistle1	-1.66808	0.262843	-1.02772	0.684572	-6.01042	0.00787907	-0.7197	0.826235	-0.944653	0.684061	-0.946209	0.711413	0.386541	1	0.595895	1
Sopen00g003400.1	lightcyan	-0.0759319	1	-1.48925	0.810823	-3.62827	0.294915	-1.80228	0.608576	-3.62827	0.185383	-0.996636	0.981239	0	1	-1.96149	0.699898
Sopen00g003410.1		0	1	0	1	0	1	0	1	0	1	0	1	0	1	0	1
Sopen00g003420.1		0	1	0	1	0	1	0	1	0	1	0	1	0	1	0	1
Sopen00g003430.1	magenta	-2.40257	0.110662	-0.759989	0.886668	-0.519169	1	-0.362874	1	0.615376	0.927063	-0.010729	1	0.790394	0.985347	0.279645	1
Sopen00g003440.1		0	1	0	1	0	1	0	1	0	1	0	1	0	1	0	1
Sopen00g003450.1		0	1	0	1	0	1	0	1	0	1	0	1	0	1	0	1
Sopen00g003460.1		0	1	0	1	0	1	0	1	0	1	0	1	0	1	0	1
Sopen00g003470.1		0	1	0	1	0	1	0	1	0	1	0	1	0	1	0	1
Sopen00g003480.1		0	1	0	1	0	1	0	1	0	1	0	1	0	1	0	1
Sopen00g003490.1		0	1	0	1	0	1	0	1	0	1	0	1	0	1	0	1
Sopen00g003500.1		0	1	0	1	0	1	0	1	0	1	0	1	0	1	0	1
Sopen00g003510.1		0	1	0	1	0	1	0	1	0	1	0	1	0	1	0	1
Sopen00g003520.1	cyan	-1.76913	0.600946	-3.95406	0.263929	-3.95406	0.253867	-2.04118	0.519533	-0.708001	1	-3.95406	0.191451	-1.84753	0.961573	0	1
Sopen00g003530.1		0	1	0	1	0	1	0	1	0	1	0	1	0	1	0	1
Sopen00g003540.1	darkorange2	-3.13567	0.406354	-0.172614	1	-3.13567	0.535552	-3.13567	0.402825	-0.745808	1	-1.44429	0.918567	-2.00625	0.982252	-3.1741	0.511494
Sopen00g003550.1	magenta	-0.157306	1	-1.24278	0.00887695	-2.16194	2.59e-05	-0.27445	0.749162	-0.688269	0.133879	-0.42779	0.505458	-0.831158	0.161694	-0.687993	0.198146
Sopen00g003560.1		0	1	0	1	0	1	0	1	0	1	0	1	0	1	0	1
Sopen00g003570.1		0	1	0	1	0	1	0	1	0	1	0	1	0	1	0	1
Sopen00g003580.1	yellowgreen	-5.13e-15	1	0	1	-5.13e-15	1	-5.13e-15	1	1.57618	0.803322	0	1	-1.05167	1	1.09916	1
Sopen00g003590.1		0	1	0	1	0	1	0	1	0	1	0	1	0	1	0	1
Sopen00g003600.1	paleturquoise	-3.06829	0.437163	-3.06829	0.578558	-3.06829	0.557159	-3.06829	0.433541	-3.06829	0.447515	-3.06829	0.490865	0	1	0	1
Sopen00g003610.1		0	1	0	1	0	1	0	1	0	1	0	1	0	1	0	1
Sopen00g003620.1		0	1	0	1	0	1	0	1	0	1	0	1	0	1	0	1
Sopen00g003630.1		0	1	0	1	0	1	0	1	0	1	0	1	0	1	0	1
Sopen00g003640.1		0	1	0	1	0	1	0	1	0	1	0	1	0	1	0	1
Sopen00g003650.1		0	1	0	1	0	1	0	1	0	1	0	1	0	1	0	1
Sopen00g003660.1	magenta	-1.62474	0.02966	-2.50941	0.00615612	-1.71757	0.0237975	-1.07014	0.17832	0.261867	1	-0.0860048	1	0.27568	1	0.747448	0.568697
Sopen00g003670.1	blue	0.257415	0.943303	-0.0569197	1	0.961035	0.0826153	0.447257	0.591489	-0.11156	1	0.732713	0.291677	-0.0334323	1	0.684774	0.429138
Sopen00g003680.1	magenta	-1.13041	0.00426661	-1.30415	0.00418299	-1.34823	0.000823966	-1.30003	0.00128651	-1.01638	0.0106814	-0.870449	0.0393572	-0.411665	0.744729	-0.487315	0.431786
Sopen00g003690.1		0	1	0	1	0	1	0	1	0	1	0	1	0	1	0	1
Sopen00g003700.1	cyan	-5.13e-15	1	0	1	-5.13e-15	1	0	1	2.3952	0.676473	0	1	5.13e-15	1	-1.93286	0.813978
Sopen00g003710.1	magenta	-0.553415	0.00282035	-0.77248	0.00057693	-0.544723	0.00271147	-0.714867	0.000218066	-0.853309	2.02e-05	-0.166603	0.601441	0.778373	0.00087797	-0.461275	0.0232706
Sopen00g003720.1	blue	0.442729	0.0215006	0.397603	0.0609749	0.459116	0.0151699	0.390569	0.0461597	0.574894	0.00327358	0.574703	0.00474496	0.0676746	1	0.209911	0.554839
Sopen00g003730.1		0	1	0	1	0	1	0	1	0	1	0	1	0	1	0	1
Sopen00g003740.1		0	1	0	1	0	1	0	1	0	1	0	1	0	1	0	1
Sopen00g003750.1		0	1	0	1	0	1	0	1	0	1	0	1	0	1	0	1
Sopen00g003760.1	skyblue3	-3.14212	0.409389	-3.14212	0.553672	-3.14212	0.53632	-0.383288	1	-1.00936	1	-3.14212	0.461283	5.13e-15	1	4.35067	0.297165
Sopen00g003770.1		0	1	0	1	0	1	0	1	0	1	0	1	0	1	0	1
Sopen00g003780.1		0	1	0	1	0	1	0	1	0	1	0	1	0	1	0	1
Sopen00g003790.1	royalblue	0	1	3.98165	0.40792	0	1	4.52513	0.249331	2.45595	0.72383	2.53462	0.729696	0	1	0	1
Sopen00g003800.1		0	1	0	1	0	1	0	1	0	1	0	1	0	1	0	1
Sopen00g003810.1		0	1	0	1	0	1	0	1	0	1	0	1	0	1	0	1
Sopen00g003820.1		0	1	0	1	0	1	0	1	0	1	0	1	0	1	0	1
Sopen00g003830.1	darkred	2.65144	0.115728	3.30901	0.0611815	4.39316	0.00573152	3.71399	0.0212243	-1.48357	0.719768	2.17478	0.300011	-0.736879	1	0.512962	1
Sopen00g003840.1		0	1	0	1	0	1	0	1	0	1	0	1	0	1	0	1
Sopen00g003850.1		0	1	0	1	0	1	0	1	0	1	0	1	0	1	0	1
Sopen00g003860.1		0	1	0	1	0	1	0	1	0	1	0	1	0	1	0	1
Sopen00g003870.1		0	1	0	1	0	1	0	1	0	1	0	1	0	1	0	1
Sopen00g003880.1		0	1	0	1	0	1	0	1	0	1	0	1	0	1	0	1
Sopen00g003890.1		0	1	0	1	0	1	0	1	0	1	0	1	0	1	0	1
Sopen00g003900.1	tan	0	1	0	1	0	1	0	1	1.64162	0.838561	0	1	-1.99251	0.947554	0	1
Sopen00g003910.1		0	1	0	1	0	1	0	1	0	1	0	1	0	1	0	1
Sopen00g003920.1		0	1	0	1	0	1	0	1	0	1	0	1	0	1	0	1
Sopen00g003930.1		0	1	0	1	0	1	0	1	0	1	0	1	0	1	0	1
Sopen00g003940.1	ivory	1.82995	0.753247	2.15451	0.735851	3.54599	0.358543	0	1	0	1	0	1	1.46227	1	2.5709	0.653639
Sopen00g003950.1		0	1	0	1	0	1	0	1	0	1	0	1	0	1	0	1
Sopen00g003960.1		0	1	0	1	0	1	0	1	0	1	0	1	0	1	0	1
Sopen00g003970.1		0	1	0	1	0	1	0	1	0	1	0	1	0	1	0	1
Sopen00g003980.1		0	1	0	1	0	1	0	1	0	1	0	1	0	1	0	1
Sopen00g003990.1	lightcyan1	1.74658	0.742168	0	1	0	1	0	1	0	1	0	1	1.82317	0.970609	0.580504	1
Sopen00g003990.2		0	1	0	1	0	1	0	1	0	1	0	1	0	1	0	1
Sopen00g004000.1		0	1	0	1	0	1	0	1	0	1	0	1	0	1	0	1
Sopen00g004010.1		0	1	0	1	0	1	0	1	0	1	0	1	0	1	0	1
Sopen00g004020.1		0	1	0	1	0	1	0	1	0	1	0	1	0	1	0	1
Sopen00g004030.1		0	1	0	1	0	1	0	1	0	1	0	1	0	1	0	1
Sopen00g004040.1	maroon	1.77322	0.753624	2.14043	0.726572	0	1	2.72202	0.521596	0	1	0	1	0	1	0	1
Sopen00g004050.1	darkred	2.20483	0.219821	3.10655	0.0954161	4.24088	0.0138803	3.60233	0.0371904	-1.50359	0.535771	1.89484	0.392305	0.396912	1	-1.16907	0.82683
Sopen00g004060.1	darkred	2.45625	0.135411	2.82595	0.109851	4.24609	0.00993275	3.41757	0.036682	-0.918914	0.831424	1.95989	0.331693	0.367444	1	-1.43536	0.664522
Sopen00g004070.1		0	1	0	1	0	1	0	1	0	1	0	1	0	1	0	1
Sopen00g004080.1	orange	0	1	0	1	0	1	0	1	0	1	0	1	1.89001	0.988004	0	1
Sopen00g004090.1	navajowhite2	-1.91396	0.542485	-4.36207	0.21411	-4.36207	0.205747	-0.584256	1	-0.42549	1	0.957101	0.943811	0	1	2.62794	0.645754
Sopen00g004100.1	plum1	3.6165	0.346093	4.05275	0.323487	0	1	1.84295	0.788039	3.05236	0.52746	0	1	-1.71844	0.854149	-1.04527	1
Sopen00g004110.1		0	1	0	1	0	1	0	1	0	1	0	1	0	1	0	1
Sopen00g004120.1	orangered4	1.38132	0.806644	-0.203468	1	1.35258	0.859375	1.30563	0.866637	-0.654121	1	-0.669863	1	0.637736	1	-2.82224	0.395805
Sopen00g004130.1	darkred	2.14324	0.548305	2.59348	0.469869	4.72777	0.0446316	3.9917	0.106674	-2.22551	0.641824	2.62707	0.456875	0	1	-0.338184	1
Sopen00g004140.1	darkred	2.21914	0.173732	2.79908	0.103636	3.68427	0.0186883	3.43087	0.0314454	-0.551772	1	2.28075	0.213628	0.182013	1	-0.922835	0.925045
Sopen00g004150.1		0	1	0	1	0	1	0	1	0	1	0	1	0	1	0	1
Sopen00g004160.1		0	1	0	1	0	1	0	1	0	1	0	1	0	1	0	1
Sopen00g004170.1		0	1	0	1	0	1	0	1	0	1	0	1	0	1	0	1
Sopen00g004180.1	tan	-2.23955	0.603373	-2.23955	0.733372	-2.23955	0.718712	-2.23955	0.59517	2.32587	0.534364	-2.23955	0.652963	1.88772	0.995639	0	1
Sopen00g004190.1	blue	0.583559	0.00387091	-0.414623	0.0612984	0.137457	0.712362	0.333959	0.114511	0.445858	0.0305755	0.497086	0.0197666	-0.169492	0.914029	0.400408	0.0894916
Sopen00g004200.1	purple	-0.390597	0.224448	-0.598822	0.0597149	0.202762	0.692836	-0.24403	0.57299	0.441885	0.171981	0.678544	0.0259521	-0.309687	0.714937	0.630026	0.0519002
Sopen00g004210.1	magenta	0.36396	0.885668	0.31327	1	-0.269008	1	0.56823	0.598205	0.680925	0.516252	0.541436	0.702343	0.283629	1	0.368166	1
Sopen00g004210.2	ivory	0	1	0	1	10.8262	0.0681116	1.14549	1	0	1	4.53231	0.798746	0	1	0	1
Sopen00g004220.1		0	1	0	1	0	1	0	1	0	1	0	1	0	1	0	1
Sopen00g004230.1		0	1	0	1	0	1	0	1	0	1	0	1	0	1	0	1
Sopen00g004240.1	darkorange	0	1	0	1	0	1	0	1	0	1	2.23574	0.751105	0	1	-0.283218	1
Sopen00g004250.1		0	1	0	1	0	1	0	1	0	1	0	1	0	1	0	1
Sopen00g004260.1	skyblue3	-4.10865	0.299014	-4.10865	0.434645	-4.10865	0.417356	-4.10865	0.298368	-0.0858117	1	-4.10865	0.346385	4.41143	0.574176	0.150635	1
Sopen00g004270.1		0	1	0	1	0	1	0	1	0	1	0	1	0	1	0	1
Sopen00g004280.1	salmon	-1.05732	0.0167825	0.67897	0.180485	-0.0333966	1	0.532664	0.299127	-1.11311	0.013249	-0.745957	0.142041	0.675322	0.368653	-0.867603	0.091627
Sopen00g004290.1		0	1	0	1	0	1	0	1	0	1	0	1	0	1	0	1
Sopen00g004300.1	darkred	0.352109	0.384349	0.30139	0.574951	1.27737	0.000207578	0.571388	0.0894116	-0.204522	0.82285	0.352209	0.461685	0.389621	0.62328	0.260184	0.786942
Sopen00g004310.1	blue	1.34017	4e-07	-0.135988	0.786798	0.502975	0.0116694	1.06725	5.41e-06	1.65122	6.83e-09	1.46048	1.2e-07	0.311392	0.384382	0.387194	0.109514
Sopen00g004320.1	blue	0.620292	0.0290503	-0.815288	0.0117407	-0.096463	1	0.660849	0.0206433	0.584079	0.0478541	0.632138	0.0388426	0.0406769	1	-0.190438	0.876879
Sopen00g004330.1	blue	0.859551	0.0013028	0.465379	0.114075	0.690964	0.00732657	0.620653	0.0179244	0.203868	0.677739	0.512473	0.0759768	-0.194466	0.962364	-0.0201087	1
Sopen00g004340.1		0	1	0	1	0	1	0	1	0	1	0	1	0	1	0	1
Sopen00g004350.1	brown4	0	1	0	1	0	1	0	1	0	1	0	1	0	1	-1.90007	0.804733
Sopen00g004360.1		0	1	0	1	0	1	0	1	0	1	0	1	0	1	0	1
Sopen00g004370.1		0	1	0	1	0	1	0	1	0	1	0	1	0	1	0	1
Sopen00g004380.1		0	1	0	1	0	1	0	1	0	1	0	1	0	1	0	1
Sopen00g004390.1		0	1	0	1	0	1	0	1	0	1	0	1	0	1	0	1
Sopen00g004400.1		0	1	0	1	0	1	0	1	0	1	0	1	0	1	0	1
Sopen00g004410.1		0	1	0	1	0	1	0	1	0	1	0	1	0	1	0	1
Sopen00g004420.1		0	1	0	1	0	1	0	1	0	1	0	1	0	1	0	1
Sopen00g004430.1	blue	0.250697	1	-0.388074	0.863868	-0.797304	0.312981	-0.0808875	1	-0.724003	0.404622	0.555417	0.617884	0.624543	0.834027	-0.0854296	1
Sopen00g004440.1	salmon	2.06426	0.724291	0	1	0	1	2.74869	0.538656	0	1	2.26518	0.738748	0	1	0	1
Sopen00g004450.1	yellowgreen	-5.13e-15	1	0	1	-5.13e-15	1	-5.13e-15	1	1.57618	0.803322	0	1	-1.05167	1	1.09916	1
Sopen00g004460.1		0	1	0	1	0	1	0	1	0	1	0	1	0	1	0	1
Sopen00g004470.1		0	1	0	1	0	1	0	1	0	1	0	1	0	1	0	1
Sopen00g004480.1		0	1	0	1	0	1	0	1	0	1	0	1	0	1	0	1
Sopen00g004490.1		0	1	0	1	0	1	0	1	0	1	0	1	0	1	0	1
Sopen00g004500.1		0	1	0	1	0	1	0	1	0	1	0	1	0	1	0	1
Sopen00g004510.1		0	1	0	1	0	1	0	1	0	1	0	1	0	1	0	1
Sopen00g004520.1		0	1	0	1	0	1	0	1	0	1	0	1	0	1	0	1
Sopen00g004530.1		0	1	0	1	0	1	0	1	0	1	0	1	0	1	0	1
Sopen00g004540.1		0	1	0	1	0	1	0	1	0	1	0	1	0	1	0	1
Sopen00g004550.1		0	1	0	1	0	1	0	1	0	1	0	1	0	1	0	1
Sopen00g004560.1	lightcyan	0.723047	0.658055	0.418134	1	0.814032	0.592368	0.729428	0.65918	-0.896148	0.576172	-0.252348	1	1.15709	0.628228	-1.85569	0.175203
Sopen00g004570.1	magenta	-0.16131	0.985833	-0.386851	0.476563	-0.347405	0.494052	0.0204455	1	0.544207	0.195208	0.295295	0.676079	-0.0123193	1	0.314151	0.742998
Sopen00g004580.1	mediumpurple3	0	1	2.12856	0.727781	0	1	0	1	0	1	0	1	1.83147	0.981624	0	1
Sopen00g004600.1	greenyellow	0	1	0	1	0	1	0	1	1.57588	0.849054	0	1	0	1	0	1
Sopen00g004610.1	grey	-0.634745	0.829236	-0.0151938	1	-0.206018	1	-0.723157	0.760552	-1.11227	0.507402	-1.61022	0.271465	-0.880686	0.951617	0.186348	1
Sopen00g004620.1	darkorange	0.597352	0.449828	0.503674	0.653666	0.227992	1	0.211187	1	-0.975393	0.15518	0.799576	0.298873	0.869556	0.431746	0.888425	0.277618
Sopen00g004630.1	maroon	-0.133352	1	0.724503	0.213834	-0.310479	0.781445	-0.232903	0.952587	-0.874008	0.103678	0.136167	1	-0.04118	1	0.837336	0.192208
Sopen00g004640.1	blue	-0.332805	0.701774	0.171789	1	-1.01655	0.0363276	-0.487068	0.435203	-0.867865	0.0885982	0.0409108	1	0.0544655	1	0.534746	0.520699
Sopen00g004650.1	darkgrey	-0.374613	1	0.308397	1	-0.961694	0.692349	0.287596	1	-0.793533	0.823667	-0.152971	1	1.85791	0.500838	0.71818	1
Sopen00g004660.1		0	1	0	1	0	1	0	1	0	1	0	1	0	1	0	1
Sopen00g004670.1		0	1	0	1	0	1	0	1	0	1	0	1	0	1	0	1
Sopen00g004680.1		0	1	0	1	0	1	0	1	0	1	0	1	0	1	0	1
Sopen00g004690.1		0	1	0	1	0	1	0	1	0	1	0	1	0	1	0	1
Sopen00g004700.1		0	1	0	1	0	1	0	1	0	1	0	1	0	1	0	1
Sopen00g004710.1		0	1	0	1	0	1	0	1	0	1	0	1	0	1	0	1
Sopen00g004720.1		0	1	0	1	0	1	0	1	0	1	0	1	0	1	0	1
Sopen00g004730.1	magenta	0	1	0	1	2.39582	0.559039	0	1	2.39172	0.571213	2.41281	0.59498	1.8903	0.948705	-0.162299	1
Sopen00g004740.1	midnightblue	-0.764788	0.925585	-2.18765	0.328618	-0.527221	1	-3.37991	0.0698923	-1.21074	0.6911	-2.78534	0.173839	2.32821	0.707903	-3.01253	0.192539
Sopen00g004750.1	steelblue	-2.78315	0.501055	-2.78315	0.643139	-2.78315	0.620229	-2.78315	0.495497	-2.78315	0.51055	-2.78315	0.554021	0	1	0	1
Sopen00g004760.1	mediumpurple3	0	1	2.75529	0.659078	0	1	0	1	0	1	0	1	0	1	0	1
Sopen00g004770.1	thistle1	1.75309	0.694037	0	1	3.18026	0.314549	0	1	0	1	3.24881	0.344776	1.27155	0.988004	0.850352	1
Sopen00g004780.1		0	1	0	1	0	1	0	1	0	1	0	1	0	1	0	1
Sopen00g004790.1	plum2	0	1	2.14036	0.746696	0	1	0	1	0	1	0	1	0	1	0	1
Sopen00g004800.1	palevioletred3	0	1	0	1	2.34837	0.645141	0	1	0	1	0	1	0	1	0	1
Sopen00g004810.1	thistle1	-0.0013398	1	2.27519	0.626446	-0.0013398	1	-0.0013398	1	3.60866	0.167677	-0.0013398	1	-0.384399	1	0.192538	1
Sopen00g004820.1	darkred	2.97724	0.295973	4.07653	0.130999	4.57524	0.0545312	4.39716	0.0709831	-2.42342	0.653677	2.43758	0.54222	-0.150691	1	-4.41544	0.25414
Sopen00g004830.1	darkred	2.75132	0.403461	2.98974	0.405312	3.69284	0.195318	3.78268	0.175886	-2.31633	0.67908	2.07878	0.694212	1.83133	1	-0.312063	1
Sopen00g004840.1		0	1	0	1	0	1	0	1	0	1	0	1	0	1	0	1
Sopen00g004850.1		0	1	0	1	0	1	0	1	0	1	0	1	0	1	0	1
Sopen00g004860.1		0	1	0	1	0	1	0	1	0	1	0	1	0	1	0	1
Sopen00g004870.1		0	1	0	1	0	1	0	1	0	1	0	1	0	1	0	1
Sopen00g004880.1	ivory	0	1	0	1	4.1635	0.375834	0	1	2.07099	0.846051	3.68164	0.51458	0	1	2.83386	0.737153
Sopen00g004890.1		0	1	0	1	0	1	0	1	0	1	0	1	0	1	0	1
Sopen00g004900.1		0	1	0	1	0	1	0	1	0	1	0	1	0	1	0	1
Sopen00g004910.1		0	1	0	1	0	1	0	1	0	1	0	1	0	1	0	1
Sopen00g004920.1		0	1	0	1	0	1	0	1	0	1	0	1	0	1	0	1
Sopen00g004930.1		0	1	0	1	0	1	0	1	0	1	0	1	0	1	0	1
Sopen00g004940.1		0	1	0	1	0	1	0	1	0	1	0	1	0	1	0	1
Sopen00g004950.1	orangered4	0	1	0	1	0	1	0	1	0	1	0	1	0	1	-3.88352	0.499579
Sopen00g004960.1	magenta	3.08845	0.387297	2.14829	0.718112	2.34837	0.619953	2.93121	0.418781	3.12088	0.417669	2.963	0.493207	-1.55769	0.988004	1.89504	0.805551
Sopen00g004970.1		0	1	0	1	0	1	0	1	0	1	0	1	0	1	0	1
Sopen00g004980.1		0	1	0	1	0	1	0	1	0	1	0	1	0	1	0	1
Sopen00g004990.1		0	1	0	1	0	1	0	1	0	1	0	1	0	1	0	1
Sopen00g005000.1		0	1	0	1	0	1	0	1	0	1	0	1	0	1	0	1
Sopen00g005010.1		0	1	0	1	0	1	0	1	0	1	0	1	0	1	0	1
Sopen00g005020.1	blue	1.44079	0.00107317	0.778336	0.109312	1.59616	0.000393143	1.62623	0.000306885	0.926912	0.035803	0.646095	0.217172	0.129871	1	-0.191733	1
Sopen00g005030.1	magenta	1.91431	0.358824	1.49719	0.650696	3.11716	0.067273	2.53479	0.166687	-0.227792	1	2.44556	0.232835	0.13101	1	-0.673478	1
Sopen00g005040.1		0	1	0	1	0	1	0	1	0	1	0	1	0	1	0	1
Sopen00g005050.1	paleturquoise	-4.33216	0.215243	-1.06845	1	-4.33216	0.321164	-4.33216	0.215624	-1.79087	0.734404	-1.25861	0.940191	-2.79536	0.889937	1.74669	0.839999
Sopen00g005060.1	darkred	3.26665	0.110293	2.6941	0.294072	3.39184	0.106496	2.80134	0.207701	2.18414	0.44178	2.56986	0.332489	2.77238	0.476451	0.604653	1
Sopen00g005070.1	magenta	-0.205466	0.539981	-0.111217	1	-0.213637	0.508986	-0.627423	0.0070319	-0.0628372	1	-0.151844	0.825166	-0.452536	0.177794	0.144902	0.918823
Sopen00g005080.1		0	1	0	1	0	1	0	1	0	1	0	1	0	1	0	1
Sopen00g005090.1	magenta	-0.118056	1	-1.57855	0.12798	-1.18232	0.245265	0.409748	0.918551	1.34891	0.130416	0.724414	0.612561	1.0641	0.594818	-0.653098	0.805551
Sopen00g005100.1	darkred	3.18377	0.154142	3.00545	0.228094	4.47153	0.0396488	4.01636	0.069511	-1.22462	0.849054	2.40987	0.394459	-2.10932	0.821785	2.58612	0.855896
Sopen00g005110.1		0	1	0	1	0	1	0	1	0	1	0	1	0	1	0	1
Sopen00g005120.1	magenta	1.97026	0.107091	3.01282	0.0233604	2.89272	0.0145721	2.46543	0.0411393	-1.47104	0.337386	1.93244	0.159044	-0.162104	1	-0.365171	1
Sopen00g005130.1	magenta	-0.0971554	0.93679	0.0896029	1	0.167662	0.592255	0.107132	0.882809	-0.260261	0.299123	0.103405	0.949865	-0.0624752	1	0.776745	0.000527537
Sopen00g005140.1	floralwhite	-2.22656	0.523629	0.729433	1	-2.22656	0.646531	-2.22656	0.516205	-2.22656	0.532232	-2.22656	0.575865	0	1	-0.174587	1
Sopen00g005150.1	blue	-1.94469	1.63e-05	0.428356	0.422865	-0.110784	1	-1.78526	3.76e-05	-1.93789	9.84e-06	-2.14307	5.9e-06	-0.753291	0.174385	-0.0706096	1
Sopen00g005160.1		0	1	0	1	0	1	0	1	0	1	0	1	0	1	0	1
Sopen00g005170.1		0	1	0	1	0	1	0	1	0	1	0	1	0	1	0	1
Sopen00g005180.1	tan	-2.27506	0.496343	-2.27506	0.644582	-2.27506	0.6241	-2.27506	0.488202	0.100583	1	-0.58619	1	0	1	1.81274	0.81728
Sopen00g005190.1		0	1	0	1	0	1	0	1	0	1	0	1	0	1	0	1
Sopen00g005200.1	darkred	4.94813	0.0131021	5.87083	0.00783001	3.52287	0.129289	6.16869	0.0018417	1.1325	0.988541	4.34111	0.0509809	1.37846	0.969142	-1.72084	0.848401
Sopen00g005210.1		0	1	0	1	0	1	0	1	0	1	0	1	0	1	0	1
Sopen00g005220.1		0	1	0	1	0	1	0	1	0	1	0	1	0	1	0	1
Sopen00g005230.1		0	1	0	1	0	1	0	1	0	1	0	1	0	1	0	1
Sopen00g005240.1		0	1	0	1	0	1	0	1	0	1	0	1	0	1	0	1
Sopen00g005250.1	magenta	1.17557	0.849838	-0.215719	1	0.58716	1	0.407017	1	-0.00419058	1	-0.369734	1	-0.622525	1	-2.74017	0.44274
Sopen00g005260.1		0	1	0	1	0	1	0	1	0	1	0	1	0	1	0	1
Sopen00g005270.1		0	1	0	1	0	1	0	1	0	1	0	1	0	1	0	1
Sopen00g005280.1		0	1	0	1	0	1	0	1	0	1	0	1	0	1	0	1
Sopen00g005290.1	steelblue	-0.26703	1	-3.32688	0.347692	-0.998943	1	-0.671218	1	-0.914838	1	0.478142	1	-0.171812	1	1.72274	0.811694
Sopen00g005300.1		0	1	0	1	0	1	0	1	0	1	0	1	0	1	0	1
Sopen00g005310.1	saddlebrown	1.83304	0.728567	0	1	0	1	1.64949	0.76717	0	1	0	1	0	1	0	1
Sopen00g005320.1	saddlebrown	3.11046	0.476992	0	1	0	1	0	1	2.29789	0.709368	0	1	1.83822	1	1.70543	0.90365
Sopen00g005330.1		0	1	0	1	0	1	0	1	0	1	0	1	0	1	0	1
Sopen00g005340.1		0	1	0	1	0	1	0	1	0	1	0	1	0	1	0	1
Sopen00g005350.1	ivory	0.374506	1	-0.614147	1	1.6292	0.478781	0.0200949	1	0.389493	1	0.59018	1	-0.201719	1	-0.0017418	1
Sopen00g005360.1	darkolivegreen	1.77279	0.770334	0	1	0	1	0	1	0	1	0	1	0	1	0	1
Sopen00g005370.1		0	1	0	1	0	1	0	1	0	1	0	1	0	1	0	1
Sopen00g005380.1	brown4	0	1	0	1	0	1	0	1	1.63425	0.862005	0	1	0	1	-2.6814	0.627091
Sopen00g005390.1		0	1	0	1	0	1	0	1	0	1	0	1	0	1	0	1
Sopen00g005400.1		0	1	0	1	0	1	0	1	0	1	0	1	0	1	0	1
Sopen00g005410.1	salmon	-2.80489	0.32873	-2.80489	0.470493	-2.80489	0.452766	0.0887951	1	-2.80489	0.331138	-1.39797	0.842755	-0.227886	1	0	1
Sopen00g005420.1	steelblue	-4.15776	0.160378	-1.38801	0.827339	-4.15776	0.245386	-4.15776	0.160268	-4.15776	0.161302	-4.15776	0.195613	0	1	0	1
Sopen00g005430.1	steelblue	-2.02851	0.642104	-2.02851	0.760379	-2.02851	0.752123	-2.02851	0.634212	-2.02851	0.652883	-2.02851	0.690428	0	1	0	1
Sopen00g005440.1		0	1	0	1	0	1	0	1	0	1	0	1	0	1	0	1
Sopen00g005450.1		0	1	0	1	0	1	0	1	0	1	0	1	0	1	0	1
Sopen00g005460.1		0	1	0	1	0	1	0	1	0	1	0	1	0	1	0	1
Sopen00g005470.1		0	1	0	1	0	1	0	1	0	1	0	1	0	1	0	1
Sopen00g005480.1		0	1	0	1	0	1	0	1	0	1	0	1	0	1	0	1
Sopen00g005490.1		0	1	0	1	0	1	0	1	0	1	0	1	0	1	0	1
Sopen00g005500.1		0	1	0	1	0	1	0	1	0	1	0	1	0	1	0	1
Sopen00g005510.1		0	1	0	1	0	1	0	1	0	1	0	1	0	1	0	1
Sopen00g005520.1		0	1	0	1	0	1	0	1	0	1	0	1	0	1	0	1
Sopen00g005530.1	darkslateblue	0	1	2.12558	0.705124	0	1	1.59667	0.765144	0	1	0	1	-2.02785	0.913251	0	1
Sopen00g005540.1		0	1	0	1	0	1	0	1	0	1	0	1	0	1	0	1
Sopen00g005550.1		0	1	0	1	0	1	0	1	0	1	0	1	0	1	0	1
Sopen00g005560.1		0	1	0	1	0	1	0	1	0	1	0	1	0	1	0	1
Sopen00g005570.1		0	1	0	1	0	1	0	1	0	1	0	1	0	1	0	1
Sopen00g005580.1		0	1	0	1	0	1	0	1	0	1	0	1	0	1	0	1
Sopen00g005590.1	darkred	0.399592	0.99524	-1.07064	0.464922	1.06344	0.344282	0.20718	1	-1.70267	0.119844	-0.901643	0.577336	-0.450167	1	-0.39385	1
Sopen00g005600.1	darkolivegreen	2.1228	0.705869	0	1	0	1	0	1	0	1	0	1	0	1	0	1
Sopen00g005610.1		0	1	0	1	0	1	0	1	0	1	0	1	0	1	0	1
Sopen00g005620.1	skyblue3	0	1	0	1	0	1	0	1	0	1	0	1	0	1	1.72858	0.876807
Sopen00g005630.1		0	1	0	1	0	1	0	1	0	1	0	1	0	1	0	1
Sopen00g005640.1		0	1	0	1	0	1	0	1	0	1	0	1	0	1	0	1
Sopen00g005650.1	darkturquoise	0.3907	0.357551	0.160439	1	0.553482	0.125634	0.60447	0.0943869	-0.791908	0.0263523	0.351946	0.518889	-0.27828	0.939583	-0.340204	0.643951
Sopen00g005660.1	darkturquoise	0.407512	0.442594	0.188995	1	0.522191	0.251308	0.656186	0.125957	-0.985937	0.0173868	0.250011	0.851934	-0.446336	0.702654	-0.321641	0.794798
Sopen00g005670.1	violet	5.04055	0.139712	4.42015	0.291509	3.15603	0.531146	5.98954	0.0628961	3.90188	0.366724	4.56665	0.267121	1.77256	0.952143	-0.288455	1
Sopen00g005680.1		0	1	0	1	0	1	0	1	0	1	0	1	0	1	0	1
Sopen00g005690.1		0	1	0	1	0	1	0	1	0	1	0	1	0	1	0	1
Sopen00g005700.1	lightcyan1	0	1	0	1	0	1	0	1	0	1	0	1	0	1	1.44358	0.934937
Sopen00g005710.1		0	1	0	1	0	1	0	1	0	1	0	1	0	1	0	1
Sopen00g005720.1	magenta	-0.220461	0.720129	-0.117272	1	-0.958141	0.00316875	-0.425496	0.247252	-0.196743	0.835098	-0.410921	0.3352	0.0468297	1	-0.0337972	1
Sopen00g005730.1	magenta	-1.33204	0.730315	-3.10497	0.334344	-3.10497	0.328528	-0.0284227	1	2.25429	0.150213	1.0318	0.767175	0.177882	1	0.845976	0.900322
Sopen00g005740.1		0	1	0	1	0	1	0	1	0	1	0	1	0	1	0	1
Sopen00g005750.1	maroon	1.44447	0.308283	2.0667	0.134396	0.858798	0.685547	1.06916	0.540343	-2.18194	0.129979	1.57565	0.316375	0.565537	1	-0.416017	1
Sopen00g005760.1	maroon	0.601003	0.808396	0.962608	0.560719	-0.374063	1	0.0720102	1	-2.0036	0.0798331	0.598398	0.868801	0.180254	1	-1.03594	0.759488
Sopen00g005770.1		0	1	0	1	0	1	0	1	0	1	0	1	0	1	0	1
Sopen00g005780.1		0	1	0	1	0	1	0	1	0	1	0	1	0	1	0	1
Sopen00g005790.1	paleturquoise	-2.45725	0.389938	-4.22749	0.223227	-4.22749	0.214119	-4.22749	0.129253	-3.96165	0.158935	-4.22749	0.158364	0	1	0.969516	1
Sopen00g005800.1	skyblue3	0	1	0	1	0	1	0	1	0	1	0	1	0	1	1.72858	0.876807
Sopen00g005810.1	blue	0.965066	0.041049	0.685964	0.228612	0.448817	0.495018	1.02379	0.0307391	0.529245	0.403759	0.525112	0.441194	-0.300912	1	0.137072	1
Sopen00g005820.1		0	1	0	1	0	1	0	1	0	1	0	1	0	1	0	1
Sopen00g005830.1		0	1	0	1	0	1	0	1	0	1	0	1	0	1	0	1
Sopen00g005840.1	purple	-0.337645	1	0.794278	0.780211	-0.60058	0.956648	-0.146468	1	-1.84679	0.217732	-2.12039	0.172382	-1.21588	0.759673	-1.71763	0.33332
Sopen00g005850.1	magenta	-1.18513	0.000296741	-0.754298	0.0256344	-1.70968	1.04e-05	-1.23755	0.000179471	-1.73902	1.76e-06	-1.47641	3.31e-05	-1.17018	0.00244723	-1.41161	8.54e-05
Sopen00g005860.1		0	1	0	1	0	1	0	1	0	1	0	1	0	1	0	1
Sopen00g005870.1	darkorange	0	1	0	1	0	1	2.75276	0.538887	1.65447	0.862978	2.89342	0.592254	2.27222	0.950296	-1.89049	0.828267
Sopen00g005880.1	blue	2.02697	0.0107166	-0.111981	1	0.409575	0.947948	1.51243	0.0649196	1.17765	0.20157	0.921736	0.414886	0.840282	0.749432	1.03375	0.369668
Sopen00g005890.1	lightgreen	0.545436	0.79259	0.99663	0.435036	0.236055	1	-0.304431	1	-0.752522	0.653398	-2.32992	0.0382958	-1.2955	0.562282	1.04724	0.462883
Sopen00g005900.1		0	1	0	1	0	1	0	1	0	1	0	1	0	1	0	1
Sopen00g005910.1	paleturquoise	-3.05755	0.311505	-3.05755	0.44927	-3.05755	0.430879	-3.05755	0.307532	-1.44493	0.810015	-3.05755	0.358955	1.83462	0.962364	0	1
Sopen00g005920.1		0	1	0	1	0	1	0	1	0	1	0	1	0	1	0	1
Sopen00g005930.1		0	1	0	1	0	1	0	1	0	1	0	1	0	1	0	1
Sopen00g005940.1	blue	0.697518	0.00204422	-0.200786	0.601493	0.428566	0.0548556	0.825393	0.00038511	0.57391	0.0109702	0.779519	0.00101209	0.339348	0.390823	0.185381	0.767156
Sopen00g005950.1		0	1	0	1	0	1	0	1	0	1	0	1	0	1	0	1
Sopen00g005960.1		0	1	0	1	0	1	0	1	0	1	0	1	0	1	0	1
Sopen00g005970.1	blue	0.486232	1	-0.300909	1	-0.896108	0.908436	-0.154982	1	0.187606	1	-0.188775	1	-1.01524	1	-0.178579	1
Sopen00g005980.1		0	1	0	1	0	1	0	1	0	1	0	1	0	1	0	1
Sopen00g005990.1		0	1	0	1	0	1	0	1	0	1	0	1	0	1	0	1
Sopen00g006000.1	magenta	0.312274	1	0.165147	1	0.0504772	1	-0.535488	0.834703	0.95881	0.460632	0.648066	0.77207	0.686788	0.951617	0.0258824	1
Sopen00g006000.2	lightcyan1	0.623363	0.87405	-0.854771	0.765611	0.679184	0.841422	0.59773	0.907376	-0.0124137	1	-0.154	1	-0.705348	1	0.937898	0.770221
Sopen00g006000.3	yellowgreen	0	1	4.11988	0.503614	3.64323	0.569283	0	1	0	1	0	1	-4.03239	0.704105	0	1
Sopen00g006000.4	darkred	0.473327	0.871621	1.00253	0.414585	0.860773	0.475985	1.12873	0.26911	0.0513588	1	-0.260337	1	-0.140683	1	0.110315	1
Sopen00g006010.1		0	1	0	1	0	1	0	1	0	1	0	1	0	1	0	1
Sopen00g006020.1	tan	-2.42525	0.533156	1.61881	0.776653	-2.42525	0.655473	-2.42525	0.524903	1.06436	1	-0.697936	1	1.93878	0.978922	-2.32352	0.692516
Sopen00g006030.1	magenta	0	1	2.97391	0.524537	3.34389	0.383796	1.91059	0.746971	0	1	2.47968	0.636773	0	1	1.65047	0.8696
Sopen00g006040.1		0	1	0	1	0	1	0	1	0	1	0	1	0	1	0	1
Sopen00g006050.1		0	1	0	1	0	1	0	1	0	1	0	1	0	1	0	1
Sopen00g006060.1		0	1	0	1	0	1	0	1	0	1	0	1	0	1	0	1
Sopen00g006070.1		0	1	0	1	0	1	0	1	0	1	0	1	0	1	0	1
Sopen00g006080.1		0	1	0	1	0	1	0	1	0	1	0	1	0	1	0	1
Sopen00g006090.1		0	1	0	1	0	1	0	1	0	1	0	1	0	1	0	1
Sopen00g006100.1		0	1	0	1	0	1	0	1	0	1	0	1	0	1	0	1
Sopen00g006110.1		0	1	0	1	0	1	0	1	0	1	0	1	0	1	0	1
Sopen00g006120.1		0	1	0	1	0	1	0	1	0	1	0	1	0	1	0	1
Sopen00g006130.1		0	1	0	1	0	1	0	1	0	1	0	1	0	1	0	1
Sopen00g006140.1	magenta	-1.59834	0.533892	-2.13544	0.442645	-5.39172	0.0660358	-0.563712	1	1.13164	0.748091	-1.98198	0.454415	-0.443441	1	-0.614922	1
Sopen00g006150.1		0	1	0	1	0	1	0	1	0	1	0	1	0	1	0	1
Sopen00g006160.1		0	1	0	1	0	1	0	1	0	1	0	1	0	1	0	1
Sopen00g006170.1	maroon	1.39009	0.152525	1.59755	0.120568	1.45242	0.132098	1.06475	0.339213	-0.801583	0.619728	1.50634	0.154693	0.428319	1	0.476223	1
Sopen00g006180.1		0	1	0	1	0	1	0	1	0	1	0	1	0	1	0	1
Sopen00g006190.1	blue	0.437878	0.26192	0.675504	0.0727421	0.399007	0.328151	0.265441	0.635742	0.255921	0.704517	0.10088	1	0.113544	1	-0.368023	0.560677
Sopen00g006200.1	blue	0.729098	0.001533	0.182824	0.675631	-0.448687	0.0466754	0.528724	0.0193547	-0.408873	0.0915076	-0.398223	0.12211	0.271328	0.627538	-0.449258	0.0915114
Sopen00g006210.1		0	1	0	1	0	1	0	1	0	1	0	1	0	1	0	1
Sopen00g006220.1		0	1	0	1	0	1	0	1	0	1	0	1	0	1	0	1
Sopen00g006230.1	maroon	0.00242993	1	0.185912	1	-3.52487	0.179425	0.217335	1	-7.87177	0.0241257	0.762143	1	0.0128265	1	-5.13e-15	1
Sopen00g006240.1		0	1	0	1	0	1	0	1	0	1	0	1	0	1	0	1
Sopen00g006250.1		0	1	0	1	0	1	0	1	0	1	0	1	0	1	0	1
Sopen00g006260.1		0	1	0	1	0	1	0	1	0	1	0	1	0	1	0	1
Sopen00g006270.1	magenta	-0.244113	1	-0.906559	1	-1.51515	0.876954	-0.419242	1	1.06108	0.962497	0.333805	1	-4.87687	0.454158	0	1
Sopen00g006280.1	ivory	0	1	0	1	6.83551	0.0424064	3.13397	0.529703	4.13227	0.355913	0	1	0.0193175	1	3.66215	0.504674
Sopen00g006290.1		0	1	0	1	0	1	0	1	0	1	0	1	0	1	0	1
Sopen00g006300.1		0	1	0	1	0	1	0	1	0	1	0	1	0	1	0	1
Sopen00g006310.1		0	1	0	1	0	1	0	1	0	1	0	1	0	1	0	1
Sopen00g006320.1	darkred	2.81096	0.10932	2.3841	0.255203	3.99443	0.0165979	3.28693	0.0563936	-0.807608	1	2.01354	0.396315	0.620577	1	0.659836	1
Sopen00g006330.1		0	1	0	1	0	1	0	1	0	1	0	1	0	1	0	1
Sopen00g006340.1		0	1	0	1	0	1	0	1	0	1	0	1	0	1	0	1
Sopen00g006350.1	cyan	0	1	0	1	0	1	0	1	0.220106	1	0	1	0	1	0	1
Sopen00g006360.1		0	1	0	1	0	1	0	1	0	1	0	1	0	1	0	1
Sopen00g006370.1		0	1	0	1	0	1	0	1	0	1	0	1	0	1	0	1
Sopen00g006380.1		0	1	0	1	0	1	0	1	0	1	0	1	0	1	0	1
Sopen00g006390.1	greenyellow	0	1	0	1	0	1	0	1	1.57597	0.839147	0	1	-2.00571	0.941446	0	1
Sopen00g006400.1		0	1	0	1	0	1	0	1	0	1	0	1	0	1	0	1
Sopen00g006410.1		0	1	0	1	0	1	0	1	0	1	0	1	0	1	0	1
Sopen00g006420.1	ivory	0	1	7.47399	0.382975	8.19801	0.25687	0.000451759	1	0	1	0	1	0	1	0	1
Sopen00g006430.1	darkslateblue	0	1	0	1	0	1	0	1	0	1	0	1	-0.282606	1	-0.0272364	1
Sopen00g006440.1	tan	0	1	0	1	0	1	1.5945	0.768446	1.63184	0.810723	0	1	-2.00559	0.919223	0	1
Sopen00g006450.1	greenyellow	0	1	0	1	0	1	0	1	1.5757	0.846455	0	1	1.8902	0.981776	0	1
Sopen00g006450.2		0	1	0	1	0	1	0	1	0	1	0	1	0	1	0	1
Sopen00g006460.1	steelblue	-0.54694	1	-0.165025	1	-2.30446	0.648598	-2.30446	0.518494	-2.30446	0.535394	-0.626835	1	-2.05903	0.921413	0	1
Sopen00g006470.1	magenta	-0.0266433	1	0.000901985	1	-0.123757	0.544418	-0.215203	0.156158	-0.429188	0.00261875	-0.057314	1	0.197763	0.469709	-0.0932935	0.883843
Sopen00g006470.2	lightcyan	5.39865	0.387239	0	1	0	1	0	1	0	1	4.62211	0.593634	-4.76034	0.759386	0	1
Sopen00g006480.1		0	1	0	1	0	1	0	1	0	1	0	1	0	1	0	1
Sopen00g006490.1	saddlebrown	2.9757	0.485281	2.1365	0.759607	3.26502	0.427227	0	1	1.61691	0.862111	1.68899	0.868355	0	1	0	1
Sopen00g006500.1	magenta	0.668337	1	0.355079	1	0.214483	1	0.0180479	1	2.52981	0.393699	2.01561	0.607048	-2.40235	0.810345	1.13211	1
Sopen00g006510.1		0	1	0	1	0	1	0	1	0	1	0	1	0	1	0	1
Sopen00g006520.1		0	1	0	1	0	1	0	1	0	1	0	1	0	1	0	1
Sopen00g006530.1		0	1	0	1	0	1	0	1	0	1	0	1	0	1	0	1
Sopen00g006540.1	magenta	-0.124462	1	-0.0815878	1	-0.136593	1	-0.244554	0.721128	-0.168276	0.965225	0.0183461	1	0.312238	0.868773	0.205242	0.954522
Sopen00g006550.1		0	1	0	1	0	1	0	1	0	1	0	1	0	1	0	1
Sopen00g006560.1		0	1	0	1	0	1	0	1	0	1	0	1	0	1	0	1
Sopen00g006570.1		0	1	0	1	0	1	0	1	0	1	0	1	0	1	0	1
Sopen00g006580.1	magenta	-2.34638	0.00174298	-1.62056	0.0385351	-2.60901	0.000780103	-1.37912	0.0538033	-0.22735	1	-0.791416	0.419767	0.226883	1	0.234201	1
Sopen00g006590.1		0	1	0	1	0	1	0	1	0	1	0	1	0	1	0	1
Sopen00g006600.1	cyan	-1.47059	0.841023	-3.92803	0.423203	-0.59569	1	0.554165	1	1.0308	0.986211	-1.0161	1	0.657774	1	0.162443	1
Sopen00g006610.1		0	1	0	1	0	1	0	1	0	1	0	1	0	1	0	1
Sopen00g006620.1		0	1	0	1	0	1	0	1	0	1	0	1	0	1	0	1
Sopen00g006630.1	mediumpurple3	0	1	2.96464	0.532293	0	1	0	1	0	1	0	1	0	1	0.510831	1
Sopen00g006640.1		0	1	0	1	0	1	0	1	0	1	0	1	0	1	0	1
Sopen00g006650.1	darkgrey	0	1	0	1	0	1	0	1	0	1	1.65029	0.858824	0	1	0	1
Sopen00g006660.1	darkgrey	1.47442	0.850407	0	1	0	1	0	1	1.57731	0.846206	2.90127	0.53057	-2.01698	0.943165	1.72794	0.861171
Sopen00g006670.1		0	1	0	1	0	1	0	1	0	1	0	1	0	1	0	1
Sopen00g006680.1		0	1	0	1	0	1	0	1	0	1	0	1	0	1	0	1
Sopen00g006690.1		0	1	0	1	0	1	0	1	0	1	0	1	0	1	0	1
Sopen00g006700.1		0	1	0	1	0	1	0	1	0	1	0	1	0	1	0	1
Sopen00g006710.1	saddlebrown	1.80844	0.757131	0	1	0	1	0	1	0	1	0	1	0	1	1.70567	0.867119
Sopen00g006720.1	darkred	1.98844	0.245979	2.86498	0.100587	3.77745	0.017671	3.37876	0.0364996	-1.07593	0.72954	1.51874	0.515452	0.383919	1	-1.23753	0.968223
Sopen00g006730.1	darkred	2.73817	0.0978196	3.25722	0.0699544	4.9791	0.00427123	4.20145	0.013784	-1.10393	0.731947	2.30424	0.233838	1.51666	0.933345	-0.0508004	1
Sopen00g006740.1	darkred	2.35229	0.15749	2.753	0.121165	4.14278	0.0116571	3.32769	0.0420628	-0.501495	1	1.92956	0.344776	-0.0264789	1	-1.4499	0.658419
Sopen00g006750.1	darkred	4.87591	0.25671	4.33062	0.381974	6.55187	0.12114	6.02551	0.16146	0.998768	1	4.1062	0.431312	0.698167	1	-0.928406	1
Sopen00g006760.1	darkred	2.90824	0.0992394	4.02609	0.0394661	4.82126	0.00816801	4.52582	0.013711	-1.05465	0.796267	2.40989	0.244399	0.48898	1	0.659771	1
Sopen00g006780.1	violet	0	1	0	1	0	1	2.52841	0.565745	0	1	0	1	0	1	0	1
Sopen00g006790.1	darkred	0.875656	0.405746	1.2923	0.182691	1.0919	0.249769	1.1782	0.20182	0.32814	1	1.39302	0.143442	0.662356	0.931362	0.337452	1
Sopen00g006800.1	maroon	1.61553	0.126441	1.82543	0.106294	1.88834	0.0636181	2.03404	0.0483078	-1.07179	0.467099	1.11903	0.43623	0.414764	1	0.0116771	1
Sopen00g006810.1	darkred	2.46764	0.0594567	2.56923	0.0717305	2.82276	0.0283292	2.99565	0.0236756	-1.03282	0.631153	2.10441	0.157386	0.240455	1	-0.406151	1
Sopen00g006820.1		0	1	0	1	0	1	0	1	0	1	0	1	0	1	0	1
Sopen00g006830.1	lightsteelblue1	0	1	0	1	0	1	0	1	0	1	0	1	0.00712119	1	0	1
Sopen00g006840.1	sienna3	0	1	0	1	0	1	0	1	0	1	0	1	0	1	1.64787	0.876807
Sopen00g006850.1		0	1	0	1	0	1	0	1	0	1	0	1	0	1	0	1
Sopen00g006860.1		0	1	0	1	0	1	0	1	0	1	0	1	0	1	0	1
Sopen00g006870.1		0	1	0	1	0	1	0	1	0	1	0	1	0	1	0	1
Sopen00g006880.1	tan	0	1	0	1	0	1	0	1	1.84939	0.821944	0	1	0	1	0	1
Sopen00g006890.1		0	1	0	1	0	1	0	1	0	1	0	1	0	1	0	1
Sopen00g006900.1	white	0	1	0	1	0	1	0	1	0	1	1.71894	0.832122	1.83982	0.975383	1.64882	0.858282
Sopen00g006910.1		0	1	0	1	0	1	0	1	0	1	0	1	0	1	0	1
Sopen00g006920.1		0	1	0	1	0	1	0	1	0	1	0	1	0	1	0	1
Sopen00g006930.1		0	1	0	1	0	1	0	1	0	1	0	1	0	1	0	1
Sopen00g006940.1	orangered4	-3.51973	0.31984	-3.51973	0.457297	-3.51973	0.437655	-3.51973	0.3176	-3.51973	0.323827	-3.51973	0.368764	0	1	-5.06604	0.164768
Sopen00g006940.2		0	1	0	1	0	1	0	1	0	1	0	1	0	1	0	1
Sopen00g006950.1	steelblue	-2.65382	0.427259	-2.65382	0.574567	-2.65382	0.555683	-1.44572	0.833991	-0.870226	1	-2.65382	0.478097	1.89096	0.963202	0	1
Sopen00g006960.1		0	1	1.48e-05	1	0	1	0	1	0	1	3.17e-06	1	0	1	0	1
Sopen00g006970.1		0	1	0	1	0	1	0	1	0	1	0	1	0	1	0	1
Sopen00g006980.1	magenta	1.37123	0.548315	2.21163	0.254872	2.0462	0.25461	1.60951	0.440748	-1.71154	0.501361	1.30032	0.65737	-0.510528	1	0.421582	1
Sopen00g006990.1		0	1	0	1	0	1	0	1	0	1	0	1	0	1	0	1
Sopen00g007000.1	darkred	2.42306	0.151384	2.90748	0.106747	4.26134	0.0110781	3.63802	0.030074	-1.10112	0.728392	2.00957	0.327573	0.13305	1	-1.52261	0.632872
Sopen00g007010.1	darkred	2.72737	0.101676	3.42814	0.0591341	4.24785	0.0115954	3.72645	0.0272731	-1.00375	0.794323	2.10115	0.298689	0.29251	1	-0.687458	1
Sopen00g007020.1		0	1	0	1	0	1	0	1	0	1	0	1	0	1	0	1
Sopen00g007030.1	purple	-0.209267	0.57744	-0.155023	0.837852	0.71997	0.00351827	-0.0544896	1	0.00223727	1	0.251971	0.518641	0.74796	0.0158134	0.302366	0.450235
Sopen00g007040.1	darkred	2.21812	9.14e-06	0.688365	0.157885	1.67193	0.000214726	2.45122	2.18e-06	1.74794	0.000102374	2.00938	3.55e-05	0.327172	0.948737	0.270918	0.895433
Sopen00g007050.1		0	1	0	1	0	1	0	1	0	1	0	1	0	1	0	1
Sopen00g007060.1	magenta	-1.46462	0.0349469	-1.47689	0.0531788	-2.91015	0.000272985	-0.746645	0.378471	0.173176	1	-0.770983	0.425342	-0.185127	1	-0.530207	0.800834
Sopen00g007070.1	darkorange2	0	1	0	1	0	1	0	1	0	1	0	1	0	1	-2.68059	0.569774
Sopen00g007080.1	magenta	0.324359	0.546947	0.0364984	1	-0.230239	0.792979	0.333689	0.53362	0.119107	1	0.289584	0.697319	-0.297866	0.928451	0.0665065	1
Sopen00g007090.1	darkmagenta	-4.24666	0.297734	-4.24666	0.428603	-4.24666	0.409691	-0.855537	1	-4.21619	0.309423	-4.24666	0.346315	4.54523	0.581242	0	1
Sopen00g007090.2	steelblue	-2.72478	0.381673	-6.26834	0.131781	-6.26834	0.120337	-6.26834	0.0739805	-2.65252	0.433285	-1.84616	0.692141	-1.14855	1	-1.95113	0.82947
Sopen00g007090.3	darkred	-1.62166	0.00471659	-1.19208	0.0539176	-1.68313	0.0030645	-1.88617	0.0013662	-1.14759	0.0508735	-1.1317	0.0676543	0.0481667	1	-0.033633	1
Sopen00g007100.1		0	1	0	1	0	1	0	1	0	1	0	1	0	1	0	1
Sopen00g007100.2	salmon	0	1	0	1	0	1	1.59599	0.783529	0	1	0	1	0	1	0	1
Sopen00g007110.1		0	1	0	1	0	1	0	1	0	1	0	1	0	1	0	1
Sopen00g007120.1		0	1	0	1	0	1	0	1	0	1	0	1	0	1	0	1
Sopen00g007130.1	orange	0	1	0	1	0	1	0	1	0	1	1.6297	0.885214	2.70737	0.865405	0	1
Sopen00g007140.1	saddlebrown	2.59855	0.607249	0	1	0	1	0	1	1.63103	0.884305	2.46341	0.711007	0	1	0	1
Sopen00g007150.1		0	1	0	1	0	1	0	1	0	1	0	1	0	1	0	1
Sopen00g007160.1		0	1	0	1	0	1	0	1	0	1	0	1	0	1	0	1
Sopen00g007170.1		0	1	0	1	0	1	0	1	0	1	0	1	0	1	0	1
Sopen00g007180.1	darkolivegreen	3.18024	0.400218	0	1	1.61932	0.848866	0	1	0	1	0	1	0	1	-0.194127	1
Sopen00g007190.1	darkgrey	0	1	0	1	0	1	0	1	0	1	1.61845	0.860135	0	1	0	1
Sopen00g007200.1		0	1	0	1	0	1	0	1	0	1	0	1	0	1	0	1
Sopen00g007210.1		0	1	0	1	0	1	0	1	0	1	0	1	0	1	0	1
Sopen00g007220.1	lightsteelblue1	0	1	0	1	0	1	0	1	5.13e-15	1	0	1	4.61784	0.457599	0	1
Sopen00g007230.1	darkorange	-0.290866	1	-1.85804	0.638175	-0.827669	1	-0.649039	1	-1.64152	0.625562	-1.05865	0.89923	-0.160545	1	2.50227	0.592289
Sopen00g007240.1		0	1	0	1	0	1	0	1	0	1	0	1	0	1	0	1
Sopen00g007250.1		0	1	0	1	0	1	0	1	0	1	0	1	0	1	0	1
Sopen00g007260.1	ivory	0	1	0	1	2.56093	0.626258	0	1	0	1	1.69282	0.860135	0	1	1.7292	0.876101
Sopen00g007270.1		0	1	0	1	0	1	0	1	0	1	0	1	0	1	0	1
Sopen00g007280.1		0	1	0	1	0	1	0	1	0	1	0	1	0	1	0	1
Sopen00g007290.1	violet	0	1	0	1	1.61581	0.790038	1.1981	0.929067	0	1	0	1	0	1	0	1
Sopen00g007300.1	salmon	0	1	0	1	0	1	2.09304	0.673019	0	1	0	1	0	1	0	1
Sopen00g007310.1	skyblue3	0	1	0	1	0	1	0	1	0	1	0	1	0	1	1.72858	0.876807
Sopen00g007320.1	darkred	2.40155	0.0662325	2.29141	0.110918	2.43593	0.0591141	2.25076	0.0902399	0.429122	1	1.51539	0.381945	-2.54206	0.403014	1.966	1
Sopen00g007330.1		0	1	0	1	0	1	0	1	0	1	0	1	0	1	0	1
Sopen00g007340.1		0	1	0	1	0	1	0	1	0	1	0	1	0	1	0	1
Sopen00g007350.1		0	1	0	1	0	1	0	1	0	1	0	1	0	1	0	1
Sopen00g007360.1	blue	0.889238	0.236707	0.196475	1	0.976913	0.188574	1.68158	0.011258	1.11036	0.125875	1.17989	0.116544	0.119649	1	-0.540214	0.755277
Sopen00g007370.1		0	1	0	1	0	1	0	1	0	1	0	1	0	1	0	1
Sopen00g007380.1	magenta	-1.54162	0.0579891	0.395769	0.954643	1.32525	0.0886396	-1.87793	0.0227229	-2.11235	0.0108516	-2.87515	0.00170317	0.119819	1	-1.54328	0.0949487
Sopen00g007390.1	tan	0	1	0	1	0	1	0	1	1.63032	0.849054	0	1	0	1	0	1
Sopen00g007400.1	greenyellow	0	1	0	1	0	1	2.27412	0.635742	2.52452	0.61658	0	1	-0.599845	1	1.93156	0.826105
Sopen00g007410.1	magenta	-1.88835	0.0524894	-2.52867	0.025929	-2.43188	0.0187606	-1.81367	0.0611755	0.787495	0.586685	-0.323939	1	0.596862	0.988004	0.845296	0.658019
Sopen00g007420.1		0	1	0	1	0	1	0	1	0	1	0	1	0	1	0	1
Sopen00g007430.1	lightsteelblue1	0	1	0	1	0	1	0	1	0	1	0	1	1.96083	0.981704	0	1
Sopen00g007440.1	darkred	2.38071	0.153985	2.93824	0.0986559	4.07723	0.0131211	3.50585	0.0337886	-1.04752	0.755858	1.94831	0.341399	0.130821	1	-1.18562	0.800769
Sopen00g007450.1	magenta	0.750341	0.11868	-0.496001	0.473887	-0.00358591	1	1.03292	0.0254485	2.08337	3.33e-05	1.04445	0.0337958	0.79944	0.252857	0.498457	0.557824
Sopen00g007460.1	orange	0	1	0	1	0	1	0	1	0	1	0	1	1.89001	0.988004	0	1
Sopen00g007470.1		0	1	0	1	0	1	0	1	0	1	0	1	0	1	0	1
Sopen00g007480.1		0	1	0	1	0	1	0	1	0	1	0	1	0	1	0	1
Sopen00g007490.1		0	1	0	1	0	1	0	1	0	1	0	1	0	1	0	1
Sopen00g007500.1	maroon	0.432042	1	2.29537	0.434472	0.813375	1	-0.177995	1	-0.671506	1	0.895563	1	-2.22409	0.929604	1.40977	0.977125
Sopen00g007510.1		0	1	0	1	0	1	0	1	0	1	0	1	0	1	0	1
Sopen00g007520.1	tan	0	1	0	1	0	1	0	1	2.90509	0.584682	0	1	2.56667	0.910209	1.63902	0.929019
Sopen00g007530.1		0	1	0	1	0	1	0	1	0	1	0	1	0	1	0	1
Sopen00g007540.1	darkorange	0	1	2.14017	0.734569	0	1	0	1	0	1	1.69329	0.8518	0	1	0	1
Sopen00g007550.1		0	1	0	1	0	1	0	1	0	1	0	1	0	1	0	1
Sopen00g007560.1		0	1	0	1	0	1	0	1	0	1	0	1	0	1	0	1
Sopen00g007570.1		0	1	0	1	0	1	0	1	0	1	0	1	0	1	0	1
Sopen00g007580.1		0	1	0	1	0	1	0	1	0	1	0	1	0	1	0	1
Sopen00g007590.1		0	1	0	1	0	1	0	1	0	1	0	1	0	1	0	1
Sopen00g007600.1	orangered4	-1.54385	0.710527	-0.285124	1	-1.05353	0.999675	-1.70424	0.651218	-1.61527	0.711088	-0.890415	1	1.10361	1	-4.96695	0.0600727
Sopen00g007610.1		0	1	0	1	0	1	0	1	0	1	0	1	0	1	0	1
Sopen00g007620.1	darkorange	-2.28999	0.548559	-2.28999	0.694079	-2.28999	0.669004	-1.324	0.917021	-2.28999	0.55985	-0.129166	1	1.83933	0.982252	2.24798	0.730253
Sopen00g007630.1		0	1	0	1	0	1	0	1	0	1	0	1	0	1	0	1
Sopen00g007640.1		0	1	0	1	0	1	0	1	0	1	0	1	0	1	0	1
Sopen00g007650.1		0	1	0	1	0	1	0	1	0	1	0	1	0	1	0	1
Sopen00g007660.1		0	1	0	1	0	1	0	1	0	1	0	1	0	1	0	1
Sopen00g007670.1		0	1	0	1	0	1	0	1	0	1	0	1	0	1	0	1
Sopen00g007680.1		0	1	0	1	0	1	0	1	0	1	0	1	0	1	0	1
Sopen00g007690.1	darkred	3.68526	0.264517	2.95977	0.516935	3.66742	0.282678	3.84657	0.238835	1.6434	0.834183	1.6823	0.848885	-1.01878	1	0	1
Sopen00g007700.1	darkmagenta	0	1	0	1	3.17511	0.516152	0	1	0	1	0	1	3.69946	0.652786	-1.90742	0.85757
Sopen00g007720.1		0	1	0	1	0	1	0	1	0	1	0	1	0	1	0	1
Sopen00g007730.1		0	1	0	1	0	1	0	1	0	1	0	1	0	1	0	1
Sopen00g007740.1	plum1	0	1	0	1	0	1	0	1	0	1	0	1	-2.46215	0.891975	0	1
Sopen00g007750.1		0	1	0	1	0	1	0	1	0	1	0	1	0	1	0	1
Sopen00g007760.1		0	1	0	1	0	1	0	1	0	1	0	1	0	1	0	1
Sopen00g007770.1		0	1	0	1	0	1	0	1	0	1	0	1	0	1	0	1
Sopen00g007780.1		0	1	0	1	0	1	0	1	0	1	0	1	0	1	0	1
Sopen00g007790.1		0	1	0	1	0	1	0	1	0	1	0	1	0	1	0	1
Sopen00g007800.1	bisque4	0	1	2.14442	0.746696	0	1	0	1	0	1	0	1	0	1	0	1
Sopen00g007810.1		0	1	0	1	0	1	0	1	0	1	0	1	0	1	0	1
Sopen00g007820.1		0	1	0	1	0	1	0	1	0	1	0	1	0	1	0	1
Sopen00g007830.1		0	1	0	1	0	1	0	1	0	1	0	1	0	1	0	1
Sopen00g007840.1	saddlebrown	-0.254267	1	-2.23117	0.629119	-2.23117	0.60992	0.22957	1	-2.23117	0.484194	-0.547767	1	-0.609022	1	0	1
Sopen00g007850.1		0	1	0	1	0	1	0	1	0	1	0	1	0	1	0	1
Sopen00g007860.1		0	1	0	1	0	1	0	1	0	1	0	1	0	1	0	1
Sopen00g007870.1		0	1	0	1	0	1	0	1	0	1	0	1	0	1	0	1
Sopen00g007880.1	skyblue3	0	1	0	1	-5.13e-15	1	-5.13e-15	1	-5.13e-15	1	0	1	5.13e-15	1	-0.172623	1
Sopen00g007890.1		0	1	0	1	0	1	0	1	0	1	0	1	0	1	0	1
Sopen00g007900.1		0	1	0	1	0	1	0	1	0	1	0	1	0	1	0	1
Sopen00g007910.1		0	1	0	1	0	1	0	1	0	1	0	1	0	1	0	1
Sopen00g007920.1		0	1	0	1	0	1	0	1	0	1	0	1	0	1	0	1
Sopen00g007930.1		0	1	0	1	0	1	0	1	0	1	0	1	0	1	0	1
Sopen00g007940.1	magenta	0.711432	0.28459	-0.19147	1	-0.412679	0.730577	1.15543	0.0452635	2.14749	0.000285534	1.33192	0.0277324	-0.0545286	1	1.54485	0.0110688
Sopen00g007950.1		0	1	0	1	0	1	0	1	0	1	0	1	0	1	0	1
Sopen00g007960.1		0	1	0	1	0	1	0	1	0	1	0	1	0	1	0	1
Sopen00g007970.1		0	1	0	1	0	1	0	1	0	1	0	1	0	1	0	1
Sopen00g007980.1	thistle1	1.76625	0.737945	0	1	0	1	0	1	2.84264	0.47961	3.43708	0.358955	1.76649	0.936254	2.22639	0.507547
Sopen00g007990.1	magenta	-6.18624	0.0152535	-10.81	0.0175315	-10.81	0.0106209	-1.68551	0.513508	0.344072	1	-1.39276	0.707852	0.28973	1	-0.466859	1
Sopen00g008000.1	tan	0	1	0	1	0	1	0	1	1.63032	0.849054	0	1	0	1	0	1
Sopen00g008010.1	darkgrey	0	1	0	1	0	1	0	1	0	1	1.61845	0.860135	0	1	0	1
Sopen00g008020.1		0	1	0	1	0	1	0	1	0	1	0	1	0	1	0	1
Sopen00g008030.1		0	1	0	1	0	1	0	1	0	1	0	1	0	1	0	1
Sopen00g008040.1	lightsteelblue1	1.76815	0.709776	2.13628	0.691531	0	1	0	1	1.85629	0.724495	2.09211	0.68167	3.165	0.552134	5.13e-15	1
Sopen00g008050.1	blue	0.851836	0.239627	-1.16405	0.128131	0.109928	1	-0.147827	1	1.08677	0.12197	0.333626	0.940618	-0.0502888	1	-2.03185	0.00525482
Sopen00g008060.1		0	1	0	1	0	1	0	1	0	1	0	1	0	1	0	1
Sopen00g008070.1		0	1	0	1	0	1	0	1	0	1	0	1	0	1	0	1
Sopen00g008080.1	darkred	0.205647	0.810141	0.636074	0.102705	-8.23e-05	1	0.65931	0.064565	-0.511198	0.208979	0.0048065	1	-0.230069	1	-0.194612	0.989954
Sopen00g008090.1	magenta	-0.649705	1	-0.621346	1	-1.32321	0.719391	-0.156139	1	0.704715	0.996008	0.0129586	1	0.700996	1	1.86045	0.616913
Sopen00g008100.1	blue	0.404229	0.339052	-0.179798	0.967006	0.203596	0.833989	0.195717	0.850138	0.185092	0.908066	0.295197	0.646146	0.216199	1	0.212782	0.937913
Sopen00g008110.1	magenta	-0.264193	0.0962315	0.0456628	1	0.137638	0.529476	-0.576969	0.000329346	-0.619927	0.000123063	-0.464677	0.00405405	-0.111385	0.97553	-0.130936	0.753243
Sopen00g008120.1	magenta	-0.258999	1	-1.13912	0.188712	-1.42257	0.062696	-0.612987	0.561628	0.453598	0.806122	-0.132139	1	-0.142076	1	-0.398518	0.981563
Sopen00g008130.1		0	1	0	1	0	1	0	1	0	1	0	1	0	1	0	1
Sopen00g008140.1	blue	1.17218	0.00349521	1.04561	0.0173681	-0.720152	0.0880007	1.34873	0.000989229	1.13707	0.00471637	0.739506	0.0969306	-0.0318781	1	0.143865	1
Sopen00g008150.1		0	1	0	1	0	1	0	1	0	1	0	1	0	1	0	1
Sopen00g008160.1		0	1	0	1	0	1	0	1	0	1	0	1	0	1	0	1
Sopen00g008170.1	violet	-0.507771	1	0.69948	1	1.1227	0.98112	2.61851	0.316952	0.053744	1	0.190034	1	-1.57163	0.986303	-2.03752	0.741621
Sopen00g008180.1	darkred	1.91022	0.266943	1.32759	0.637943	0.720825	0.999474	0.413569	1	-0.172396	1	1.94708	0.319769	-2.79892	0.335686	-1.19351	0.807841
Sopen00g008190.1	blue	0.447083	0.0733145	-0.0508516	1	0.725095	0.00285627	0.311637	0.273481	0.541966	0.0303114	0.622334	0.0160625	0.384622	0.360462	0.548343	0.0460713
Sopen00g008200.1	magenta	-0.647745	0.0197562	-0.220519	0.689457	-0.4868	0.085103	-0.40506	0.185216	-1.05246	0.000295959	-0.87608	0.00294731	-0.961379	0.00557456	-0.739517	0.0158591
Sopen00g008210.1		0	1	0	1	0	1	0	1	0	1	0	1	0	1	0	1
Sopen00g008220.1		0	1	0	1	0	1	0	1	0	1	0	1	0	1	0	1
Sopen00g008230.1	darkolivegreen	1.77279	0.770334	0	1	0	1	0	1	0	1	0	1	0	1	0	1
Sopen00g008240.1		0	1	0	1	0	1	0	1	0	1	0	1	0	1	0	1
Sopen00g008250.1		0	1	0	1	0	1	0	1	0	1	0	1	0	1	0	1
Sopen00g008260.1	darkred	0.374483	1	1.16526	0.452432	1.66369	0.145643	1.69712	0.137226	0.221282	1	0.395022	1	0.287183	1	-0.151214	1
Sopen00g008270.1	magenta	0.657714	0.988298	0.953238	0.822307	0.693504	0.976256	0.200292	1	-2.78551	0.119307	-0.151621	1	0.416934	1	-0.189139	1
Sopen00g008280.1	orange	1.23153	0.0834573	0.174292	1	-0.343436	0.949861	1.15616	0.112646	0.387951	0.872068	-0.107803	1	0.0805564	1	-0.0799302	1
Sopen00g008290.1		0	1	0	1	0	1	0	1	0	1	0	1	0	1	0	1
Sopen00g008300.1		0	1	0	1	0	1	0	1	0	1	0	1	0	1	0	1
Sopen00g008310.1		0	1	0	1	0	1	0	1	0	1	0	1	0	1	0	1
Sopen00g008320.1		0	1	0	1	0	1	0	1	0	1	0	1	0	1	0	1
Sopen00g008330.1		0	1	0	1	0	1	0	1	0	1	0	1	0	1	0	1
Sopen00g008340.1		0	1	0	1	0	1	0	1	0	1	0	1	0	1	0	1
Sopen00g008350.1	steelblue	-0.567379	1	-3.13644	0.405466	-3.13644	0.390322	-3.13644	0.266384	-1.5592	0.750216	-0.273877	1	-2.04404	0.8967	3.32622	0.357267
Sopen00g008360.1	royalblue	0.846541	0.286906	1.57579	0.0354046	2.01098	0.00334717	1.83394	0.00765698	0.671009	0.51173	0.385625	0.893463	-1.6873	0.0733713	0.273722	1
Sopen00g008370.1	magenta	-0.129805	0.730974	-0.247854	0.313967	-0.386368	0.0436731	-0.0790072	1	-0.287271	0.192746	-0.0618287	1	0.043274	1	0.220008	0.507537
Sopen00g008380.1	floralwhite	-2.68728	0.499308	-2.68728	0.642466	-2.68728	0.619964	-2.68728	0.493282	-2.68728	0.508291	-2.68728	0.552	0	1	0	1
Sopen00g008390.1		0	1	0	1	0	1	0	1	0	1	0	1	0	1	0	1
Sopen00g008400.1	magenta	0.138367	0.656439	0.617552	0.00370725	0.779396	9.99e-05	0.0403534	1	0.106589	0.855502	0.13813	0.728141	-0.0867713	1	0.305911	0.190686
Sopen00g008410.1		0	1	0	1	0	1	0	1	0	1	0	1	0	1	0	1
Sopen00g008420.1	tan	3.74983	0.388889	3.81076	0.456181	3.51841	0.465725	3.87853	0.364995	4.92869	0.20292	2.01035	0.868355	-2.37094	0.761889	0.653529	1
Sopen00g008430.1	magenta	-2.84572	0.20151	-3.95769	0.116706	-2.59195	0.266003	-2.83619	0.214013	0.0513413	1	-1.68833	0.614109	-0.509768	1	0.0499851	1
Sopen00g008440.1		0	1	0	1	0	1	0	1	0	1	0	1	0	1	0	1
Sopen00g008450.1	yellowgreen	-1.5216	0.0164751	-0.405641	0.797031	0.950264	0.144274	-0.0751189	1	-1.84011	0.00471637	-0.576468	0.583098	-1.40569	0.0923733	0.42941	0.860064
Sopen00g008460.1	tan	0	1	0	1	0	1	0	1	2.38865	0.719525	0	1	0	1	0	1
Sopen00g008470.1		0	1	0	1	0	1	0	1	0	1	0	1	0	1	0	1
Sopen00g008480.1	thistle1	-3.45035	0.0347356	-1.81242	0.350349	-1.9492	0.263068	-2.63323	0.0899236	-1.40766	0.482563	-1.07915	0.688522	0.0963196	1	0.630938	1
Sopen00g008490.1		0	1	0	1	0	1	0	1	0	1	0	1	0	1	0	1
Sopen00g008500.1	darkred	1.59253	0.220339	0.876964	0.733247	2.27811	0.0524916	1.61626	0.217132	0.963446	0.64086	0.822018	0.786788	-0.316954	1	-0.194393	1
Sopen00g008510.1	magenta	-0.578236	0.618697	-0.682915	0.576164	-1.93536	0.010806	-0.56126	0.645326	0.251121	1	-0.464511	0.840137	0.189502	1	-0.129929	1
Sopen00g008520.1	lightcyan	1.77601	0.755146	2.14512	0.728567	0	1	0	1	0	1	0	1	0	1	0	1
Sopen00g008530.1	blue	-0.15113	1	-0.546556	1	0.500724	1	0.823474	0.899337	0.712542	1	0.555002	1	0.747163	1	0.133871	1
Sopen00g008540.1		0	1	0	1	0	1	0	1	0	1	0	1	0	1	0	1
Sopen00g008550.1	mediumpurple3	0.596179	1	0.440595	1	0.141846	1	-0.830609	1	-2.65948	0.478185	-2.65948	0.524102	0	1	0	1
Sopen00g008560.1	blue	1.74473	0.0854234	0.543111	0.950968	2.0746	0.0359031	2.43399	0.0135221	1.47423	0.193414	2.21685	0.0352377	1.11766	0.726513	2.13166	0.0498386
Sopen00g008570.1	darkred	1.97716	0.00348476	0.234709	1	1.32674	0.0500045	2.13476	0.00183801	0.859718	0.298652	1.79748	0.0110641	0.247981	1	-0.0881943	1
Sopen00g008580.1	magenta	-1.14268	0.257681	-2.62909	0.0151814	-2.34139	0.0144089	-0.297995	1	1.20338	0.238788	0.115893	1	-0.075098	1	0.417043	1
Sopen00g008590.1		0	1	0	1	0	1	0	1	0	1	0	1	0	1	0	1
Sopen00g008600.1		0	1	0	1	0	1	0	1	0	1	0	1	0	1	0	1
Sopen00g008610.1	darkred	-1.29625	0.0151602	-0.429076	0.672894	0.291529	0.856137	-0.959185	0.0807507	-1.32034	0.014913	-0.360163	0.793181	-0.508843	0.802412	-0.153169	1
Sopen00g008620.1	salmon	-2.28017	0.52751	-0.140757	1	-2.28017	0.649888	0.00120643	1	-2.28017	0.536119	-0.592192	1	-2.01836	0.924801	0	1
Sopen00g008630.1	plum2	-2.14e-05	1	3.54642	0.490062	2.08e-05	1	1.88719	0.814529	-2.14e-05	1	-1.19e-05	1	0	1	0	1
Sopen00g008640.1		0	1	0	1	0	1	0	1	0	1	0	1	0	1	0	1
Sopen00g008650.1		0	1	0	1	0	1	0	1	0	1	0	1	0	1	0	1
Sopen00g008660.1		0	1	0	1	0	1	0	1	0	1	0	1	0	1	0	1
Sopen00g008670.1		0	1	0	1	0	1	0	1	0	1	0	1	0	1	0	1
Sopen00g008680.1	greenyellow	0	1	0	1	0	1	0	1	1.57588	0.849054	0	1	0	1	0	1
Sopen00g008690.1	blue	1.22827	6.93e-06	0.493105	0.0531138	0.728609	0.00177747	1.37118	1.29e-06	1.00506	5.26e-05	1.22304	7.93e-06	0.521479	0.0979095	0.367603	0.227231
Sopen00g008700.1	darkred	4.90227	0.0676153	3.1903	0.407384	0	1	4.86335	0.0763107	4.04493	0.183849	3.80454	0.261729	-1.5166	0.982633	2.9739	0.457185
Sopen00g008700.2		0	1	0	1	0	1	0	1	0	1	0	1	0	1	0	1
Sopen00g008710.1		0	1	0	1	0	1	0	1	0	1	0	1	0	1	0	1
Sopen00g008720.1	darkred	2.61745	0.00109387	1.58242	0.06021	1.9266	0.0110781	2.14277	0.00572565	0.892333	0.369781	1.62573	0.0500429	0.429238	1	0.399317	1
Sopen00g008730.1	royalblue	-0.523589	1	0.453908	1	0.433723	1	0.943867	0.685355	-0.286229	1	0.143724	1	0.947791	1	0.12441	1
Sopen00g008740.1		0	1	0	1	0	1	0	1	0	1	0	1	0	1	0	1
Sopen00g008750.1	magenta	-1.88884	0.00976347	-1.5982	0.0479804	-1.45865	0.0501463	-1.3871	0.0557921	0.260387	1	-0.165408	1	0.686327	0.74928	0.346931	1
Sopen00g008760.1	magenta	-0.971667	0.42333	-0.809292	0.640054	-1.53858	0.144652	-0.739949	0.616838	-0.101574	1	0.321052	1	0.86365	0.830423	0.465116	1
Sopen00g008760.2	magenta	-2.4082	0.00763061	-1.11959	0.300912	-1.60601	0.0780421	-0.71675	0.558171	-0.0154902	1	-0.0984123	1	0.646293	0.940548	0.692263	0.736486
Sopen00g008770.1		0	1	0	1	0	1	0	1	0	1	0	1	0	1	0	1
Sopen00g008780.1		0	1	0	1	0	1	0	1	0	1	0	1	0	1	0	1
Sopen00g008790.1		0	1	0	1	0	1	0	1	0	1	0	1	0	1	0	1
Sopen00g008800.1		0	1	0	1	0	1	0	1	0	1	0	1	0	1	0	1
Sopen00g008810.1	magenta	0.225281	1	-2.26311	0.620426	-2.26311	0.604766	0.0143033	1	1.64836	0.642431	-0.591218	1	1.75601	0.89171	-0.297994	1
Sopen00g008820.1	blue	0.230107	0.807912	0.00625604	1	0.306223	0.636892	0.106465	1	0.0117135	1	-0.102291	1	0.238451	1	0.0167685	1
Sopen00g008830.1	blue	0.653215	0.139264	-0.0212733	1	0.993033	0.0153655	0.510547	0.300396	0.362012	0.598923	0.329938	0.688522	-1.22424	0.0196146	-0.379372	0.694114
Sopen00g008840.1	skyblue3	-1.33633	0.770334	-3.9537	0.259361	-0.71157	1	-0.570922	1	-3.61143	0.200878	-2.05504	0.584545	-0.258225	1	2.40443	0.54621
Sopen00g008850.1		0	1	0	1	0	1	0	1	0	1	0	1	0	1	0	1
Sopen00g008860.1		0	1	0	1	0	1	0	1	0	1	0	1	0	1	0	1
Sopen00g008870.1		0	1	0	1	0	1	0	1	0	1	0	1	0	1	0	1
Sopen00g008880.1		0	1	0	1	0	1	0	1	0	1	0	1	0	1	0	1
Sopen00g008890.1		0	1	0	1	0	1	0	1	0	1	0	1	0	1	0	1
Sopen00g008900.1		0	1	0	1	0	1	0	1	0	1	0	1	0	1	0	1
Sopen00g008910.1		0	1	0	1	0	1	0	1	0	1	0	1	0	1	0	1
Sopen00g008920.1	magenta	-0.359348	0.145525	0.0115293	1	0.0809109	1	-0.108946	0.954339	-0.575712	0.0144072	0.0577876	1	0.30931	0.524878	0.565917	0.0285703
Sopen00g008930.1		0	1	0	1	0	1	0	1	0	1	0	1	0	1	0	1
Sopen00g008940.1		0	1	0	1	0	1	0	1	0	1	0	1	0	1	0	1
Sopen00g008950.1		0	1	0	1	0	1	0	1	0	1	0	1	0	1	0	1
Sopen00g008960.1	sienna3	0	1	0	1	0.187176	1	1.25194	0.896871	1.02987	0.976138	0.058369	1	-2.00657	0.869819	1.66421	0.736915
Sopen00g008970.1	magenta	-1.33787	0.031609	-1.27454	0.0630952	-1.86316	0.00348328	-0.801433	0.251254	0.0472689	1	-0.805706	0.311046	0.294623	1	-0.156754	1
Sopen00g008980.1	darkred	3.04838	0.0798659	2.76914	0.150207	2.85608	0.0983547	3.40788	0.0513418	-0.21416	1	1.86197	0.426162	-2.51467	1	-7.71722	0.199636
Sopen00g008990.1	floralwhite	-3.044	0.3998	-3.044	0.54272	-3.044	0.523393	-3.044	0.397024	-3.044	0.408241	-1.35367	0.920165	0	1	0	1
Sopen00g009000.1		0	1	0	1	0	1	0	1	0	1	0	1	0	1	0	1
Sopen00g009010.1	midnightblue	-1.39153	2.49e-05	-0.470974	0.159377	-0.80716	0.00489285	-1.51457	7.66e-06	-1.26062	5.69e-05	-0.930557	0.00253021	-0.479758	0.320751	-1.17308	0.000351896
Sopen00g009020.1		0	1	0	1	0	1	0	1	0	1	0	1	0	1	0	1
Sopen00g009030.1		0	1	0	1	0	1	0	1	0	1	0	1	0	1	0	1
Sopen00g009040.1	plum1	0	1	0	1	0	1	9.41e-06	1	0	1	2.17033	0.815396	-1.3048	1	0	1
Sopen00g009050.1	greenyellow	1.87785	0.730091	0	1	0	1	0	1	2.00132	0.72967	0	1	0	1	-0.215116	1
Sopen00g009060.1	maroon	0.940986	1	0.55987	1	-4.16513	0.3838	0.563459	1	-2.31348	0.616211	0.438994	1	0	1	3.01685	0.708504
Sopen00g009070.1		0	1	0	1	0	1	0	1	0	1	0	1	0	1	0	1
Sopen00g009080.1		0	1	0	1	0	1	0	1	0	1	0	1	0	1	0	1
Sopen00g009090.1	magenta	-1.49066	0.165516	-0.80418	0.669767	-1.42035	0.209888	-0.680572	0.699593	-0.204665	1	-1.26915	0.324286	-0.927473	0.770151	-0.746841	0.776741
Sopen00g009100.1		0	1	0	1	0	1	0	1	0	1	0	1	0	1	0	1
Sopen00g009110.1		0	1	0	1	0	1	0	1	0	1	0	1	0	1	0	1
Sopen00g009120.1	darkgrey	0	1	0	1	0	1	1.36783	0.835743	0	1	3.67198	0.322798	1.61126	1	0	1
Sopen00g009120.2	darkorange	0	1	0	1	0	1	0.632874	1	0	1	2.13192	0.631467	0.754857	1	0	1
Sopen00g009130.1		0	1	0	1	0	1	0	1	0	1	0	1	0	1	0	1
Sopen00g009140.1	saddlebrown	1.99465	0.188239	0.226232	1	1.72574	0.29396	0.163044	1	-2.85927	0.150241	0.29676	1	1.79263	0.700596	-0.242421	1
Sopen00g009140.2	darkred	1.45659	0.0951356	-0.0907179	1	2.07052	0.0136594	1.03948	0.300668	-0.300791	1	0.481681	0.8889	0.828794	0.810345	-0.436959	1
Sopen00g009150.1	tan	-3.05695	0.400618	-3.05695	0.547994	0.0889745	1	-3.05695	0.397063	0.193801	1	-0.59483	1	-2.82114	0.797073	-0.163373	1
Sopen00g009160.1		0	1	0	1	0	1	0	1	0	1	0	1	0	1	0	1
Sopen00g009170.1		0	1	0	1	0	1	0	1	0	1	0	1	0	1	0	1
Sopen00g009180.1	magenta	-1.70623	0.174596	-1.43207	0.351784	-3.28052	0.0176921	-1.64067	0.190675	0.0116687	1	-1.06359	0.565223	0.167376	1	0.0201443	1
Sopen00g009180.2	magenta	-1.84305	0.057083	-2.75595	0.0164258	-3.15919	0.00378572	-0.860857	0.50041	0.339205	1	-0.851324	0.583835	-0.291754	1	-0.326994	1
Sopen00g009190.1	salmon4	-3.07068	0.384623	-0.927728	1	0.947781	1	-3.07068	0.380918	-3.07068	0.390679	-3.07068	0.434946	2.7634	0.828408	0	1
Sopen00g009200.1	magenta	-1.57258	0.554953	-1.14431	0.838776	-1.75117	0.573529	-1.00413	0.869115	-0.32563	1	0.145871	1	0.80671	1	1.16	0.852899
Sopen00g009210.1		0	1	0	1	0	1	0	1	0	1	0	1	0	1	0	1
Sopen00g009220.1	plum2	0.732232	1	2.08918	0.407575	-0.469174	1	-1.41427	0.745566	-2.28901	0.456617	-0.590204	1	-0.102461	1	1.5519	0.832533
Sopen00g009230.1		0	1	0	1	0	1	0	1	0	1	0	1	0	1	0	1
Sopen00g009240.1	magenta	-2.23486	0.540025	-2.23486	0.685753	-2.23486	0.661513	0.0449127	1	0.614605	1	-2.23486	0.593354	0	1	1.70523	0.846799
Sopen00g009250.1	lightcyan	-0.180324	1	-2.97272	0.250761	-2.78184	0.25892	-0.588306	1	-1.98216	0.414597	-1.86144	0.49647	-3.7483	0.403141	-1.68397	0.734823
Sopen00g009260.1	magenta	0.0515744	1	-0.00225092	1	-0.600759	0.00385656	0.00569084	1	0.132483	0.814782	-0.0839158	1	-0.099652	1	-0.0565886	1
Sopen00g009270.1		0	1	0	1	0	1	0	1	0	1	0	1	0	1	0	1
Sopen00g009280.1		0	1	0	1	0	1	0	1	0	1	0	1	0	1	0	1
Sopen00g009290.1		0	1	0	1	0	1	0	1	0	1	0	1	0	1	0	1
Sopen00g009300.1		0	1	0	1	0	1	0	1	0	1	0	1	0	1	0	1
Sopen00g009310.1	darkred	1.63295	0.00144543	1.34534	0.015742	1.22154	0.0142105	1.48485	0.00339471	0.771172	0.175684	0.873682	0.128542	0.546832	0.732387	-0.212839	1
Sopen00g009320.1		0	1	0	1	0	1	0	1	0	1	0	1	0	1	0	1
Sopen00g009330.1	sienna3	0	1	0	1	0	1	0	1	0	1	0	1	0	1	1.64787	0.876807
Sopen00g009340.1	salmon	-2.23579	0.509916	-2.23579	0.659441	0.0969442	1	0.0397614	1	-2.23579	0.51719	-0.623705	1	-2.0224	0.905119	0	1
Sopen00g009350.1	darkorange	0	1	0	1	0	1	0	1	0	1	2.46456	0.727373	0	1	0	1
Sopen00g009360.1	lightgreen	-0.185606	0.92267	-0.00244232	1	0.0875439	1	-0.671003	0.0866834	-0.939404	0.0146806	-0.728435	0.0831832	-0.511252	0.509176	-1.07137	0.00992048
Sopen00g009370.1		0	1	0	1	0	1	0	1	0	1	0	1	0	1	0	1
Sopen00g009380.1		0	1	0	1	0	1	0	1	0	1	0	1	0	1	0	1
Sopen00g009390.1		0	1	0	1	0	1	0	1	0	1	0	1	0	1	0	1
Sopen00g009400.1	midnightblue	-1.28169	0.0155929	-0.969657	0.0999148	-0.723294	0.209654	-2.49509	4.65e-05	-2.13774	0.000195018	-1.50554	0.00772392	-0.273418	1	-1.13483	0.0629817
Sopen00g009410.1	midnightblue	-1.24551	2.83e-05	-0.711697	0.0148676	-1.18782	5.77e-05	-1.89881	1.35e-07	-1.19116	3.25e-05	-1.01912	0.000369284	-0.371445	0.474912	-1.36159	1.84e-05
Sopen00g009420.1		0	1	0	1	0	1	0	1	0	1	0	1	0	1	0	1
Sopen00g009430.1		0	1	0	1	0	1	0	1	0	1	0	1	0	1	0	1
Sopen00g009440.1		0	1	0	1	0	1	0	1	0	1	0	1	0	1	0	1
Sopen00g009450.1	white	0	1	0	1	0	1	0	1	0	1	1.69422	0.860135	0	1	0	1
Sopen00g009460.1		0	1	0	1	0	1	0	1	0	1	0	1	0	1	0	1
Sopen00g009470.1	blue	0.470195	0.0049239	-0.0143968	1	-0.109105	0.742081	0.442209	0.00809972	0.578565	0.000722958	0.564131	0.00141796	-0.109844	1	0.127715	0.8127
Sopen00g009480.1		0	1	0	1	0	1	0	1	0	1	0	1	0	1	0	1
Sopen00g009490.1	magenta	-1.20807	0.542552	-1.12941	0.67961	-3.28077	0.0689184	-0.864032	0.759923	0.395674	1	-0.874841	0.823482	0.928021	0.971743	0.549554	1
Sopen00g009500.1	blue	2.01417	0.115582	0.484641	1	1.67246	0.250485	2.02966	0.116477	0.826265	0.797679	1.62998	0.307051	-0.423092	1	-0.350919	1
Sopen00g009510.1	royalblue	2.53991	0.634791	0	1	2.32843	0.711195	3.19863	0.499781	0	1	0	1	0	1	0	1
Sopen00g009520.1		0	1	0	1	0	1	0	1	0	1	0	1	0	1	0	1
Sopen00g009530.1		0	1	0	1	0	1	0	1	0	1	0	1	0	1	0	1
Sopen00g009540.1		0	1	0	1	0	1	0	1	0	1	0	1	0	1	0	1
Sopen00g009550.1	blue	1.61479	3.38e-05	0.197258	0.912002	0.292192	0.644006	0.791612	0.0243384	1.41742	0.000115866	0.989019	0.00720295	0.623972	0.266366	0.664107	0.109026
Sopen00g009560.1		0	1	0	1	0	1	0	1	0	1	0	1	0	1	0	1
Sopen00g009570.1		0	1	0	1	0	1	0	1	0	1	0	1	0	1	0	1
Sopen00g009580.1	lightcyan1	0	1	0	1	0	1	0	1	0	1	0	1	0	1	0.252107	1
Sopen00g009590.1	sienna3	-0.548337	1	-2.28661	0.635624	-2.28661	0.61626	-0.660093	1	-2.28661	0.493269	-0.663798	1	0	1	2.89995	0.463931
Sopen00g009600.1		0	1	0	1	0	1	0	1	0	1	0	1	0	1	0	1
Sopen00g009610.1	darkred	0.402561	0.412911	0.110137	1	0.648835	0.102186	1.10957	0.00419979	-0.367324	0.537627	0.401676	0.493353	-0.0956832	1	-0.534526	0.324525
Sopen00g009620.1	greenyellow	0	1	0	1	0	1	0	1	1.58017	0.83825	1.68578	0.842694	-2.04806	0.933388	0	1
Sopen00g009630.1	darkred	1.68473	0.00020202	1.1094	0.0170524	-0.80682	0.0588959	0.938894	0.0262727	0.0549441	1	0.159091	1	0.265376	1	-1.80768	0.000255184
Sopen00g009640.1	floralwhite	-4.33647	0.275125	-4.33647	0.402262	-4.33647	0.384313	-1.32788	0.912479	-4.33647	0.278122	-4.33647	0.32215	0	1	-0.469762	1
Sopen00g009650.1		0	1	0	1	0	1	0	1	0	1	0	1	0	1	0	1
Sopen00g009660.1	darkgrey	0.419667	1	-1.86005	0.529347	-0.202149	1	-0.324168	1	-0.450345	1	0.524124	1	-0.466929	1	2.91241	0.158448
Sopen00g009670.1		0	1	0	1	0	1	0	1	0	1	0	1	0	1	0	1
Sopen00g009680.1		0	1	0	1	0	1	0	1	0	1	0	1	0	1	0	1
Sopen00g009690.1		0	1	0	1	0	1	0	1	0	1	0	1	0	1	0	1
Sopen00g009700.1	darkorange	0	1	0	1	0	1	0	1	1.7058	0.841269	2.46468	0.668109	-0.154165	1	0	1
Sopen00g009710.1	lightgreen	1.06804	0.735931	-0.950933	1	3.1686	0.032294	-0.316013	1	1.54052	0.496413	0.854269	0.920414	0.27467	1	2.64976	0.0750311
Sopen00g009720.1	paleturquoise	-2.21938	0.526974	-3.98469	0.317063	-3.98469	0.304195	-1.7031	0.681606	-1.58567	0.756229	-1.41241	0.848171	0	1	0	1
Sopen00g009730.1	blue	5.10752	0.0112701	0.726284	1	2.36214	0.430895	3.69428	0.0876822	4.55434	0.0292702	3.01032	0.266506	6.1778	0.0623099	-0.281267	1
Sopen00g009740.1	ivory	-4.118	0.173833	-4.118	0.283532	-0.266905	1	-1.97866	0.580791	-4.118	0.171753	-2.11645	0.601789	0.148514	1	0	1
Sopen00g009750.1		0	1	0	1	0	1	0	1	0	1	0	1	0	1	0	1
Sopen00g009760.1	magenta	-0.561642	0.410484	-0.762091	0.249597	-1.21059	0.0272596	-0.561878	0.415992	-0.202302	1	-0.742463	0.274633	1.08689	0.157619	-1.01321	0.122391
Sopen00g009770.1		0	1	0	1	0	1	0	1	0	1	0	1	0	1	0	1
Sopen00g009780.1		0	1	0	1	0	1	0	1	0	1	0	1	0	1	0	1
Sopen00g009790.1	magenta	0.161547	1	-1.37964	0.499421	-2.61406	0.108501	-0.603869	0.932945	0.461506	1	0.260643	1	0.629596	1	0.217068	1
Sopen00g009800.1		0	1	0	1	0	1	0	1	0	1	0	1	0	1	0	1
Sopen00g009810.1	magenta	0.307216	0.685254	0.139568	1	-0.605571	0.201186	-0.426824	0.456191	-0.606281	0.227675	-1.05002	0.0219042	-0.896176	0.127894	-1.56997	0.00114337
Sopen00g009820.1	darkorange	0	1	0	1	0	1	0	1	0	1	1.69313	0.860135	0	1	0	1
Sopen00g009830.1	darkred	0.79535	0.129511	0.882395	0.1156	1.62441	0.00131974	1.51531	0.00273774	0.0215924	1	0.454465	0.596602	-0.468722	0.833367	0.00282098	1
Sopen00g009840.1		0	1	0	1	0	1	0	1	0	1	0	1	0	1	0	1
Sopen00g009850.1		0	1	0	1	0	1	0	1	0	1	0	1	0	1	0	1
Sopen00g009860.1	blue	4.6591	0.0518929	2.13647	0.670297	0	1	4.8823	0.0397884	4.55407	0.0681852	4.79842	0.0627433	0.632303	1	0.579652	1
Sopen00g009870.1	magenta	0.183241	1	-0.205023	1	-0.82719	0.328528	0.361977	1	-0.551585	0.632346	-0.399024	0.860135	-0.0939915	1	0.358815	1
Sopen00g009880.1	orange	0	1	0	1	0	1	0	1	0	1	0	1	1.41867	1	0.115081	1
Sopen00g009890.1		0	1	0	1	0	1	0	1	0	1	0	1	0	1	0	1
Sopen00g009900.1	white	1.10384	1	-1.21017	1	0.00303218	1	1.10747	1	-0.832989	1	2.16506	0.685818	-5.10071	0.863605	1.08074	1
Sopen00g009900.2	greenyellow	0.984493	0.836384	0.464095	1	2.25409	0.265309	0.0843355	1	1.1582	0.788143	-0.703429	1	0.085918	1	-0.475539	1
Sopen00g009910.1	floralwhite	-2.21615	0.585538	-2.21615	0.718112	-2.21615	0.697873	-2.21615	0.577846	-2.21615	0.598876	-2.21615	0.636773	0	1	0	1
Sopen00g009920.1		0	1	0	1	0	1	0	1	0	1	0	1	0	1	0	1
Sopen00g009930.1		0	1	0	1	0	1	0	1	0	1	0	1	0	1	0	1
Sopen00g009940.1		0	1	0	1	0	1	0	1	0	1	0	1	0	1	0	1
Sopen00g009950.1		0	1	0	1	0	1	0	1	0	1	0	1	0	1	0	1
Sopen00g009960.1		0	1	0	1	0	1	0	1	0	1	0	1	0	1	0	1
Sopen00g009970.1	darkred	0.34494	0.370147	0.584725	0.0920071	0.835406	0.00642329	0.34002	0.387929	-0.510978	0.139798	0.245861	0.693171	0.00242322	1	0.168406	1
Sopen00g009980.1	yellowgreen	0	1	0	1	0	1	-5.13e-15	1	0	1	1.61457	0.849277	-2.04552	0.930627	1.70741	0.850091
Sopen00g009990.1		0	1	0	1	0	1	0	1	0	1	0	1	0	1	0	1
Sopen00g010000.1	greenyellow	0	1	0	1	0	1	0	1	1.57588	0.849054	0	1	0	1	0	1
Sopen00g010010.1	bisque4	1.33807	0.271075	2.25023	0.0490781	1.8023	0.101056	1.63374	0.147369	0.555947	0.92085	1.67082	0.175668	-1.54925	0.400915	0.268833	1
Sopen00g010020.1	cyan	1.90043	0.71611	2.3039	0.693479	0	1	0	1	2.9833	0.470655	1.73294	0.834894	0	1	0	1
Sopen00g010030.1	magenta	-1.21772	0.704549	-1.2721	0.74969	-0.676719	1	-0.224306	1	0.994662	0.816931	1.21152	0.704631	-0.210635	1	1.02658	0.876807
Sopen00g010040.1		0	1	0	1	0	1	0	1	0	1	0	1	0	1	0	1
Sopen00g010050.1		0	1	0	1	0	1	0	1	0	1	0	1	0	1	0	1
Sopen00g010060.1	royalblue	-1.22566	0.93679	-2.2808	0.667446	-2.2808	0.643882	0.611163	1	-2.2808	0.528446	-2.2808	0.571872	0	1	-1.88895	0.761891
Sopen00g010070.1		0	1	0	1	0	1	0	1	0	1	0	1	0	1	0	1
Sopen00g010080.1	steelblue	-2.27558	0.510374	-0.133853	1	-2.27558	0.636614	-2.27558	0.503288	-0.698617	1	0.124362	1	0	1	-1.9451	0.740935
Sopen00g010090.1	tan	0.577702	1	-0.990139	1	2.97957	0.0584939	2.2748	0.181691	1.74152	0.415765	1.31036	0.662097	0.26887	1	0.250959	1
Sopen00g010100.1		0	1	0	1	0	1	0	1	0	1	0	1	0	1	0	1
Sopen00g010110.1	saddlebrown	0.318644	1	-0.15426	1	-2.28448	0.667926	-2.28448	0.538653	-0.642579	1	-2.28448	0.599684	1.80902	0.982765	1.70796	0.85877
Sopen00g010120.1	blue	0.958627	0.498482	0.0845379	1	1.84016	0.076112	1.5937	0.143079	0.933027	0.563153	1.13038	0.441194	1.34197	0.531866	0.772784	0.804733
Sopen00g010130.1		0	1	0	1	0	1	0	1	0	1	0	1	0	1	0	1
Sopen00g010140.1		0	1	0	1	0	1	0	1	0	1	0	1	0	1	0	1
Sopen00g010150.1	lightcyan	4.48414	0.150634	2.13759	0.748235	0	1	4.15163	0.197216	3.72781	0.313847	1.68663	0.860832	-0.662449	1	-1.65166	0.799489
Sopen00g010160.1		0	1	0	1	0	1	0	1	0	1	0	1	0	1	0	1
Sopen00g010170.1		0	1	0	1	0	1	0	1	0	1	0	1	0	1	0	1
Sopen00g010180.1		0	1	0	1	0	1	0	1	0	1	0	1	0	1	0	1
Sopen00g010190.1	paleturquoise	-5.10873	0.158286	-2.92482	0.518818	-5.10873	0.244678	-5.10873	0.160317	-5.10873	0.158861	-3.11884	0.435957	-5.32496	0.362627	0.251472	1
Sopen00g010200.1	darkorange	0	1	0	1	0	1	0	1	0	1	2.26901	0.766022	0	1	0	1
Sopen00g010210.1		0	1	0	1	0	1	0	1	0	1	0	1	0	1	0	1
Sopen00g010220.1	magenta	-6.91005	0.0273693	-1.99222	0.515687	-6.91005	0.0510032	-6.91005	0.0286116	-1.52181	0.64051	-6.91005	0.0358232	-0.264295	1	5.36825	0.2085
Sopen00g010230.1	magenta	-1.59922	0.0202962	-1.76832	0.0220442	-2.53558	0.000897851	-0.963238	0.194899	-0.40901	0.834812	-0.785998	0.402739	-0.463783	0.986925	-0.339741	1
Sopen00g010240.1		0	1	0	1	0	1	0	1	0	1	0	1	0	1	0	1
Sopen00g010250.1	sienna3	0	1	0	1	0	1	0	1	0	1	0	1	0	1	1.64787	0.876807
Sopen00g010260.1		0	1	0	1	0	1	0	1	0	1	0	1	0	1	0	1
Sopen00g010270.1	tan	1.76799	0.752406	0	1	0	1	0	1	1.64389	0.831159	1.68369	0.845463	0	1	0	1
Sopen00g010280.1		0	1	0	1	0	1	0	1	0	1	0	1	0	1	0	1
Sopen00g010290.1		0	1	0	1	0	1	0	1	0	1	0	1	0	1	0	1
Sopen00g010300.1		0	1	0	1	0	1	0	1	0	1	0	1	0	1	0	1
Sopen00g010310.1		0	1	0	1	0	1	0	1	0	1	0	1	0	1	0	1
Sopen00g010320.1		0	1	0	1	0	1	0	1	0	1	0	1	0	1	0	1
Sopen00g010330.1	blue	0.945867	0.090937	0.864359	0.172917	0.567791	0.427626	0.756192	0.215463	0.244827	1	0.172009	1	0.447115	0.958159	-0.0531287	1
Sopen00g010340.1		0	1	0	1	0	1	0	1	0	1	0	1	0	1	0	1
Sopen00g010350.1		0	1	0	1	0	1	0	1	0	1	0	1	0	1	0	1
Sopen00g010360.1		0	1	0	1	0	1	0	1	0	1	0	1	0	1	0	1
Sopen00g010370.1	blue	1.55933	0.000197944	0.285109	0.736391	0.309452	0.636787	1.79803	3.74e-05	0.95676	0.0164142	1.10738	0.00754026	-0.105519	1	0.021633	1
Sopen00g010380.1		0	1	0	1	0	1	0	1	0	1	0	1	0	1	0	1
Sopen00g010390.1	magenta	-0.1816	1	-1.98694	0.0176563	-1.71976	0.0205327	-0.289649	1	0.677022	0.521832	-0.275736	1	0.409799	1	0.27724	1
Sopen00g010400.1		0	1	0	1	0	1	0	1	0	1	0	1	0	1	0	1
Sopen00g010410.1	midnightblue	-1.97124	0.288139	-3.47712	0.107005	-3.24907	0.110733	-2.89609	0.102301	-1.05049	0.746004	-3.09361	0.109274	1.97867	0.519654	-1.66899	0.547888
Sopen00g010420.1	magenta	0	1	0	1	0	1	0	1	3.19512	0.460036	1.6167	0.874834	-0.9157	1	2.51013	0.695642
Sopen00g010430.1	magenta	-0.405237	0.241179	0.232749	0.710641	-0.035402	1	0.374662	0.300822	0.0599119	1	0.30289	0.537602	-0.272776	0.872486	0.59045	0.104917
Sopen00g010440.1	magenta	-1.86297	0.0162251	-2.64547	0.00592803	-1.83054	0.0215397	-1.20016	0.13347	0.846707	0.370478	0.582615	0.677905	0.964015	0.504959	0.826167	0.496758
Sopen00g010450.1	darkorange2	0	1	0	1	0	1	0	1	0	1	0	1	0	1	-2.23326	0.746109
Sopen00g010460.1		0	1	0	1	0	1	0	1	0	1	0	1	0	1	0	1
Sopen00g010470.1		0	1	0	1	0	1	0	1	0	1	0	1	0	1	0	1
Sopen00g010480.1		0	1	0	1	0	1	0	1	0	1	0	1	0	1	0	1
Sopen00g010490.1		0	1	0	1	0	1	0	1	0	1	0	1	0	1	0	1
Sopen00g010500.1		0	1	0	1	0	1	0	1	0	1	0	1	0	1	0	1
Sopen00g010510.1	magenta	0.330998	0.868808	0.539393	0.62213	-0.449514	0.688813	0.0248114	1	0.599144	0.516252	0.518671	0.643272	-0.0682837	1	0.557942	0.698042
Sopen00g010520.1	magenta	0.153271	1	0.662298	0.300401	1.06121	0.0338857	-0.438299	0.570325	0.459666	0.565992	-0.216067	1	0.835885	0.305862	0.353635	0.855055
Sopen00g010530.1		0	1	0	1	0	1	0	1	0	1	0	1	0	1	0	1
Sopen00g010540.1		0	1	0	1	0	1	0	1	0	1	0	1	0	1	0	1
Sopen00g010550.1	blue	0.316894	0.0894902	-0.0589962	1	-0.0186872	1	0.251269	0.21531	0.0244079	1	0.211237	0.406117	-0.116693	1	-0.0804138	1
Sopen00g010560.1	palevioletred3	3.48286	0.371066	2.14621	0.76545	4.06606	0.266382	2.41835	0.61485	0	1	0	1	0	1	0	1
Sopen00g010570.1		0	1	0	1	0	1	0	1	0	1	0	1	0	1	0	1
Sopen00g010580.1	darkorange	0	1	0	1	0	1	0	1	0	1	1.69313	0.860135	0	1	0	1
Sopen00g010590.1		0	1	0	1	0	1	0	1	0	1	0	1	0	1	0	1
Sopen00g010600.1	lightgreen	0.860648	1	-2.23021	0.760718	4.04161	0.0528417	1.36632	0.824203	4.29664	0.0405503	3.20384	0.210815	1.60795	0.790459	3.47026	0.0375139
Sopen00g010610.1	magenta	-2.3133	0.0505561	-2.25218	0.0877688	-2.49836	0.0433807	-2.02788	0.0845721	-0.13015	1	-0.793929	0.749379	-0.105101	1	0.203838	1
Sopen00g010620.1		0	1	0	1	0	1	0	1	0	1	0	1	0	1	0	1
Sopen00g010630.1		0	1	0	1	0	1	0	1	0	1	0	1	0	1	0	1
Sopen00g010640.1		0	1	0	1	0	1	0	1	0	1	0	1	0	1	0	1
Sopen00g010650.1		0	1	0	1	0	1	0	1	0	1	0	1	0	1	0	1
Sopen00g010660.1		0	1	0	1	0	1	0	1	0	1	0	1	0	1	0	1
Sopen00g010670.1		0	1	0	1	0	1	0	1	0	1	0	1	0	1	0	1
Sopen00g010680.1		0	1	0	1	0	1	0	1	0	1	0	1	0	1	0	1
Sopen00g010690.1		0	1	0	1	0	1	0	1	0	1	0	1	0	1	0	1
Sopen00g010700.1	lightsteelblue1	-2.82571	0.572595	-2.82571	0.711401	-0.0513622	1	-2.82571	0.566862	-2.82571	0.585336	-2.82571	0.624998	1.17502	1	0	1
Sopen00g010710.1	magenta	-0.515575	0.443343	-0.374588	0.731417	-0.476191	0.514395	-0.982622	0.0652981	-0.189076	1	-0.351376	0.78959	0.740655	0.432329	0.480197	0.665952
Sopen00g010720.1		0	1	0	1	0	1	0	1	0	1	0	1	0	1	0	1
Sopen00g010730.1		0	1	0	1	0	1	0	1	0	1	0	1	0	1	0	1
Sopen00g010740.1		0	1	0	1	0	1	0	1	0	1	0	1	0	1	0	1
Sopen00g010750.1		0	1	0	1	0	1	0	1	0	1	0	1	0	1	0	1
Sopen00g010760.1	plum2	0	1	2.41503	0.709419	0	1	0	1	0	1	0	1	0	1	0	1
Sopen00g010770.1	magenta	-2.33551	0.431337	-2.33551	0.588823	-2.33551	0.574994	-0.65105	1	-0.679306	1	-2.33551	0.478279	1.4089	0.942838	-1.04192	1
Sopen00g010780.1		0	1	0	1	0	1	0	1	0	1	0	1	0	1	0	1
Sopen00g010790.1	blue	1.07571	0.0338915	0.689166	0.277962	0.659357	0.259573	1.19125	0.0192999	0.616715	0.340658	1.1445	0.0350103	0.938006	0.28882	1.1212	0.0551903
Sopen00g010800.1	magenta	0.933527	0.625405	2.26386	0.0810381	0.987368	0.620585	1.37021	0.342294	2.1475	0.08351	1.37497	0.402281	0.666001	1	2.27318	0.0882619
Sopen00g010810.1	darkorange	-0.109562	1	1.50914	0.675462	0.0466155	1	-3.0703	0.25933	-1.63496	0.662526	0.0706545	1	-0.203002	1	-1.8856	0.801268
Sopen00g010820.1		0	1	0	1	0	1	0	1	0	1	0	1	0	1	0	1
Sopen00g010830.1		0	1	0	1	0	1	0	1	0	1	0	1	0	1	0	1
Sopen00g010840.1		0	1	0	1	0	1	0	1	0	1	0	1	0	1	0	1
Sopen00g010850.1	brown4	0	1	0	1	0	1	0	1	0	1	0	1	0	1	-1.35831	0.911625
Sopen00g010860.1		0	1	0	1	0	1	0	1	0	1	0	1	0	1	0	1
Sopen00g010870.1	mediumpurple3	0	1	1.1038	1	0	1	0	1	0	1	0	1	0	1	0	1
Sopen00g010880.1	darkred	1.22314	0.0013015	0.660624	0.112758	0.770313	0.0361182	1.0587	0.00457134	-0.0670343	1	0.413017	0.440816	0.0725366	1	-0.457732	0.44737
Sopen00g010890.1		0	1	0	1	0	1	0	1	0	1	0	1	0	1	0	1
Sopen00g010900.1	steelblue	-5.41466	0.12576	-5.41466	0.202258	-5.41466	0.184855	-5.41466	0.128403	-5.41466	0.130029	-5.41466	0.159149	0	1	0	1
Sopen00g010910.1	magenta	0.850065	1	-2.22115	0.640735	-2.22115	0.621121	-0.447716	1	0.952282	1	-2.22115	0.541806	1.80909	0.950977	-2.34253	0.576972
Sopen00g010920.1		0	1	0	1	0	1	0	1	0	1	0	1	0	1	0	1
Sopen00g010930.1	palevioletred3	-1.80878	0.671649	-1.80878	0.790041	1.59514	0.767832	-1.80878	0.661157	-1.80878	0.678679	-1.80878	0.715859	0	1	0.332591	1
Sopen00g010940.1	blue	0.263487	0.64358	0.493968	0.238158	0.294906	0.572959	0.647401	0.0672453	0.133072	1	0.509648	0.228126	0.052294	1	-0.0940252	1
Sopen00g010950.1		0	1	0	1	0	1	0	1	0	1	0	1	0	1	0	1
Sopen00g010960.1		0	1	0	1	0	1	0	1	0	1	0	1	0	1	0	1
Sopen00g010970.1		0	1	0	1	0	1	0	1	0	1	0	1	0	1	0	1
Sopen00g010980.1		0	1	0	1	0	1	0	1	0	1	0	1	0	1	0	1
Sopen00g010990.1		0	1	0	1	0	1	0	1	0	1	0	1	0	1	0	1
Sopen00g011000.1		0	1	0	1	0	1	0	1	0	1	0	1	0	1	0	1
Sopen00g011010.1		0	1	0	1	0	1	0	1	0	1	0	1	0	1	0	1
Sopen00g011020.1	maroon	0.558847	1	1.5975	0.605361	-0.358094	1	0.0124353	1	-2.33141	0.402554	0.0511157	1	0	1	3.331	0.532135
Sopen00g011030.1		0	1	0	1	0	1	0	1	0	1	0	1	0	1	0	1
Sopen00g011040.1		0	1	0	1	0	1	0	1	0	1	0	1	0	1	0	1
Sopen00g011050.1	darkslateblue	0	1	0	1	0	1	0	1	0	1	0	1	-3.03066	0.795805	0	1
Sopen00g011060.1		0	1	0	1	0	1	0	1	0	1	0	1	0	1	0	1
Sopen00g011070.1		0	1	0	1	0	1	0	1	0	1	0	1	0	1	0	1
Sopen00g011080.1	salmon	0	1	0	1	0	1	1.59599	0.783529	0	1	0	1	0	1	0	1
Sopen00g011090.1	greenyellow	0	1	0	1	0	1	0	1	3.58261	0.474134	0	1	1.70408	0.994525	3.25438	0.602691
Sopen00g011100.1		0	1	0	1	0	1	0	1	0	1	0	1	0	1	0	1
Sopen00g011110.1		0	1	0	1	0	1	0	1	0	1	0	1	0	1	0	1
Sopen00g011120.1		0	1	0	1	0	1	0	1	0	1	0	1	0	1	0	1
Sopen00g011130.1		0	1	0	1	0	1	0	1	0	1	0	1	0	1	0	1
Sopen00g011140.1		0	1	0	1	0	1	0	1	0	1	0	1	0	1	0	1
Sopen00g011150.1	midnightblue	-1.73649	0.0385407	0.209124	1	-0.913327	0.356418	-1.46566	0.088181	-1.30608	0.157642	-1.16586	0.257261	0.756082	0.854149	-1.25091	0.259947
Sopen00g011160.1		0	1	0	1	0	1	0	1	0	1	0	1	0	1	0	1
Sopen00g011170.1		0	1	0	1	0	1	0	1	0	1	0	1	0	1	0	1
Sopen00g011180.1	magenta	-0.486852	1	2.17969	0.542114	3.57461	0.11784	2.01281	0.543788	-2.24953	0.547156	1.62978	0.754965	0	1	-0.228825	1
Sopen00g011190.1	blue	0.349971	0.254286	-0.316647	0.390961	0.298017	0.368771	0.448806	0.113306	-0.140764	0.916288	0.0497395	1	-0.257222	0.836303	-0.231805	0.743874
Sopen00g011200.1		0	1	0	1	0	1	0	1	0	1	0	1	0	1	0	1
Sopen00g011210.1	cyan	0	1	0	1	0	1	0	1	2.39097	0.63345	2.03729	0.761902	0	1	0	1
Sopen00g011220.1		0	1	0	1	0	1	0	1	0	1	0	1	0	1	0	1
Sopen00g011230.1		0	1	0	1	0	1	0	1	0	1	0	1	0	1	0	1
Sopen00g011240.1		0	1	0	1	0	1	0	1	0	1	0	1	0	1	0	1
Sopen00g011250.1		0	1	0	1	0	1	0	1	0	1	0	1	0	1	0	1
Sopen00g011260.1		0	1	0	1	0	1	0	1	0	1	0	1	0	1	0	1
Sopen00g011270.1		0	1	0	1	0	1	0	1	0	1	0	1	0	1	0	1
Sopen00g011280.1		0	1	0	1	0	1	0	1	0	1	0	1	0	1	0	1
Sopen00g011290.1	greenyellow	0	1	0	1	0	1	0	1	1.57588	0.849054	0	1	0	1	0	1
Sopen00g011300.1		0	1	0	1	0	1	0	1	0	1	0	1	0	1	0	1
Sopen00g011310.1		0	1	0	1	0	1	0	1	0	1	0	1	0	1	0	1
Sopen00g011320.1		0	1	0	1	0	1	0	1	0	1	0	1	0	1	0	1
Sopen00g011330.1		0	1	0	1	0	1	0	1	0	1	0	1	0	1	0	1
Sopen00g011340.1	lightgreen	-1.33184	0.0778403	-0.728186	0.518082	0.823212	0.325355	-1.04937	0.191045	-0.723135	0.490271	-0.102698	1	-0.356013	1	0.958624	0.337992
Sopen00g011350.1	lightgreen	-0.530123	0.78718	-0.442336	0.973426	-0.342394	1	0.0134731	1	-1.2895	0.212673	-1.10634	0.350388	-0.37166	1	-0.846511	0.744938
Sopen00g011360.1		0	1	0	1	0	1	0	1	0	1	0	1	0	1	0	1
Sopen00g011370.1	violet	0	1	0	1	0	1	3.36093	0.513558	0	1	0	1	-2.04478	0.9973	0	1
Sopen00g011380.1	magenta	-2.12926	0.000283352	-0.420702	0.682561	-0.829079	0.144274	-1.08468	0.0425884	-0.364922	0.749072	-1.23453	0.0296037	-0.376106	0.962828	-0.128645	1
Sopen00g011390.1	greenyellow	-2.10736	0.602463	-2.10736	0.731711	-2.10736	0.716293	-2.10736	0.594198	-0.350283	1	-2.10736	0.652538	0	1	0	1
Sopen00g011400.1		0	1	0	1	0	1	0	1	0	1	0	1	0	1	0	1
Sopen00g011410.1	plum2	-1.83551	0.635377	0.967443	1	-4.52412	0.252556	-2.43663	0.493438	-4.52412	0.158915	-0.495569	1	0	1	-2.67549	0.673653
Sopen00g011420.1	ivory	-2.236	0.574931	-2.236	0.712907	0.31708	1	-2.236	0.567214	-2.236	0.587393	-0.547237	1	0	1	0	1
Sopen00g011430.1		0	1	0	1	0	1	0	1	0	1	0	1	0	1	0	1
Sopen00g011440.1	saddlebrown	3.08695	0.438328	0	1	3.28647	0.405572	0	1	0	1	1.67798	0.860135	3.2053	0.694317	-1.71785	0.846965
Sopen00g011450.1		0	1	0	1	0	1	0	1	0	1	0	1	0	1	0	1
Sopen00g011460.1		0	1	0	1	0	1	0	1	0	1	0	1	0	1	0	1
Sopen00g011470.1	darkred	0.782874	0.0272353	0.614464	0.126286	0.978591	0.00527942	0.841294	0.018201	-0.15259	1	0.539714	0.208558	-0.148391	1	0.244107	0.869751
Sopen00g011480.1		0	1	0	1	0	1	0	1	0	1	0	1	0	1	0	1
Sopen00g011490.1	darkred	4.18124	0.104199	4.6787	0.0874263	4.54349	0.0735915	5.15599	0.0372289	-0.42774	1	2.65301	0.520827	-0.531493	1	-1.8993	0.925589
Sopen00g011500.1		0	1	0	1	0	1	0	1	0	1	0	1	0	1	0	1
Sopen00g011510.1		0	1	0	1	0	1	0	1	0	1	0	1	0	1	0	1
Sopen00g011520.1		0	1	0	1	0	1	0	1	0	1	0	1	0	1	0	1
Sopen00g011530.1	blue	0.372653	0.460782	0.0785719	1	-0.0839528	1	0.0502695	1	0.492583	0.287061	0.463095	0.366509	-0.853249	0.131576	-0.695695	0.131542
Sopen00g011540.1		0	1	0	1	0	1	0	1	0	1	0	1	0	1	0	1
Sopen00g011550.1		0	1	0	1	0	1	0	1	0	1	0	1	0	1	0	1
Sopen00g011560.1		0	1	0	1	0	1	0	1	0	1	0	1	0	1	0	1
Sopen00g011570.1	mediumpurple3	-3.76153	0.274326	1.17702	0.946017	1.2315	0.896751	-3.76153	0.271959	-0.988313	1	-0.701067	1	0.279626	1	1.6495	0.939531
Sopen00g011580.1		0	1	0	1	0	1	0	1	0	1	0	1	0	1	0	1
Sopen00g011590.1	saddlebrown	3.98739	0.228473	0	1	0	1	2.71332	0.529703	0	1	0	1	3.20097	0.668024	-0.57965	1
Sopen00g011600.1	darkorange	-2.70705	0.523093	-2.70705	0.669536	-2.70705	0.645141	-2.70705	0.516828	-2.70705	0.532628	0.302156	1	2.36093	0.94629	2.05261	0.837827
Sopen00g011610.1		0	1	0	1	0	1	0	1	0	1	0	1	0	1	0	1
Sopen00g011620.1	darkred	2.56704	0.122812	2.37836	0.207604	3.40291	0.0319058	2.54589	0.131899	1.16144	0.728175	1.43679	0.605167	-1.46296	0.988004	0.08585	1
Sopen00g011630.1		0	1	0	1	0	1	0	1	0	1	0	1	0	1	0	1
Sopen00g011640.1		0	1	0	1	0	1	0	1	0	1	0	1	0	1	0	1
Sopen00g011650.1		0	1	0	1	0	1	0	1	0	1	0	1	0	1	0	1
Sopen00g011660.1	paleturquoise	-2.83758	0.288479	-2.83758	0.425686	-2.83758	0.408571	-2.83758	0.283774	-2.83758	0.288639	-2.83758	0.333912	-0.792272	1	-0.309617	1
Sopen00g011670.1	steelblue	-2.31345	0.488345	0.675346	1	-2.31345	0.61759	-0.71764	1	-2.31345	0.493269	-2.31345	0.539006	0.0351943	1	1.70638	0.819272
Sopen00g011680.1	orange	0	1	0	1	0	1	2.23356	0.850203	2.7481	0.754565	0	1	5.15256	0.491993	4.43073	0.45016
Sopen00g011690.1		0	1	0	1	0	1	0	1	0	1	0	1	0	1	0	1
Sopen00g011700.1	plum2	0	1	4.02244	0.466309	0	1	0	1	0	1	0	1	0	1	0	1
Sopen00g011710.1		0	1	0	1	0	1	0	1	0	1	0	1	0	1	0	1
Sopen00g011720.1	darkolivegreen	0.281058	1	-2.2537	0.703793	-2.2537	0.680035	-0.454707	1	-2.2537	0.574133	-2.2537	0.613901	0	1	1.65202	0.872405
Sopen00g011730.1		0	1	0	1	0	1	0	1	0	1	0	1	0	1	0	1
Sopen00g011740.1		0	1	0	1	0	1	0	1	0	1	0	1	0	1	0	1
Sopen00g011750.1	plum2	0.482446	1	3.00551	0.307475	-2.56398	0.636911	0.840893	1	-2.56398	0.51854	0.133286	1	0	1	0	1
Sopen00g011760.1		0	1	0	1	0	1	0	1	0	1	0	1	0	1	0	1
Sopen00g011770.1	darkred	2.2897	0.199151	3.10626	0.0958734	4.23562	0.0140859	3.69601	0.0331917	-1.56152	0.509311	2.05562	0.334415	0.361691	1	-1.24211	0.800627
Sopen00g011780.1		0	1	0	1	0	1	0	1	0	1	0	1	0	1	0	1
Sopen00g011790.1		0	1	0	1	0	1	0	1	0	1	0	1	0	1	0	1
Sopen00g011800.1	lightcyan	2.54473	0.623522	0	1	0	1	0	1	0	1	0	1	0	1	0	1
Sopen00g011810.1	magenta	-2.01673	0.00954097	-2.81524	0.00388002	-2.18827	0.00703526	-0.99154	0.23745	0.827694	0.38997	-0.634878	0.631169	-0.02324	1	-0.108072	1
Sopen00g011820.1	blue	-0.97182	0.00195181	0.535354	0.122456	0.825422	0.00631477	-0.763469	0.0132376	-1.9731	2.74e-07	-1.05117	0.00134947	-0.000741115	1	-0.314852	0.605908
Sopen00g011830.1	blue	-3.23647	1.37e-05	-0.92453	0.174731	-0.976307	0.111731	-2.96094	3.07e-05	-3.66772	1.7e-06	-3.13588	2.04e-05	0.522781	0.865156	-1.26244	0.0596036
Sopen00g011840.1		0	1	0	1	0	1	0	1	0	1	0	1	0	1	0	1
Sopen00g011850.1		0	1	0	1	0	1	0	1	0	1	0	1	0	1	0	1
Sopen00g011860.1		0	1	0	1	0	1	0	1	0	1	0	1	0	1	0	1
Sopen00g011870.1		0	1	0	1	0	1	0	1	0	1	0	1	0	1	0	1
Sopen00g011880.1	darkred	1.13454	0.000346599	1.14938	0.0014729	1.11143	0.000385327	1.32785	5.72e-05	0.388215	0.295821	0.744886	0.0197334	0.533264	0.252968	0.180405	0.945097
Sopen00g011890.1		0	1	0	1	0	1	0	1	0	1	0	1	0	1	0	1
Sopen00g011900.1		0	1	0	1	0	1	0	1	0	1	0	1	0	1	0	1
Sopen00g011910.1	darkgrey	0	1	0	1	0	1	0	1	0	1	1.65386	0.858293	0	1	0	1
Sopen00g011920.1		0	1	0	1	0	1	0	1	0	1	0	1	0	1	0	1
Sopen00g011930.1	lightsteelblue1	0	1	0	1	0	1	1.58989	0.774575	0	1	0	1	1.84402	0.964991	0	1
Sopen00g011940.1		0	1	0	1	0	1	0	1	0	1	0	1	0	1	0	1
Sopen00g011950.1		0	1	0	1	0	1	0	1	0	1	0	1	0	1	0	1
Sopen00g011960.1		0	1	0	1	0	1	0	1	0	1	0	1	0	1	0	1
Sopen00g011970.1	darkred	0.379275	0.725051	0.402952	0.73571	1.12178	0.0441411	0.531749	0.493273	-1.00308	0.100911	0.425708	0.714361	0.0559173	1	0.402433	0.845433
Sopen00g011980.1		0	1	0	1	0	1	0	1	0	1	0	1	0	1	0	1
Sopen00g011990.1		0	1	0	1	0	1	0	1	0	1	0	1	0	1	0	1
Sopen00g012000.1	darkred	-0.487912	1	-2.30367	0.643826	0.035151	1	2.3526	0.37437	-0.714019	1	0.967611	1	-0.196531	1	3.21423	0.375091
Sopen00g012010.1		0	1	0	1	0	1	0	1	0	1	0	1	0	1	0	1
Sopen00g012020.1		0	1	0	1	0	1	0	1	0	1	0	1	0	1	0	1
Sopen00g012030.1		0	1	0	1	0	1	0	1	0	1	0	1	0	1	0	1
Sopen00g012040.1		0	1	0	1	0	1	0	1	0	1	0	1	0	1	0	1
Sopen00g012050.1	tan	0	1	0	1	0	1	0	1	1.63032	0.849054	0	1	0	1	0	1
Sopen00g012060.1		0	1	0	1	0	1	0	1	0	1	0	1	0	1	0	1
Sopen00g012070.1		0	1	0	1	0	1	0	1	0	1	0	1	0	1	0	1
Sopen00g012080.1	orange	0	1	0	1	0	1	0	1	0	1	0	1	0.233117	1	0	1
Sopen00g012090.1		0	1	0	1	0	1	0	1	0	1	0	1	0	1	0	1
Sopen00g012100.1		0	1	0	1	0	1	0	1	0	1	0	1	0	1	0	1
Sopen00g012110.1		0	1	0	1	0	1	0	1	0	1	0	1	0	1	0	1
Sopen00g012120.1		0	1	0	1	0	1	0	1	0	1	0	1	0	1	0	1
Sopen00g012130.1		0	1	0	1	0	1	0	1	0	1	0	1	0	1	0	1
Sopen00g012140.1		0	1	0	1	0	1	0	1	0	1	0	1	0	1	0	1
Sopen00g012150.1		0	1	0	1	0	1	0	1	0	1	0	1	0	1	0	1
Sopen00g012160.1	blue	0.957119	0.0524662	0.951636	0.0787367	0.132276	1	1.33218	0.00660026	1.14525	0.0214311	0.728134	0.22154	-0.445964	0.85505	0.580201	0.464433
Sopen00g012170.1	lightsteelblue1	0	1	2.13672	0.702907	0	1	0	1	0	1	0	1	0.262899	1	1.70696	0.830847
Sopen00g012180.1		0	1	0	1	0	1	0	1	0	1	0	1	0	1	0	1
Sopen00g012190.1	magenta	4.15808	0.408319	2.66725	0.813117	0	1	3.43146	0.559744	5.48637	0.212087	2.44726	0.858293	0.621947	1	0.592554	1
Sopen00g012200.1		0	1	0	1	0	1	0	1	0	1	0	1	0	1	0	1
Sopen00g012210.1		0	1	0	1	0	1	0	1	0	1	0	1	0	1	0	1
Sopen00g012220.1	magenta	1.82117	0.677441	3.56954	0.31524	0	1	0	1	0	1	0	1	0	1	0	1
Sopen00g012230.1	darkred	1.07922	0.105663	0.843255	0.301828	1.2851	0.0468629	1.30946	0.0445199	0.0982601	1	0.762367	0.390497	0.843686	0.566726	-0.0909363	1
Sopen00g012240.1		0	1	0	1	0	1	0	1	0	1	0	1	0	1	0	1
Sopen00g012250.1	blue	0.321519	0.433956	0.0935648	1	-0.0135167	1	0.711664	0.0243788	0.333579	0.452329	0.399187	0.341836	0.0626447	1	-0.188743	0.943157
Sopen00g012260.1		0	1	0	1	0	1	0	1	0	1	0	1	0	1	0	1
Sopen00g012270.1		0	1	0	1	0	1	0	1	0	1	0	1	0	1	0	1
Sopen00g012280.1		0	1	0	1	0	1	0	1	0	1	0	1	0	1	0	1
Sopen00g012290.1		0	1	0	1	0	1	0	1	0	1	0	1	0	1	0	1
Sopen00g012300.1		0	1	0	1	0	1	0	1	0	1	0	1	0	1	0	1
Sopen00g012310.1		0	1	0	1	0	1	0	1	0	1	0	1	0	1	0	1
Sopen00g012320.1		0	1	0	1	0	1	0	1	0	1	0	1	0	1	0	1
Sopen00g012330.1		0	1	0	1	0	1	0	1	0	1	0	1	0	1	0	1
Sopen00g012340.1	floralwhite	-2.22094	0.55331	-2.22094	0.696904	-2.22094	0.671206	-2.22094	0.54607	-2.22094	0.565952	-2.22094	0.606661	0	1	1.64375	0.861636
Sopen00g012350.1	thistle1	-0.208485	1	0.0993104	1	0.624487	0.375643	0.499448	0.536901	1.50917	0.00702472	0.427133	0.713543	-0.446504	0.895696	0.284291	0.99557
Sopen00g012360.1		0	1	0	1	0	1	0	1	0	1	0	1	0	1	0	1
Sopen00g012370.1		0	1	0	1	0	1	0	1	0	1	0	1	0	1	0	1
Sopen00g012380.1		0	1	0	1	0	1	0	1	0	1	0	1	0	1	0	1
Sopen00g012390.1	magenta	1.61027	0.00114914	0.432009	0.607324	1.1436	0.0159741	1.66192	0.000848523	1.37549	0.00471637	1.69385	0.000994118	0.72906	0.361047	1.74634	0.000919426
Sopen00g012390.2	paleturquoise	-4.05276	0.286007	-4.05276	0.417034	-4.05276	0.398443	-4.05276	0.285802	-4.05276	0.288682	-4.05276	0.33323	-0.332733	1	2.58878	0.787321
Sopen00g012400.1	darkred	-2.0066	2.46e-05	-0.936827	0.0373445	-1.08403	0.00770911	-1.49563	0.000531073	-1.61822	0.000202379	-1.07398	0.0136062	-0.941087	0.084332	-0.338659	0.767091
Sopen00g012410.1		0	1	0	1	0	1	0	1	0	1	0	1	0	1	0	1
Sopen00g012420.1		0	1	0	1	0	1	0	1	0	1	0	1	0	1	0	1
Sopen00g012430.1		0	1	0	1	0	1	0	1	0	1	0	1	0	1	0	1
Sopen00g012440.1		0	1	0	1	0	1	0	1	0	1	0	1	0	1	0	1
Sopen00g012450.1		0	1	0	1	0	1	0	1	0	1	0	1	0	1	0	1
Sopen00g012460.1		0	1	0	1	0	1	0	1	0	1	0	1	0	1	0	1
Sopen00g012470.1		0	1	0	1	0	1	0	1	0	1	0	1	0	1	0	1
Sopen00g012480.1		0	1	0	1	0	1	0	1	0	1	0	1	0	1	0	1
Sopen00g012490.1	darkred	2.46533	0.0603923	2.38751	0.0972142	2.61898	0.0425543	3.11761	0.0187306	0.342723	1	1.73239	0.286256	-0.806518	1	-7.76307	0.0385962
Sopen00g012500.1		0	1	0	1	0	1	0	1	0	1	0	1	0	1	0	1
Sopen00g012510.1		0	1	0	1	0	1	0	1	0	1	0	1	0	1	0	1
Sopen00g012520.1	darkred	0.850634	0.0393913	0.806382	0.076007	1.2733	0.00204909	1.05777	0.0103234	-0.175939	1	0.415756	0.520054	-0.277935	0.991599	-0.41184	0.624112
Sopen00g012530.1		0	1	0	1	0	1	0	1	0	1	0	1	0	1	0	1
Sopen00g012540.1		0	1	0	1	0	1	0	1	0	1	0	1	0	1	0	1
Sopen00g012550.1	magenta	-2.01402	0.00322444	-2.11224	0.00651151	-2.7477	0.000240641	-1.20827	0.0735861	-0.319136	0.949162	-1.16304	0.11931	0.220467	1	-0.11392	1
Sopen00g012560.1	magenta	-0.588683	0.516509	-1.31982	0.0767687	-1.60097	0.0204611	-0.510345	0.731319	0.0963059	1	-0.551612	0.631699	0.125928	1	-0.0988123	1
Sopen00g012570.1		0	1	0	1	0	1	0	1	0	1	0	1	0	1	0	1
Sopen00g012580.1		0	1	0	1	0	1	0	1	0	1	0	1	0	1	0	1
Sopen00g012590.1		0	1	0	1	0	1	0	1	0	1	0	1	0	1	0	1
Sopen00g012600.1	magenta	-0.0560064	1	-0.557225	0.245334	-0.441277	0.356429	-1.07575	0.00684313	0.0373997	1	0.0749417	1	0.637354	0.325206	-0.380241	0.648443
Sopen00g012610.1		0	1	0	1	0	1	0	1	0	1	0	1	0	1	0	1
Sopen00g012620.1	cyan	0	1	0	1	0	1	0	1	1.01928	1	0	1	0	1	0	1
Sopen00g012630.1	sienna3	0	1	0	1	0	1	0	1	0	1	0	1	0	1	1.64787	0.876807
Sopen00g012640.1		0	1	0	1	0	1	0	1	0	1	0	1	0	1	0	1
Sopen00g012650.1	blue	0.226675	1	0.275297	1	0.658167	0.696807	-0.0851987	1	0.177219	1	0.124421	1	0.285153	1	-0.226641	1
Sopen00g012660.1		0	1	0	1	0	1	0	1	0	1	0	1	0	1	0	1
Sopen00g012670.1	skyblue3	0	1	0	1	0	1	0	1	0	1	0	1	0.558509	1	2.0312	0.715871
Sopen00g012680.1		0	1	0	1	0	1	0	1	0	1	0	1	0	1	0	1
Sopen00g012690.1		0	1	0	1	0	1	0	1	0	1	0	1	0	1	0	1
Sopen00g012700.1		0	1	0	1	0	1	0	1	0	1	0	1	0	1	0	1
Sopen00g012710.1	blue	1.10378	0.0158076	0.636365	0.263637	0.890739	0.0540942	0.706012	0.152968	0.795633	0.109716	1.2447	0.0102131	0.543514	0.645693	0.881148	0.117105
Sopen00g012720.1	darkorange	0	1	0	1	0	1	0	1	0	1	1.69313	0.860135	0	1	0	1
Sopen00g012730.1	steelblue	-3.09438	0.375936	-0.657157	1	0.0420681	1	-1.20986	0.947965	-3.09438	0.381209	-1.16552	1	0	1	0	1
Sopen00g012740.1	cyan	0	1	2.19521	0.754918	0	1	0	1	2.3636	0.686164	0	1	0	1	0	1
Sopen00g012750.1		0	1	0	1	0	1	0	1	0	1	0	1	0	1	0	1
Sopen00g012760.1		0	1	0	1	0	1	0	1	0	1	0	1	0	1	0	1
Sopen00g012770.1		0	1	0	1	0	1	0	1	0	1	0	1	0	1	0	1
Sopen00g012780.1	saddlebrown	1.81143	0.75273	0	1	0	1	0	1	0	1	0	1	0	1	-1.88896	0.793829
Sopen00g012790.1	magenta	-2.21318	0.123996	-3.477	0.0515688	-2.55545	0.105597	-0.126596	1	1.82399	0.179536	-0.0114864	1	1.12687	0.802865	-0.326142	1
Sopen00g012800.1		0	1	0	1	0	1	0	1	0	1	0	1	0	1	0	1
Sopen00g012810.1		0	1	0	1	0	1	0	1	0	1	0	1	0	1	0	1
Sopen00g012820.1	blue	-0.188987	1	-0.38042	0.866796	1.09692	0.089907	-0.196576	1	0.122175	1	0.751739	0.38882	-0.242785	1	-0.187147	1
Sopen00g012830.1	tan	0	1	0	1	0	1	0	1	1.63032	0.849054	0	1	0	1	0	1
Sopen00g012840.1	darkred	2.34148	0.320462	0.430695	1	2.77653	0.209568	2.09202	0.425662	-0.168919	1	-1.37182	0.868355	0	1	0	1
Sopen00g012850.1	darkorange	-1.45367	0.729407	-0.887382	1	0.359464	1	-6.69323	0.0605899	-1.38409	0.803035	-0.619986	1	1.31386	1	-0.133762	1
Sopen00g012860.1	maroon	0.224147	1	2.17001	0.29346	-0.379342	1	1.45501	0.543335	-0.647349	1	-0.391716	1	0	1	2.54378	0.719098
Sopen00g012870.1	magenta	-0.535006	0.296006	-0.354084	0.679326	-0.578908	0.249373	-0.112281	1	-0.73999	0.121729	-0.204733	0.994188	-0.117634	1	0.63853	0.276615
Sopen00g012880.1	magenta	-0.667837	0.604222	-1.83274	0.0575587	-3.04687	0.00178437	-0.145164	1	0.332227	1	-0.39456	0.985341	-0.0328223	1	-0.711397	0.735582
Sopen00g012890.1	brown4	-3.36691	0.30586	-0.988715	1	-3.36691	0.426581	-3.36691	0.302789	-3.36691	0.308025	-1.51774	0.848864	2.74204	0.815719	-2.90329	0.533783
Sopen00g012900.1		0	1	0	1	0	1	0	1	0	1	0	1	0	1	0	1
Sopen00g012910.1	darkgrey	0	1	0	1	0	1	0	1	0	1	1.61845	0.860135	0	1	0	1
Sopen00g012920.1		0	1	0	1	0	1	0	1	0	1	0	1	0	1	0	1
Sopen00g012930.1	cyan	-0.340575	1	0.0556307	1	2.19825	0.009699	0.0487536	1	0.516062	0.840393	0.397904	1	0.680262	0.947672	-0.91551	0.533018
Sopen00g012940.1		0	1	0	1	0	1	0	1	0	1	0	1	0	1	0	1
Sopen00g012950.1		0	1	0	1	0	1	0	1	0	1	0	1	0	1	0	1
Sopen00g012960.1	saddlebrown	1.88658	0.709635	2.18926	0.704545	2.63606	0.526052	0	1	0	1	1.69093	0.833372	-2.01754	0.927034	0	1
Sopen00g012970.1	mediumpurple3	0.994269	1	1.38665	0.894069	-0.602297	1	-3.1563	0.41693	-1.41149	0.911432	-0.0757329	1	0	1	0	1
Sopen00g012980.1	blue	0.80243	0.919383	0.616609	1	-2.77941	0.288272	-0.683216	1	0.0886641	1	-1.29033	0.745505	0.817175	1	0.0777671	1
Sopen00g012990.1	darkturquoise	0.712553	0.049191	0.386783	0.459415	0.349702	0.473195	0.788118	0.0293546	-0.0732306	1	0.370644	0.504184	-0.211414	1	-0.388085	0.566335
Sopen00g013000.1		0	1	0	1	0	1	0	1	0	1	0	1	0	1	0	1
Sopen00g013010.1		0	1	0	1	0	1	0	1	0	1	0	1	0	1	0	1
Sopen00g013020.1		0	1	0	1	0	1	0	1	0	1	0	1	0	1	0	1
Sopen00g013030.1	orange	0	1	0	1	0	1	0	1	0	1	0	1	1.36789	1	0	1
Sopen00g013040.1		0	1	0	1	0	1	0	1	0	1	0	1	0	1	0	1
Sopen00g013050.1	plum2	0.00214284	1	3.98284	0.0253444	0.0628728	1	0.849033	0.867223	-0.541001	1	-0.0875493	1	1.52294	0.760757	1.63811	0.574486
Sopen00g013060.1		0	1	0	1	0	1	0	1	0	1	0	1	0	1	0	1
Sopen00g013070.1	blue	0.946605	0.000258597	0.65519	0.0159631	0.565416	0.019828	0.711342	0.00403468	0.691774	0.00532042	0.730224	0.00476938	0.356691	0.44997	0.0752908	1
Sopen00g013080.1	magenta	0.0376327	1	-0.518717	0.243497	-1.02923	0.00511955	-0.136897	1	0.0410044	1	-0.179724	0.966081	-0.503186	0.477384	-0.376264	0.587389
Sopen00g013090.1	magenta	-1.37034	0.0782686	-1.63094	0.0570531	-2.61349	0.00225355	-0.993747	0.240437	0.0879461	1	-0.605033	0.665834	-0.533732	0.965531	-0.107701	1
Sopen00g013100.1	maroon	0.793994	0.86734	2.14395	0.234838	-0.509524	1	-0.24301	1	-3.92147	0.0437193	0.271017	1	0.286115	1	1.22568	0.872556
Sopen00g013110.1	tan	0	1	0	1	0	1	0	1	6.72981	0.353227	0	1	0	1	0	1
Sopen00g013120.1	magenta	-0.522622	0.956731	-0.513393	1	-1.00317	0.606587	-0.251894	1	0.72429	0.780679	0.886638	0.658493	0.306072	1	-0.134789	1
Sopen00g013130.1	darkred	3.58571	0.271075	4.29978	0.199986	5.03978	0.0823365	4.63101	0.121072	0	1	2.52405	0.599273	0	1	0	1
Sopen00g013140.1	darkred	2.45226	0.168127	3.04349	0.107338	4.20972	0.0157101	3.82605	0.0299878	-1.40013	0.594082	2.09387	0.329941	0.209898	1	-0.518667	1
Sopen00g013150.1		0	1	0	1	0	1	0	1	0	1	0	1	0	1	0	1
Sopen00g013160.1	midnightblue	-2.77611	0.000314515	-1.46761	0.0551751	-0.980439	0.190238	-4.46503	2.99e-06	-1.27973	0.0818047	-2.27418	0.00256097	-2.37034	0.0529328	-1.51833	0.0547401
Sopen00g013170.1		0	1	0	1	0	1	0	1	0	1	0	1	0	1	0	1
Sopen00g013180.1	darkslateblue	3.12734	0.372633	0	1	0	1	0	1	1.67028	0.807627	3.20688	0.422745	-1.25466	0.991599	0	1
Sopen00g013190.1		0	1	0	1	0	1	0	1	0	1	0	1	0	1	0	1
Sopen00g013200.1	plum2	-0.207409	1	1.60421	0.541144	-5.21402	0.0794727	-1.19314	0.750359	-5.21402	0.0353716	-0.876166	0.956364	-0.177069	1	1.46451	0.8814
Sopen00g013210.1	magenta	-0.162719	1	-1.82945	0.0769924	-1.89776	0.0525642	0.36215	0.976021	2.35113	0.0034524	1.50439	0.0863903	1.14713	0.498321	1.6897	0.0758676
Sopen00g013220.1		0	1	0	1	0	1	0	1	0	1	0	1	0	1	0	1
Sopen00g013230.1		0	1	0	1	0	1	0	1	0	1	0	1	0	1	0	1
Sopen00g013240.1		0	1	0	1	0	1	0	1	0	1	0	1	0	1	0	1
Sopen00g013250.1		0	1	0	1	0	1	0	1	0	1	0	1	0	1	0	1
Sopen00g013260.1		0	1	0	1	0	1	0	1	0	1	0	1	0	1	0	1
Sopen00g013270.1		0	1	0	1	0	1	0	1	0	1	0	1	0	1	0	1
Sopen00g013280.1		0	1	0	1	0	1	0	1	0	1	0	1	0	1	0	1
Sopen00g013290.1		0	1	0	1	0	1	0	1	0	1	0	1	0	1	0	1
Sopen00g013300.1		0	1	0	1	0	1	0	1	0	1	0	1	0	1	0	1
Sopen00g013310.1		0	1	0	1	0	1	0	1	0	1	0	1	0	1	0	1
Sopen00g013320.1		0	1	0	1	0	1	0	1	0	1	0	1	0	1	0	1
Sopen00g013330.1		0	1	0	1	0	1	0	1	0	1	0	1	0	1	0	1
Sopen00g013340.1		0	1	0	1	0	1	0	1	0	1	0	1	0	1	0	1
Sopen00g013350.1		0	1	0	1	0	1	0	1	0	1	0	1	0	1	0	1
Sopen00g013360.1		0	1	0	1	0	1	0	1	0	1	0	1	0	1	0	1
Sopen00g013370.1	midnightblue	-1.26349	0.0171876	-1.06433	0.0705174	-0.788698	0.168099	-0.71579	0.226291	-1.46378	0.00673799	-0.500944	0.560382	0.317972	1	-0.740578	0.316688
Sopen00g013380.1	darkred	1.26983	2.29e-05	0.542462	0.0632299	0.581437	0.0265185	1.22979	3.04e-05	0.248854	0.548581	0.99033	0.000521246	0.0343022	1	-0.165182	0.921063
Sopen00g013390.1	magenta	-1.37855	0.271788	-2.23899	0.099304	-6.4086	0.00191903	-1.52156	0.206353	0.747238	0.704517	-0.508807	0.967892	0.593073	1	0.649463	0.887094
Sopen00g013400.1	darkorange2	0	1	0	1	2.34683	0.624587	0	1	0	1	0	1	0	1	-1.89323	0.781379
Sopen00g013410.1	salmon4	0	1	0	1	2.32437	0.598558	1.59814	0.761266	0	1	0	1	0	1	0	1
Sopen00g013420.1	darkslateblue	-0.546807	1	-2.14557	0.548428	-5.36444	0.13137	-0.00600385	1	-0.783882	1	-0.074326	1	-1.87297	0.762798	0.422235	1
Sopen00g013430.1	magenta	-3.06654	0.308027	-3.06654	0.449409	-3.06654	0.433472	-1.26987	0.858943	0.875461	1	-0.123953	1	4.16088	0.358353	0.553635	1
Sopen00g013440.1		0	1	0	1	0	1	0	1	0	1	0	1	0	1	0	1
Sopen00g013450.1		0	1	0	1	0	1	0	1	0	1	0	1	0	1	0	1
Sopen00g013460.1	magenta	-0.359513	1	-2.71339	0.154592	-0.7792	0.852084	1.10509	0.487511	0.912786	0.672947	-0.149552	1	-0.44915	1	-0.410884	1
Sopen00g013470.1		0	1	0	1	0	1	0	1	0	1	0	1	0	1	0	1
Sopen00g013480.1	thistle1	-1.06483	0.00160546	-0.761475	0.0350568	0.0227926	1	-1.12397	0.00097695	-0.939545	0.00477426	-0.251614	0.709015	-0.141374	1	-0.177999	1
Sopen00g013490.1	brown4	0	1	0	1	0	1	0	1	0	1	0	1	0	1	-1.90007	0.804733
Sopen00g013500.1	skyblue3	0	1	0	1	0	1	0	1	0	1	0	1	0	1	1.72858	0.876807
Sopen00g013510.1	maroon	0.533848	0.561809	1.25549	0.0686606	0.436801	0.699962	0.143628	1	-1.26982	0.0584161	0.605041	0.551426	0.170601	1	0.786913	0.447427
Sopen00g013520.1	lightgreen	-0.156257	0.7542	0.461984	0.0828574	0.543383	0.0213035	-0.301422	0.286532	-0.0948895	1	0.230356	0.562785	0.324012	0.509678	1.17687	3.24e-05
Sopen00g013530.1	blue	0.380536	0.570605	0.840627	0.0933136	0.984978	0.0271267	0.322107	0.698926	0.53807	0.35106	0.711532	0.178855	-0.0498492	1	0.460406	0.597347
Sopen00g013540.1		0	1	0	1	0	1	0	1	0	1	0	1	0	1	0	1
Sopen00g013550.1	magenta	-4.02165	0.000997439	-2.31915	0.0440209	-2.27848	0.0328807	-1.37158	0.18962	-0.0787301	1	-1.11288	0.388093	-0.422761	1	-0.00690522	1
Sopen00g013560.1		0	1	0	1	0	1	0	1	0	1	0	1	0	1	0	1
Sopen00g013570.1	magenta	-0.813546	0.876679	0.380751	1	-0.776807	0.947194	-0.0516342	1	0.639231	1	0.0482617	1	-0.326993	1	0.262246	1
Sopen00g013570.2	magenta	0.0869252	1	0.398152	0.996812	-1.44837	0.124029	0.22735	1	1.17026	0.215658	-0.0311776	1	0.460453	1	0.382382	1
Sopen00g013580.1	skyblue3	0	1	0	1	0	1	0	1	0	1	0	1	0	1	1.72858	0.876807
Sopen00g013590.1	magenta	-1.40824	0.222915	-1.79174	0.154709	-3.43271	0.00860152	-0.645867	0.814163	-0.431115	1	-0.540669	0.909657	-0.247821	1	-0.376382	1
Sopen00g013600.1	magenta	-2.73636	0.0170703	-3.14955	0.0198378	-3.80403	0.00468466	-1.51918	0.192065	0.125401	1	-1.17744	0.433716	0.105562	1	0.0686233	1
Sopen00g013610.1		0	1	0	1	0	1	0	1	0	1	0	1	0	1	0	1
Sopen00g013620.1	lightcyan	3.169	0.315108	2.04291	0.700199	2.34493	0.559618	0	1	0	1	1.82549	0.735409	-2.17486	0.838177	0	1
Sopen00g013630.1	blue	1.41671	0.0555204	-1.10666	0.26374	-0.918728	0.344492	0.608784	0.58692	1.07336	0.20417	0.82367	0.433864	1.49763	0.165331	0.575959	0.800325
Sopen00g013640.1		0	1	0	1	0	1	0	1	0	1	0	1	0	1	0	1
Sopen00g013650.1		0	1	0	1	0	1	0	1	0	1	0	1	0	1	0	1
Sopen00g013660.1	saddlebrown	3.85481	0.39409	0	1	0	1	1.92037	0.826964	2.72692	0.683427	0	1	0	1	0	1
Sopen00g013670.1		0	1	0	1	0	1	0	1	0	1	0	1	0	1	0	1
Sopen00g013680.1		0	1	0	1	0	1	0	1	0	1	0	1	0	1	0	1
Sopen00g013690.1	brown4	0	1	0	1	0	1	0	1	0	1	0	1	0	1	-0.858033	1
Sopen00g013700.1	thistle1	-0.902121	0.302438	-1.29703	0.130676	-0.401275	0.873005	-1.35371	0.08121	0.705054	0.530092	0.695429	0.569986	0.651563	0.869819	1.94009	0.0189348
Sopen00g013710.1		0	1	0	1	0	1	0	1	0	1	0	1	0	1	0	1
Sopen00g013720.1	darkslateblue	0	1	0	1	0	1	1.59592	0.735937	0	1	2.85678	0.456108	-0.690412	1	-1.89081	0.71782
Sopen00g013730.1	magenta	10.7861	0.041837	12.8857	0.0237386	10.4186	0.0489753	12.286	0.0186348	-5.36e-06	1	9.1109	0.162271	-1.76e-05	1	0	1
Sopen00g013740.1		0	1	0	1	0	1	0	1	0	1	0	1	0	1	0	1
Sopen00g013750.1	darkred	1.46416	0.0146006	0.982402	0.154292	1.29882	0.0292401	1.51128	0.0122621	0.149506	1	0.356744	0.86253	-0.261668	1	-0.216511	1
Sopen00g013760.1		0	1	0	1	0	1	0	1	0	1	0	1	0	1	0	1
Sopen00g013770.1		0	1	0	1	0	1	0	1	0	1	0	1	0	1	0	1
Sopen00g013780.1		0	1	0	1	0	1	0	1	0	1	0	1	0	1	0	1
Sopen00g013790.1	salmon4	0	1	0	1	2.5692	0.59995	0	1	0	1	0	1	0	1	0	1
Sopen00g013800.1	cyan	2.90923	0.431821	0	1	0	1	3.62666	0.283741	4.7487	0.119036	2.44122	0.629456	-1.0242	1	2.44533	0.647574
Sopen00g013810.1		0	1	0	1	0	1	0	1	0	1	0	1	0	1	0	1
Sopen00g013820.1	sienna3	-2.5845	0.558743	-0.427042	1	0.557598	1	-0.134481	1	-2.5845	0.570767	0.708125	1	-0.0782685	1	-0.347608	1
Sopen00g013830.1		0	1	0	1	0	1	0	1	0	1	0	1	0	1	0	1
Sopen00g013840.1	lightsteelblue1	0	1	0	1	0	1	0	1	0	1	0	1	1.83814	0.988004	0	1
Sopen00g013850.1	royalblue	0	1	0	1	0	1	2.46672	0.672403	0	1	0	1	0	1	0	1
Sopen00g013860.1	plum2	0	1	1.31905	0.958291	0	1	0	1	0	1	0	1	0	1	0	1
Sopen00g013870.1		0	1	0	1	0	1	0	1	0	1	0	1	0	1	0	1
Sopen00g013880.1		0	1	0	1	0	1	0	1	0	1	0	1	0	1	0	1
Sopen00g013890.1		0	1	0	1	0	1	0	1	0	1	0	1	0	1	0	1
Sopen00g013900.1		0	1	0	1	0	1	0	1	0	1	0	1	0	1	0	1
Sopen00g013910.1		0	1	0	1	0	1	0	1	0	1	0	1	0	1	0	1
Sopen00g013920.1		0	1	0	1	0	1	0	1	0	1	0	1	0	1	0	1
Sopen00g013930.1		0	1	0	1	0	1	0	1	0	1	0	1	0	1	0	1
Sopen00g013940.1	darkred	-2.16419	0.0010337	-1.45827	0.0340682	-2.00151	0.00229598	-1.26402	0.0416521	-0.819038	0.260816	-1.05819	0.128651	-0.605667	0.75422	-0.411202	0.862483
Sopen00g013950.1		0	1	0	1	0	1	0	1	0	1	0	1	0	1	0	1
Sopen00g013960.1	floralwhite	-8.27288	0.0908586	-8.27288	0.14	-8.27288	0.115858	-8.27288	0.0941487	-8.27288	0.0989019	-8.27288	0.121055	0	1	0	1
Sopen00g013970.1	lightgreen	-0.145813	1	0.31991	1	1.93759	0.00470344	0.474598	0.734178	0.0586346	1	1.34095	0.0769715	-0.455471	0.984375	0.766397	0.475533
Sopen00g013980.1		0	1	0	1	0	1	0	1	0	1	0	1	0	1	0	1
Sopen00g013990.1		0	1	0	1	0	1	0	1	0	1	0	1	0	1	0	1
Sopen00g014000.1		0	1	0	1	0	1	0	1	0	1	0	1	0	1	0	1
Sopen00g014010.1		0	1	0	1	0	1	0	1	0	1	0	1	0	1	0	1
Sopen00g014020.1		0	1	0	1	0	1	0	1	0	1	0	1	0	1	0	1
Sopen00g014030.1		0	1	0	1	0	1	0	1	0	1	0	1	0	1	0	1
Sopen00g014040.1		0	1	0	1	0	1	0	1	0	1	0	1	0	1	0	1
Sopen00g014050.1		0	1	0	1	0	1	0	1	0	1	0	1	0	1	0	1
Sopen00g014060.1	magenta	-0.828136	0.209885	-0.710322	0.379546	-1.20082	0.0505749	-0.837667	0.20416	0.127851	1	-0.206296	1	0.549363	0.822724	-0.461367	0.79022
Sopen00g014070.1	darkgrey	0	1	0	1	0	1	0	1	0	1	4.30139	0.475417	0	1	0	1
Sopen00g014080.1	magenta	-0.544203	0.68375	-0.205422	1	0.36196	0.952437	0.377174	0.895473	0.671013	0.555048	0.334205	1	-0.403861	1	0.483784	0.870574
Sopen00g014090.1	darkorange2	-8.56748	0.00675423	-4.50028	0.0622476	-4.21551	0.0566649	-3.56583	0.0686256	-1.38277	0.623295	-5.65669	0.0214436	-2.30852	0.597138	-0.669566	1
Sopen00g014100.1		0	1	0	1	0	1	0	1	0	1	0	1	0	1	0	1
Sopen00g014110.1	ivory	-2.60215	0.654693	-2.60215	0.771795	2.23224	0.673376	-2.60215	0.647442	-2.60215	0.66401	-2.60215	0.701651	0	1	0	1
Sopen00g014120.1	darkred	2.34725	0.185829	3.11975	0.0951099	4.25961	0.0137779	3.64162	0.0359059	-1.37299	0.599441	2.03057	0.344599	0.288829	1	-0.741935	1
Sopen00g014130.1	magenta	-2.20617	0.0185345	-2.82764	0.0114717	-3.0169	0.00370307	-0.992966	0.363192	1.38975	0.151041	0.160411	1	0.396736	1	0.992963	0.491999
Sopen00g014140.1		0	1	0	1	0	1	0	1	0	1	0	1	0	1	0	1
Sopen00g014150.1	mediumpurple3	0	1	2.14437	0.746696	0	1	0	1	0	1	0	1	0	1	0	1
Sopen00g014160.1	bisque4	0.995092	0.984337	2.4452	0.432308	-0.409162	1	1.19358	0.874749	-3.12592	0.391984	-3.12592	0.436514	3.41636	0.670633	2.52374	0.564786
Sopen00g014160.2	magenta	3.40191	0.232825	4.82827	0.0802532	2.91251	0.369169	2.12635	0.594064	1.64035	0.784148	2.4471	0.550856	-0.0967482	1	1.42806	0.869178
Sopen00g014170.1	orangered4	0	1	0	1	0	1	0	1	0	1	0	1	0	1	-1.9427	0.805551
Sopen00g014180.1	darkgrey	-0.698946	1	-0.698946	1	-0.698946	1	-0.698946	1	-0.698946	1	6.02619	0.170262	0.602243	1	-5.8551	0.207876
Sopen00g014190.1	magenta	0.399499	0.593878	-0.637022	0.32751	-0.879201	0.0980248	0.887764	0.077452	0.875859	0.0948518	0.672611	0.278826	-0.263627	1	-0.238083	1
Sopen00g014200.1		0	1	0	1	0	1	0	1	0	1	0	1	0	1	0	1
Sopen00g014210.1	mediumpurple3	0	1	2.73137	0.620409	2.35269	0.65291	0	1	0	1	0	1	0	1	0	1
Sopen00g014220.1		0	1	0	1	0	1	0	1	0	1	0	1	0	1	0	1
Sopen00g014230.1	paleturquoise	-3.18987	0.418044	-3.18987	0.557416	-3.18987	0.537413	-3.18987	0.41479	-3.18987	0.428354	-3.18987	0.47165	0	1	0	1
Sopen00g014240.1		0	1	0	1	0	1	0	1	0	1	0	1	0	1	0	1
Sopen00g014250.1		0	1	0	1	0	1	0	1	0	1	0	1	0	1	0	1
Sopen00g014260.1	salmon	0	1	0	1	0	1	1.59599	0.783529	0	1	0	1	0	1	0	1
Sopen00g014270.1		0	1	0	1	0	1	0	1	0	1	0	1	0	1	0	1
Sopen00g014280.1	lightsteelblue1	0	1	0	1	0	1	0	1	0	1	0	1	1.83814	0.988004	0	1
Sopen00g014290.1	white	0	1	0	1	0	1	0	1	0	1	1.78176	0.853192	0	1	0	1
Sopen00g014300.1		0	1	0	1	0	1	0	1	0	1	0	1	0	1	0	1
Sopen00g014310.1		0	1	0	1	0	1	0	1	0	1	0	1	0	1	0	1
Sopen00g014320.1		0	1	0	1	0	1	0	1	0	1	0	1	0	1	0	1
Sopen00g014330.1		0	1	0	1	0	1	0	1	0	1	0	1	0	1	0	1
Sopen00g014340.1		0	1	0	1	0	1	0	1	0	1	0	1	0	1	0	1
Sopen00g014350.1	maroon	3.35466	0.019629	3.75251	0.0184276	3.22111	0.024505	3.90181	0.00733866	-0.341917	1	2.91139	0.0653695	0.630836	1	-0.44756	1
Sopen00g014360.1	darkred	2.47728	0.17855	3.02259	0.121991	4.19081	0.0193357	3.793	0.0366307	-1.33586	0.642051	2.27585	0.292287	0.0942845	1	0.0282403	1
Sopen00g014370.1		0	1	0	1	0	1	0	1	0	1	0	1	0	1	0	1
Sopen00g014380.1		0	1	0	1	0	1	0	1	0	1	0	1	0	1	0	1
Sopen00g014390.1	lightcyan	2.98427	0.43037	3.0778	0.494295	2.73171	0.549128	0	1	0.165144	1	0	1	3.59637	0.551441	0	1
Sopen00g014400.1	darkred	2.52437	0.138515	3.02538	0.0979714	4.39163	0.0102472	3.66976	0.0310534	-1.20465	0.67453	2.15434	0.288928	0.202561	1	-1.2234	0.796615
Sopen00g014420.1	darkred	2.54646	0.135298	3.06013	0.094965	4.28735	0.0118324	3.68804	0.0306014	-1.2827	0.632559	2.22753	0.267208	0.47591	1	-0.668317	1
Sopen00g014430.1	magenta	0	1	4.1517	0.423301	5.94952	0.117646	4.69655	0.270853	0	1	0	1	0	1	0	1
Sopen01g001010.1		0	1	0	1	0	1	0	1	0	1	0	1	0	1	0	1
Sopen01g001010.2		0	1	0	1	0	1	0	1	0	1	0	1	0	1	0	1
Sopen01g001020.1	magenta	0.0729121	1	-0.0728413	1	0.214614	0.378356	0.384631	0.054626	1.14796	7.65e-07	0.714218	0.000674406	-0.158601	0.939169	0.765714	0.000453348
Sopen01g001030.1		0	1	0	1	0	1	0	1	0	1	0	1	0	1	0	1
Sopen01g001040.1	blue	1.16128	0.00187452	0.861367	0.0323811	0.530329	0.187447	1.05928	0.00419387	0.510446	0.241456	0.679488	0.0989133	-0.498687	0.506619	-0.321407	0.720585
Sopen01g001050.1	lightcyan	2.51702	0.598286	0	1	0	1	0	1	1.64933	0.859322	0	1	0	1	0	1
Sopen01g001050.2	lightsteelblue1	0	1	0	1	0	1	0	1	0	1	0	1	1.83814	0.988004	0	1
Sopen01g001050.3	skyblue3	0	1	0	1	0	1	0	1	0	1	0	1	0	1	1.72858	0.876807
Sopen01g001060.1	blue	2.12833	0.000702812	0.953811	0.190092	1.57261	0.00944227	2.14008	0.000662264	2.52453	8.76e-05	2.15167	0.000876468	-0.105083	1	0.411487	0.840791
Sopen01g001070.1	magenta	0.3057	0.205681	-0.209334	0.550856	0.487853	0.0231473	0.115879	0.882774	0.596942	0.0068473	0.469646	0.0470788	0.724209	0.00746662	0.263667	0.463019
Sopen01g001080.1	magenta	-0.221164	1	-1.38946	0.801654	-1.99735	0.589769	-0.39648	1	2.40441	0.219314	0.952587	0.899099	0.569887	1	-0.150633	1
Sopen01g001090.1	magenta	-2.88946	0.0706392	-3.09988	0.0917762	-2.42284	0.150105	-1.95879	0.233639	0.240747	1	-1.7669	0.366692	0.790648	1	-0.734716	1
Sopen01g001090.2	magenta	-2.38846	0.00544485	-2.24623	0.0172657	-2.56661	0.00303859	-1.47455	0.0841889	0.26013	1	-0.637403	0.694409	0.539777	0.99629	0.339737	1
Sopen01g001090.3	darkred	0.337838	0.564382	0.304641	0.704717	0.754136	0.0573879	0.16099	1	-0.538932	0.258788	0.141026	1	0.389603	0.803851	-0.197894	1
Sopen01g001100.1	darkorange	-1.00761	0.051686	-0.44845	0.61718	0.815036	0.120098	-0.418994	0.588274	-1.13733	0.030674	0.317797	0.842303	-0.235855	1	0.570844	0.509256
Sopen01g001110.1	magenta	0.556691	0.206008	-0.00598442	1	0.427217	0.390816	0.39356	0.464854	1.11596	0.00584683	1.55958	0.000358144	0.161874	1	0.742405	0.121008
Sopen01g001120.1	darkred	2.01377	0.224353	1.65216	0.421613	2.16549	0.178896	2.60347	0.100567	-0.942132	0.819736	0.928261	0.836098	4.44902	0.84248	0	1
Sopen01g001120.2	magenta	0.165755	1	-0.179979	1	-0.0196238	1	-0.441112	0.61111	0.375981	0.76037	0.198441	1	-0.243134	1	-0.0210553	1
Sopen01g001120.3	magenta	0.106467	1	-0.101159	1	-0.217566	0.698797	-0.116938	1	0.54055	0.106451	0.504327	0.165007	0.282621	0.859635	0.0862974	1
Sopen01g001120.4	magenta	-1.26202	0.0261597	-1.72064	0.0097928	-1.27892	0.0291794	-0.509618	0.623382	0.867795	0.150439	-0.0855251	1	-0.0697466	1	0.337089	0.906199
Sopen01g001130.1	blue	0.662327	0.0310807	0.535135	0.123935	0.645495	0.0346047	0.633784	0.0416862	0.224467	0.724081	0.431192	0.265156	-0.294444	0.819728	-0.506715	0.197046
Sopen01g001140.1	blue	0.466168	0.12732	0.755505	0.0180478	-0.0887619	1	0.0166849	1	0.39196	0.262621	0.131598	1	-0.861901	0.0192576	-0.247055	0.753243
Sopen01g001150.1	magenta	-0.447953	0.0153826	-0.424781	0.0364194	0.118013	0.761628	-0.463416	0.0125906	-0.891952	1.32e-05	-0.240622	0.324054	-0.669393	0.0037138	-0.0570742	1
Sopen01g001160.1	magenta	0.103386	1	-0.388104	0.864977	-1.12772	0.120539	0.17197	1	0.820983	0.269588	0.648211	0.488963	0.0125869	1	-0.135705	1
Sopen01g001170.1	blue	4.9134	0.000108126	0.355952	1	0.508079	1	3.52268	0.00212925	3.54447	0.00201143	3.16598	0.00739156	1.674	0.351723	-0.0716884	1
Sopen01g001180.1	purple	-0.144294	1	0.409499	0.950323	0.416034	0.893564	0.0619639	1	-0.00608606	1	0.169715	1	-3.95704	0.00228527	1.05491	0.324763
Sopen01g001190.1	orange	2.51068	0.182829	2.85719	0.152019	2.23059	0.265447	1.56335	0.54924	2.49824	0.214288	2.40653	0.271281	2.81879	0.253293	1.35668	0.76154
Sopen01g001200.1	blue	1.20647	0.12576	0.763025	0.521855	1.2888	0.102482	1.34644	0.0821732	0.891633	0.359111	1.43076	0.083846	0.714077	0.814187	-0.107522	1
Sopen01g001210.1	blue	0.296475	0.954519	0.171197	1	-0.162325	1	0.639928	0.451034	0.248647	1	0.513301	0.672742	-0.250849	1	-0.260093	1
Sopen01g001220.1	blue	1.12603	0.513845	-0.705686	0.973089	-1.37251	0.54247	1.0476	0.568277	1.35633	0.406777	1.21671	0.530131	-1.34476	0.77839	1.19611	0.669986
Sopen01g001230.1	blue	1.3948	0.336624	0.952171	0.711264	2.44726	0.0429713	1.91249	0.132898	2.1551	0.0872642	1.57502	0.312121	0.304322	1	0.933052	0.759706
Sopen01g001240.1	magenta	0.0253947	1	-0.575508	0.0184159	-0.363127	0.114031	-0.360096	0.126474	0.0602947	1	-0.123275	0.902197	-0.587143	0.038439	-0.380589	0.17446
Sopen01g001250.1	magenta	0.480674	0.112547	0.0405515	1	-0.395786	0.228874	0.216584	0.667385	0.739109	0.0118427	0.249388	0.636465	0.369829	0.565881	0.131313	1
Sopen01g001260.1	lightcyan	1.02174	0.728886	-1.83744	0.548882	-0.00247589	1	0.331155	1	-0.78462	0.958011	0.706902	1	0.89088	1	-0.60625	1
Sopen01g001270.1	blue	-3.3675	1.24e-07	-0.22683	0.909056	-0.880433	0.0293052	-3.30422	7.64e-08	-3.15186	4.15e-08	-1.9577	4.05e-05	-0.571697	0.470766	-1.18463	0.0085044
Sopen01g001270.2	blue	-3.76302	0.000103774	-0.495718	0.823904	-1.14612	0.182084	-3.37202	0.000256559	-3.80729	6.62e-05	-2.16461	0.012964	-0.916272	0.655769	-1.24766	0.236895
Sopen01g001280.1	darkred	-1.43817	0.000205468	-0.63207	0.119879	-0.239839	0.727472	-1.18036	0.00143509	-1.3843	0.000261384	-0.49802	0.274545	-0.0252097	1	0.389008	0.553988
Sopen01g001290.1	purple	0.187299	0.90096	0.366117	0.520115	1.38316	0.000313984	0.408996	0.37089	0.928022	0.0119299	0.501237	0.281392	-0.0735867	1	0.856726	0.0327096
Sopen01g001300.1	blue	1.00644	0.000917563	0.679263	0.0351229	0.934067	0.00162907	0.794389	0.00714305	0.67507	0.0248607	0.732912	0.0189765	0.153453	1	0.0623853	1
Sopen01g001310.1	blue	0.43284	0.34441	0.0614728	1	0.816417	0.0294463	1.25125	0.0011711	0.583705	0.169808	0.698012	0.0980893	0.227722	1	0.307625	0.770221
Sopen01g001320.1	magenta	-0.620633	0.00169542	0.0307248	1	-0.155248	0.615949	-1.4106	1.01e-07	-0.267959	0.247315	-0.167155	0.635555	-0.268141	0.490062	-0.231763	0.47338
Sopen01g001330.1	magenta	-1.22342	0.420376	0.271507	1	0.822429	0.67648	-2.14716	0.106749	-2.6285	0.0474881	-1.79078	0.226364	-1.54883	0.609769	0.0310391	1
Sopen01g001340.1	lightcyan	-0.440429	1	0.0517647	1	0.731254	1	-2.70168	0.289236	-0.824399	0.992095	-1.70864	0.613901	-0.875857	1	0.708469	1
Sopen01g001350.1	magenta	-0.917258	0.000476056	-0.915836	0.00207106	-1.19975	3.34e-05	-1.3133	6.69e-06	-0.467468	0.0799046	-0.438926	0.126105	0.0396099	1	-0.369099	0.287319
Sopen01g001360.1	magenta	0.429223	0.114281	0.016908	1	-0.807871	0.00217665	0.174512	0.742025	0.396204	0.18071	0.255592	0.544127	0.520392	0.1611	0.10069	1
Sopen01g001370.1	lightgreen	7.21647	0.14098	4.16371	0.866348	11.581	0.000777728	6.32886	0.305129	10.1917	0.00481487	10.5304	0.00449196	-0.769471	1	9.25273	0.000240395
Sopen01g001380.1	plum2	0	1	2.14036	0.746696	0	1	0	1	0	1	0	1	0	1	0	1
Sopen01g001390.1	darkred	1.96115	0.00282507	1.4394	0.0441189	1.82557	0.00508265	1.75027	0.00736132	0.804572	0.331885	1.23614	0.0875766	0.240062	1	0.232452	1
Sopen01g001400.1	thistle1	-0.673055	0.00333445	-0.664824	0.00926244	-0.115217	0.918262	-0.560923	0.0136719	-0.34318	0.184968	0.0116346	1	-0.0173797	1	0.649811	0.00856544
Sopen01g001410.1	blue	-0.237026	0.899249	1.42478	0.00673513	0.585661	0.267258	0.257164	0.850074	-0.513638	0.417299	-1.24648	0.0124601	-0.524077	0.684236	-0.537451	0.481262
Sopen01g001420.1	darkred	1.76756	0.000218002	0.920659	0.0580151	1.11557	0.0103899	1.3553	0.00266644	0.585688	0.274105	0.993157	0.0372146	0.162065	1	-0.0817755	1
Sopen01g001430.1	blue	-0.533084	0.788102	1.62968	0.0884429	1.09908	0.262849	-0.163309	1	-0.608908	0.755558	-1.28625	0.245932	-1.49475	0.277121	-1.32763	0.232054
Sopen01g001430.2	thistle1	0.723354	0.157974	2.03071	0.000703893	1.09296	0.0204773	0.932054	0.0564419	0.465664	0.516375	0.377628	0.689108	-0.29693	1	-0.443625	0.678398
Sopen01g001440.1	magenta	0.0861125	1	0.623814	0.00714603	-0.149899	0.676362	-0.246507	0.318633	0.246903	0.350254	-0.107154	0.938967	-0.0473437	1	0.0998164	1
Sopen01g001450.1	blue	0.291154	0.276548	0.392509	0.134634	-0.0893491	1	0.0240436	1	-0.343146	0.198486	0.0437378	1	0.877115	0.00231936	0.198778	0.746551
Sopen01g001450.2	magenta	-0.312325	0.669935	0.0174869	1	-0.899673	0.0318979	-0.966393	0.0238405	-0.501634	0.363012	-0.772943	0.107057	-0.527474	0.593245	-0.186763	1
Sopen01g001460.1	blue	0.590722	0.0123077	0.9628	0.00080757	0.860805	0.000450338	0.666048	0.00512342	0.244837	0.473531	0.716355	0.00411535	-0.0939287	1	0.380019	0.21376
Sopen01g001470.1	lightgreen	-0.0347634	1	0.514202	0.205243	1.26208	0.000394401	0.409303	0.318993	-0.148275	1	0.226056	0.819879	-0.315687	0.851082	0.58695	0.162935
Sopen01g001480.1	thistle1	0.50101	0.479017	1.52336	0.0101581	0.760654	0.172722	-0.364125	0.71198	-1.01481	0.0665937	-1.01797	0.080195	0.063298	1	-1.6434	0.00478933
Sopen01g001490.1	blue	-0.487005	0.00643719	0.540127	0.00726927	-0.275513	0.144785	-0.953412	4.84e-06	-1.27108	4.42e-08	-0.987755	4.29e-06	-0.29089	0.327948	-0.39867	0.0491432
Sopen01g001500.1	blue	0.414263	0.0293411	0.399297	0.0556166	-0.0347502	1	0.207259	0.39024	0.0728678	1	0.151557	0.686865	-0.210853	0.700596	0.0229126	1
Sopen01g001510.1	sienna3	-0.484553	1	1.90915	0.691646	0.0770479	1	-2.24722	0.566966	0.151495	1	-2.24722	0.626074	-2.04728	0.949937	3.75171	0.337309
Sopen01g001520.1	darkorange	0.746232	1	1.57261	0.840281	2.95774	0.303796	-2.28129	0.591794	1.88319	0.683326	1.80764	0.742833	1.81195	1	0.143069	1
Sopen01g001530.1	yellowgreen	1.24456	0.920635	-0.0826957	1	0.123964	1	-2.22317	0.591154	-2.22317	0.60978	-0.534663	1	-4.34719	0.364232	0.194605	1
Sopen01g001540.1	blue	-0.7103	0.00221777	0.417812	0.101887	0.236734	0.414217	-0.720475	0.00193744	-1.43676	3.01e-07	-0.639205	0.00815828	-0.143643	1	-0.296434	0.398387
Sopen01g001550.1	magenta	-0.941467	0.0280351	-1.37451	0.00570261	-0.930427	0.0291578	-1.19267	0.00580443	0.0274641	1	-0.521407	0.367156	-0.194951	1	-0.656293	0.242616
Sopen01g001560.1	darkred	-1.54667	1.89e-05	-0.273726	0.62321	-0.247821	0.624457	-1.26116	0.000177695	-1.00448	0.00174964	-0.5036	0.174224	-1.02996	0.00820205	0.206494	0.886578
Sopen01g001570.1		0	1	0	1	0	1	0	1	0	1	0	1	0	1	0	1
Sopen01g001580.1	magenta	0.00971874	1	-0.366878	0.0247111	-0.0259964	1	0.15132	0.445379	0.437726	0.00370659	0.508538	0.0013001	0.17385	0.652786	0.0221549	1
Sopen01g001590.1	magenta	-0.37105	0.107727	-0.0895783	1	-0.232647	0.40273	-0.531262	0.0166095	-1.00474	2.9e-05	-1.14433	1.05e-05	-0.113807	1	-0.803819	0.00102547
Sopen01g001600.1	blue	0.840311	0.00275455	0.729092	0.01725	0.595991	0.0298681	0.906837	0.00137438	0.229489	0.63511	0.299204	0.469174	0.0319805	1	-0.50713	0.131977
Sopen01g001610.1	darkred	0.660079	0.012403	0.722493	0.0138358	0.302654	0.342804	0.701537	0.00823511	-0.177705	0.786457	0.171502	0.832122	0.168411	1	-0.701512	0.0158836
Sopen01g001620.1	magenta	0.150453	0.417547	0.20096	0.256299	-0.0299982	1	-0.093478	0.764301	0.00995499	1	0.0703738	0.97811	0.080006	1	-0.085007	0.959486
Sopen01g001630.1	magenta	0.515915	1	-4.35006	0.0927389	-0.645052	1	-0.470593	1	0.647362	0.978229	0.250834	1	0.275613	1	-0.61105	1
Sopen01g001630.2	saddlebrown	2.60899	0.610768	2.14437	0.797699	0	1	2.65223	0.610765	0	1	-5.13e-15	1	-5.13e-15	1	-5.13e-15	1
Sopen01g001640.1	darkred	-0.815441	0.000365085	-0.305783	0.250124	-0.387858	0.0785636	-0.634717	0.00381894	-1.16988	2.83e-06	-0.533674	0.0212606	-0.402075	0.220621	-0.236588	0.555787
Sopen01g001650.1		0	1	0	1	0	1	0	1	0	1	0	1	0	1	0	1
Sopen01g001660.1	blue	1.13947	1.59e-05	-0.0198964	1	0.0167969	1	0.887475	0.000262309	0.963699	8.3e-05	0.781683	0.00141644	-0.236842	0.768807	-0.04691	1
Sopen01g001670.1	cyan	-1.42502	0.65284	-1.88871	0.592236	-0.867742	1	-0.142582	1	-0.511793	1	-2.33691	0.398764	-0.999947	1	-1.95034	0.635763
Sopen01g001680.1	blue	0.990686	0.00282185	0.569292	0.127204	0.758628	0.0196086	1.06868	0.00143162	0.472941	0.217401	0.636144	0.0806411	0.100897	1	-0.108148	1
Sopen01g001690.1	darkorange2	-0.0121529	1	0.283636	0.794221	0.618606	0.185559	-0.585612	0.235759	-0.414401	0.531832	-0.723286	0.152732	-0.933362	0.113609	-1.18043	0.012504
Sopen01g001690.2	darkgrey	4.08673	0.515637	5.78154	0.269815	4.57343	0.427003	4.51908	0.447687	0	1	5.43995	0.331873	-0.192645	1	-0.397655	1
Sopen01g001700.1	magenta	0.282703	0.0677315	0.0388465	1	-0.334806	0.025279	0.124126	0.598205	0.073048	0.964414	0.114127	0.727663	0.508146	0.00672196	-0.557157	0.000886135
Sopen01g001710.1	magenta	-0.0832871	0.922609	-0.182151	0.459284	-0.142207	0.585463	-0.211246	0.288247	0.200926	0.358013	0.0385484	1	0.0241547	1	-0.0078881	1
Sopen01g001720.1	midnightblue	-0.391693	0.82461	-0.400961	0.874657	-0.412372	0.801411	-2.0317	0.00481007	-0.837471	0.336309	-0.796566	0.406226	1.50658	0.121994	-0.477976	0.856239
Sopen01g001730.1	magenta	-0.564064	0.0377742	0.0330513	1	-0.516413	0.0557568	-0.431424	0.133426	-0.314936	0.3762	-1.27667	3.62e-05	0.527359	0.178563	-0.866467	0.00346566
Sopen01g001740.1	midnightblue	-2.25781	0.000767633	-1.68567	0.0165651	-2.65537	0.000202486	-2.47725	0.00030494	-1.82288	0.00462395	-2.72211	0.000172636	1.39673	0.0961307	-1.84151	0.00771388
Sopen01g001750.1	purple	-0.664264	0.14957	0.302932	0.746696	-0.659385	0.151152	-1.28241	0.00357062	-2.14397	1.37e-05	-2.52957	4.02e-06	1.45337	0.00736652	-1.91447	0.00015042
Sopen01g001760.1	floralwhite	-3.34685	0.0478615	-0.0448151	1	-0.896731	0.794613	-3.58186	0.0377044	-2.88679	0.093808	-6.69613	0.00487726	2.4633	0.53347	-1.80721	0.474399
Sopen01g001770.1	midnightblue	-1.08529	0.121706	-1.94979	0.0114569	-0.934594	0.203446	-2.61589	0.000389141	-1.11705	0.127757	-3.14634	9.21e-05	1.39752	0.1665	-2.69255	0.000628577
Sopen01g001780.1	magenta	-0.384418	0.704549	-1.41368	0.0250392	-0.374969	0.722093	0.0044252	1	0.482921	0.580366	0.247391	1	0.154125	1	0.117617	1
Sopen01g001790.1	cyan	0	1	0	1	0	1	0	1	1.68646	0.843167	0	1	0	1	0	1
Sopen01g001790.2	lightsteelblue1	0	1	0	1	0	1	0	1	0	1	0	1	4.61949	0.57457	-2.42199	0.81733
Sopen01g001800.1	blue	2.38377	0.000248079	1.50149	0.0253564	1.10689	0.0820914	2.86473	3.15e-05	2.2408	0.000412123	1.40845	0.0312445	0.683482	0.697283	1.43957	0.0307669
Sopen01g001810.1	blue	0.654223	0.00518039	0.278834	0.376916	0.0389139	1	0.645775	0.0058757	0.281603	0.349697	0.610874	0.0134181	-0.00223677	1	0.0462937	1
Sopen01g001820.1	magenta	-0.597424	0.315908	-0.966972	0.0860987	-1.5315	0.00296139	-0.463831	0.512566	-0.0445045	1	-0.39542	0.690456	0.182743	1	-0.173274	1
Sopen01g001820.2	darkred	1.40069	0.00138372	0.852426	0.0676763	0.91128	0.0293289	1.46881	0.000880182	-0.145843	1	0.661434	0.190429	0.129258	1	-0.0572428	1
Sopen01g001820.3	blue	0.434973	0.0373484	0.196147	0.561656	-0.33183	0.126892	0.198482	0.493917	-0.156787	0.703838	0.228206	0.456158	-0.0734421	1	-0.250437	0.467721
Sopen01g001830.1	magenta	0.0544742	1	-0.384885	0.112532	-0.014009	1	-0.0673927	1	0.584348	0.00680583	0.378344	0.120073	0.259601	0.617058	0.157631	0.83526
Sopen01g001840.1	blue	0.358507	0.125392	0.728461	0.00433049	1.11714	2.02e-05	0.407648	0.0749567	0.553819	0.013924	0.655537	0.00508053	-0.26847	0.62177	0.812765	0.000886536
Sopen01g001850.1	thistle1	-1.65463	0.0544502	-1.58892	0.100478	-2.88102	0.00325528	-1.48592	0.0843154	0.244002	1	-0.686761	0.642938	-0.222313	1	0.574216	0.833603
Sopen01g001860.1	brown4	0	1	0	1	0	1	0	1	0	1	1.69091	0.914731	0	1	-1.88735	0.794632
Sopen01g001870.1	magenta	-0.993305	0.0407311	-0.226495	1	-1.19464	0.0121805	-1.42645	0.00380007	-0.64186	0.268734	-0.664487	0.274716	0.290164	1	-0.127292	1
Sopen01g001880.1	lightcyan	-0.244783	1	0.149624	1	-1.68764	0.128391	-2.7396	0.0140879	-0.882289	0.59558	-0.653155	0.826794	0.79442	0.965531	0.0788738	1
Sopen01g001890.1	tan	-0.535885	1	-1.4783	0.757092	-3.61031	0.239774	-3.61031	0.139102	0.546482	1	-1.99384	0.546899	2.54592	0.549156	-0.673919	1
Sopen01g001900.1	darkred	-0.295933	1	0.562924	1	0.766093	0.87984	1.1185	0.591609	-0.117884	1	-0.716779	0.962463	-1.55592	0.942483	-0.14009	1
Sopen01g001910.1	magenta	0.0200774	1	0.181503	0.489727	0.146418	0.588259	-0.0842432	0.943485	0.145058	0.634472	0.0913043	0.939324	0.36304	0.137427	0.265439	0.26026
Sopen01g001920.1	magenta	-0.0833555	0.914861	0.114561	0.764764	0.303411	0.0718891	-0.0692461	1	-0.352459	0.0414924	-0.109526	0.82519	-0.119442	0.980832	0.129008	0.805551
Sopen01g001930.1	magenta	1.06556	7.06e-06	0.0364037	1	0.0853367	1	1.13053	2.56e-06	1.45375	3.52e-08	0.639716	0.00275456	0.575851	0.0237268	-0.0922044	1
Sopen01g001940.1	blue	0.77938	0.019855	0.552159	0.151275	-0.151393	0.992359	0.240183	0.698023	-0.485632	0.216476	-0.139425	1	0.112459	1	-1.11052	0.00277604
Sopen01g001950.1	paleturquoise	-0.450791	1	-0.331262	1	-2.60685	0.144962	-0.895085	0.751083	-1.78611	0.29773	-1.11384	0.65737	0.531865	1	-0.611091	1
Sopen01g001960.1	magenta	0.0240345	1	-0.187207	0.39853	-0.696089	8.65e-05	-0.285612	0.0885532	-0.207497	0.300728	-0.189292	0.403203	-0.0755563	1	-0.483415	0.0060456
Sopen01g001970.1	magenta	-0.749511	0.00289497	-0.487249	0.0761799	-0.989338	0.000193468	-0.718941	0.00411276	-0.496144	0.0566312	-0.576234	0.030522	-0.38058	0.384873	-0.254866	0.604695
Sopen01g001980.1	magenta	-0.756717	0.0996445	-1.37598	0.00744872	-1.40876	0.00212756	-0.600831	0.227423	0.46131	0.455626	-0.273828	0.8498	0.148643	1	-0.166712	1
Sopen01g001990.1	purple	-0.126795	0.987911	-0.00686366	1	0.995035	0.000721335	0.344136	0.319922	1.15845	0.000124957	0.771356	0.0108488	0.941654	0.00719704	1.40667	2.83e-05
Sopen01g002000.1	magenta	0.148643	0.79941	0.661471	0.0156412	0.61424	0.0113679	0.825824	0.00113454	0.211586	0.611777	0.148269	0.860831	0.161791	1	-0.267842	0.556324
Sopen01g002010.1	magenta	-1.33796	0.140055	-1.96649	0.0455244	-1.02779	0.317816	-1.35881	0.132385	-0.182672	1	-0.842147	0.522627	0.647481	0.944686	-0.326202	1
Sopen01g002010.2	magenta	-2.20723	0.0194108	-2.23034	0.0340505	-1.27329	0.20929	-0.82368	0.516828	-0.136562	1	-0.787128	0.619119	-0.000474142	1	-0.0820831	1
Sopen01g002010.3	magenta	7.9406	0.041767	7.74687	0.0756824	6.37514	0.185617	7.13805	0.0905449	9.69141	0.00788603	8.94143	0.0229952	0.867579	1	-0.00222609	1
Sopen01g002010.4	darkred	0.369027	1	0.495029	0.914177	0.46709	0.899725	0.376646	1	-0.472536	0.91022	-0.0322174	1	0.520252	1	0.0163294	1
Sopen01g002020.1	magenta	0.0489871	1	-0.695035	0.0272667	-1.18483	0.000154975	-0.37581	0.251426	-0.118587	1	-0.163315	0.885301	-0.0206972	1	0.0644772	1
Sopen01g002030.1	darkred	0.514627	0.115805	1.05069	0.00380008	0.832363	0.00679336	0.415807	0.243722	-0.174398	0.876979	0.222048	0.770478	0.0612619	1	-0.167303	1
Sopen01g002040.1	magenta	-0.426102	0.197449	-0.566083	0.0921406	-1.45904	3.52e-05	-0.449608	0.16853	-0.0141806	1	-0.418896	0.270127	-0.0117274	1	-0.232033	0.805551
Sopen01g002050.1	tan	0.307723	1	-0.0933362	1	0.0976125	1	0.0564685	1	0.670576	1	0.627094	1	0.614883	1	3.0099	0.516441
Sopen01g002060.1	royalblue	-1.22136	0.732795	-0.482243	1	0.167546	1	0.400906	1	-2.98043	0.209323	-0.897674	0.947617	-0.234654	1	1.11865	0.865057
Sopen01g002070.1		0	1	0	1	0	1	0	1	0	1	0	1	0	1	0	1
Sopen01g002080.1	orangered4	1.81706	0.754381	0	1	0	1	1.78545	0.772956	2.41642	0.625075	3.23993	0.444834	-2.05498	0.94206	-0.692758	1
Sopen01g002090.1	darkturquoise	0.560231	0.355395	-0.174688	1	-1.67102	0.00182113	1.08424	0.0305088	-0.739172	0.203744	0.0876771	1	-0.219932	1	-1.30066	0.0200487
Sopen01g002100.1	lightgreen	-3.02914	1.84e-05	-0.987151	0.128052	-0.121289	1	-3.02555	1.56e-05	-1.27597	0.0295846	-0.257526	1	1.01027	0.244393	1.29304	0.0404355
Sopen01g002110.1	blue	0.595251	0.00074931	0.353054	0.06021	0.121997	0.687472	0.444756	0.00935232	0.0365991	1	0.223644	0.318671	-0.374678	0.108268	-0.253612	0.279946
Sopen01g002120.1	magenta	-0.100755	0.816717	-0.154401	0.602942	-0.83914	2.59e-05	-0.207653	0.313622	0.00625446	1	-0.322182	0.0951337	-0.0527919	1	-0.257093	0.276546
Sopen01g002130.1	darkred	-0.655449	0.00430739	0.0353526	1	0.0597804	1	-0.507635	0.0271961	-0.858552	0.000305461	-0.076141	1	-0.181219	0.942838	0.136987	0.945155
Sopen01g002140.1	darkred	-3.18068	0.000571568	-1.8378	0.0435269	-1.07438	0.235426	-3.35449	0.000366703	-3.66786	0.000127501	-1.69477	0.0540199	0.3839	1	-0.115502	1
Sopen01g002150.1	darkolivegreen	3.43155	0.280675	0	1	4.1671	0.166689	0	1	1.59691	0.801994	1.67947	0.810359	0	1	0	1
Sopen01g002160.1	darkred	-0.663197	0.0132241	-0.111089	1	0.00569934	1	-1.09105	0.00014981	-1.06807	0.000159153	-0.517799	0.0826585	-0.149894	1	-0.468698	0.161571
Sopen01g002170.1	magenta	-0.190233	0.852956	0.255055	0.721464	0.607979	0.0820005	0.129088	1	-1.05839	0.0026552	-0.175969	0.95064	-0.40255	0.651607	-0.0453426	1
Sopen01g002180.1	darkturquoise	0.861938	0.0703248	-0.242602	0.957954	-1.08332	0.0222776	1.05184	0.025104	-0.532379	0.396669	0.425932	0.5965	-0.498143	0.730525	-1.21311	0.0200818
Sopen01g002190.1	magenta	-0.541434	0.271327	-1.35054	0.00664546	-1.71921	0.000266896	-0.409801	0.485699	-0.460978	0.434643	-0.567356	0.304439	-0.0392602	1	-0.563401	0.375301
Sopen01g002200.1	blue	0.906844	9.34e-05	0.676119	0.00567295	0.350348	0.115939	0.704426	0.00129842	0.365923	0.118137	0.474639	0.040131	-0.0476642	1	-0.263009	0.451109
Sopen01g002210.1	thistle1	-0.80853	0.223443	-0.439494	0.723194	0.34706	0.814918	-0.750485	0.285604	-0.725004	0.332831	0.170471	1	-0.224679	1	0.620479	0.55794
Sopen01g002220.1	thistle1	-1.04271	0.0674831	-0.532145	0.55026	0.0821743	1	-0.134995	1	-0.534591	0.518796	0.0611761	1	0.107506	1	1.02426	0.108983
Sopen01g002230.1	magenta	0.0467127	1	-0.0370921	1	-0.827709	0.0840586	-0.245633	0.882839	0.189664	1	0.0343195	1	-0.0735136	1	-0.464347	0.625708
Sopen01g002230.2	blue	0.532475	0.0309925	0.10785	1	0.0898328	1	0.387091	0.142469	0.263892	0.445441	0.0818572	1	0.469962	0.199315	0.0125242	1
Sopen01g002240.1	royalblue	0.353217	0.955199	0.948965	0.334846	1.92732	0.00943469	1.30608	0.0949334	0.119543	1	0.623831	0.658159	-1.35068	0.339977	0.460433	0.895433
Sopen01g002250.1	blue	0.571393	0.290921	0.00715802	1	0.582256	0.282592	0.425547	0.521552	-0.00198514	1	0.501572	0.46382	0.11623	1	-0.464326	0.624427
Sopen01g002260.1	blue	-0.0546144	1	0.311211	0.679186	0.224558	0.835257	0.595113	0.148852	-0.0396671	1	0.319014	0.656423	-0.30637	0.942838	0.113303	1
Sopen01g002270.1	magenta	-0.969148	0.000241388	-0.63634	0.019795	-0.338569	0.216883	-0.756494	0.00267197	-0.522809	0.042836	-0.271197	0.461044	0.227033	0.859466	0.0424816	1
Sopen01g002290.1	yellowgreen	-1.19168	0.0988444	0.513735	0.710683	1.49557	0.0247666	0.490115	0.685021	-0.648764	0.536653	-0.12982	1	-1.642	0.0596099	0.579993	0.725834
Sopen01g002300.1	blue	1.28253	0.0105486	0.581056	0.388399	1.82404	0.000526504	1.48491	0.00356456	1.28203	0.0119771	1.26342	0.0179908	0.0213005	1	0.112202	1
Sopen01g002310.1		0	1	0	1	0	1	0	1	0	1	0	1	0	1	0	1
Sopen01g002310.2		0	1	0	1	0	1	0	1	0	1	0	1	0	1	0	1
Sopen01g002320.1	cyan	2.33151	0.00146664	1.15878	0.160431	2.37626	0.00110392	1.75017	0.0142155	2.52516	0.000638432	1.64739	0.0305759	0.755838	0.759189	0.121142	1
Sopen01g002330.1	blue	-2.30734	1.41e-05	-0.11729	1	0.168239	1	-2.06436	4.26e-05	-2.71911	9.56e-07	-1.27297	0.00703421	0.103237	1	-0.37336	0.75581
Sopen01g002340.1	magenta	-0.417243	0.184606	-0.485447	0.141751	-0.824427	0.00437227	-0.554435	0.0599422	-0.173528	0.841651	-0.531627	0.101161	-0.0948527	1	-0.107478	1
Sopen01g002350.1	magenta	-0.673339	0.0356898	-0.989242	0.00660755	-1.29498	0.000168791	-0.486896	0.157602	0.568367	0.0981729	-0.119915	1	0.351813	0.701729	0.162246	1
Sopen01g002360.1	thistle1	-2.2974	2.67e-06	-1.1943	0.00713412	-0.744169	0.0557158	-1.65309	0.000104842	-0.73067	0.0763738	-0.705857	0.107592	0.147742	1	0.707293	0.134318
Sopen01g002370.1	magenta	-1.13214	0.693926	0.363525	1	0.453045	1	0.015557	1	-0.274052	1	-1.97756	0.38992	-0.574869	1	-1.51955	0.611125
Sopen01g002380.1	paleturquoise	-2.26548	0.49811	-2.26548	0.645813	0.861548	1	-2.26548	0.489743	-2.26548	0.504377	-2.26548	0.549481	1.8422	0.951617	-1.90234	0.732929
Sopen01g002390.1	blue	-1.55908	0.00127926	-0.384269	0.661901	0.949436	0.0397705	-2.15366	4.42e-05	-1.83994	0.000213923	-1.46504	0.00323285	1.36768	0.0198439	1.38314	0.00711613
Sopen01g002400.1	orange	-0.964966	0.55768	0.272561	1	0.00761944	1	-2.91531	0.0216032	-1.1193	0.496869	-2.31842	0.0814197	1.87389	0.267146	-0.144298	1
Sopen01g002410.1	ivory	-2.24021	0.587195	-2.24021	0.720717	1.27189	0.973753	-2.24021	0.579105	-2.24021	0.598923	-2.24021	0.636999	0	1	-1.03281	1
Sopen01g002420.1	magenta	-0.0378091	1	-0.495177	0.021815	-0.84536	8.79e-05	-0.493402	0.0124501	-1.03844	3.65e-06	-0.894947	5.4e-05	-0.20414	0.758774	-0.874059	0.000111825
Sopen01g002430.1	darkred	-2.23765	0.49452	-2.23765	0.643564	0.106584	1	-2.23765	0.486244	-2.23765	0.49928	-2.23765	0.545269	0.254703	1	1.00668	1
Sopen01g002440.1	lightgreen	-1.05022	0.0136701	-0.378133	0.604392	0.739854	0.0850492	-0.517296	0.303037	-0.991345	0.022871	-0.0357827	1	0.09627	1	0.837895	0.0925225
Sopen01g002450.1		0	1	0	1	0	1	0	1	0	1	0	1	0	1	0	1
Sopen01g002460.1	blue	0.684723	0.00347653	0.268702	0.405431	0.0547033	1	0.77942	0.00107598	0.658857	0.00504549	0.596568	0.0155028	0.127937	1	-0.305737	0.378709
Sopen01g002470.1	magenta	0.0626564	1	-0.0206099	1	-1.26905	4.81e-05	-0.269354	0.46396	-0.0145346	1	-0.366278	0.296059	-0.0859142	1	-0.549978	0.0838919
Sopen01g002480.1	darkred	-0.774428	0.0186671	-0.405497	0.349125	-1.24694	0.000357373	-1.00353	0.00272917	-0.850383	0.0110951	-0.986106	0.00476638	-0.382974	0.655694	-0.368954	0.521631
Sopen01g002490.1	magenta	-0.511536	0.0348808	0.0909197	1	-0.257227	0.395136	-0.726734	0.00293613	-0.73212	0.00286325	-0.552144	0.0333677	-0.0718995	1	-0.443392	0.131616
Sopen01g002490.2	darkred	-0.748125	0.000479912	0.368121	0.109287	-0.424911	0.0361251	-0.493005	0.0165054	-1.16386	1.28e-06	-0.667391	0.00210147	-0.0142712	1	-0.237785	0.499485
Sopen01g002500.1	magenta	0.524478	0.030671	0.188324	0.703108	-0.272606	0.363418	-0.0667384	1	0.372408	0.175963	-0.0684225	1	0.257471	0.72585	-0.03241	1
Sopen01g002510.1	orange	1.77138	0.76778	0	1	3.54208	0.356189	1.59732	0.808382	1.63161	0.846007	0	1	2.33334	0.773543	-0.173491	1
Sopen01g002520.1	blue	3.78712	4.74e-05	0.0965491	1	1.50045	0.130746	4.29757	8.58e-06	4.3754	4.32e-06	3.93192	3.78e-05	0.640714	0.9973	6.55566	1.7e-06
Sopen01g002530.1	blue	1.05447	0.608603	0.491243	1	0.417892	1	1.73264	0.243042	0.921407	0.753925	1.4038	0.467988	-0.13179	1	2.40223	0.240705
Sopen01g002540.1	blue	3.77126	2.46e-06	1.11223	0.133789	0.889638	0.235352	3.08552	2.22e-05	3.89163	7.47e-07	2.56807	0.000252889	1.15888	0.193638	-0.227242	1
Sopen01g002550.1	blue	2.12255	8.17e-06	-1.28769	0.00518238	-0.0776564	1	1.56935	0.000214754	2.14969	3.56e-06	1.58021	0.000291248	1.27288	0.0114073	-0.659064	0.193699
Sopen01g002560.1	darkred	-4.35584	0.000111621	-1.7625	0.0824576	-1.30197	0.179674	-3.8734	0.000272662	-2.5681	0.00713322	-2.71818	0.0067526	-0.221307	1	-0.0542561	1
Sopen01g002570.1	darkred	-2.79525	2.46e-07	-0.675376	0.116209	0.0890409	1	-2.61929	3.48e-07	-2.68668	1.04e-07	-2.09382	6.81e-06	-0.393889	0.76032	-0.124551	1
[truncated: 47,009 more rows]

## Sheet: Sequences
putative UGT genes				gene of unknown function under N-stress				gene of unknown function under cold stress
[truncated: 16 more rows]
