# Supplementary material for: Tomato leaves under stress: a comparison of stress response to mild abiotic stress between a cultivated and a wild tomato species
Source: Plant Mol Biol. 2021 Oct 22;107(3):177–206. doi: 10.1007/s11103-021-01194-0 (PMC8553704; doi:10.1007/s11103-021-01194-0)
Supplement: Supplementary file 2 — (xlsx 104 kb) [file 11103_2021_1194_MOESM2_ESM.xlsx]

## Sheet: General
Article	Tomato leaves under stress: A comparison of stress response to mild abiotic stress between a cultivated and a wild tomato species
Author	Julia J. Reimer, Björn Thiele, Robin T. Biermann, Laura V. Junker-Frohn, Anika Wiese-Klinkenberg, Bjöorn Usadel, Alexandra Wormit
Journal	Plant Molecular Biology
Corresponding Author	Alexandra Wormit
affilation	RWTH Aachen University, Institute for Biology I
email	awormit@bio1.rwth-aachen.de

## Sheet: Overview_experimental_set_up
This overview guides through the following data. The nomenclature of samples and the experimental set up was performed for both S. lycopersicum and S. pennellii.
sample name	stress treatment	# of biological experiment	No of biological replicates	sequence run *	used in metabolome analysis			additional information
ctrl	control	1	3	1 and 3	x			*samples were sequenced in three independent sequence runs
N-	nitrogen deficiency	1	3	1	x
eL	elevated light	1	3	1	x
cold	chilling temperature	1	3	1	x
N-eL	nitrogen deficiency + elevated light	1	3	1	x
N-cold	nitrogen deficiency + chilling temperature	1	3	1	x
eLcold	elevated light + chilling temperature	1	3	3	x
N-eLcold	nitrogen deficiency + elevated light + chilling temperature	1	3	1	x
ctrl	control	2	3	2	x
warm	warmer temperature	2	3	2	x
ctrl	control	3	4		x
N-	nitrogen deficiency	3	4		x
eL	elevated light	3	4		x
cold	chilling temperature	3	4		x
N-eL	nitrogen deficiency + elevated light	3	4		x
N-cold	nitrogen deficiency + chilling temperature	3	4		x
eLcold	elevated light + chilling temperature	3	4		x
N-eLcold	nitrogen deficiency + elevated light + chilling temperature	3	4		x
ctrl	control	4	4		x
warm	warmer temperature	4	4		x

## Sheet: Assignment
Assignment of secondary metabolites
		LC-ESI(+)-FTICR-MS						LC-ESI(+)-MS/MS
No.	Sec. metabolitea	tRb [min]	m/z experimental	rel. Int. [%]	composition [M + H]+	Dc [ppm]	molecular formula	tRb [min]	Precursor ion m/z, [M + H]+	Product ion m/z	CE [V]	Cone [V]	Lit.
1	Kaemp-3-O-Hex-DHex I, IId	1.48	595.166	100	C27 H31 O15	0.26	C27H30O15	4.87,	595	287 [M + H – DHex – Hex]+	30	30	1
			596.169	29.1	C26 [13]C H31 O15	0.04		7.54
2	Quer-3-O-Hex-DHex I, IId	1.48	611.161	100	C27 H31 O16	0.3	C27H30O16	4.87,	611	303 [M + H – DHex – Hex]+	30	30	1
			612.164	31.6	C26 [13]C H31 O16	0.18		6.93
3	Quer-3-O-Hex-Pente							6.45	597	303 [M + H – Pent – Hex]+	50	18
4	Quer-3-O-Hex-Pent-DHex	1.4	743.202	100	C32 H39 O20	-0.57	C32H38O20	6.45	743	303 [M + H – DHex - Pent - Hex]+	30	25
			744.206	37.4	C31 [13]C H39 O20	-0.65
5	Caffeoylquinic acid I – IIId	1.4	355.102	100	C16 H19 O9	0.01	C16H18O9	3.97,	355	163 [M + H – quinic acid – H2O]+	30	25	2, 3
								4.86,
			356.106	10.1	C15 [13]C H19 O9	0.19		5.57
6	Caffeoylglucaric acid I – IVd, f	1.36	373.077	100	C15 H17 O11	0.08	C15H16O11	3.41,	373	163 [M + H – glucaric acid – H2O]+	30	25
								3.61,
								4.86,
			374.08	16.8	C14 [13]C H17 O11	-0.64		5.58
		LC-ESI(-)-FTICR-MS						LC-ESI(-)-MS/MS
No.	Sec. metabolitea	tRb [min]	m/z experimental	rel. Int. [%]	composition [M - H]-	Dc [ppm]	molecular formula	tRb [min]	Precursor ion m/z, [M – H]-	Product ion m/z	CE [V]	Cone [V]	Lit.
7	D-Glucoheptonic acid	1.49	225.062	100	C7 H13 O8	0.16	C7H14O8	0.87	225	179 [M – H – CO – H2O]-	32	10
			226.065	7.1	C6 [13]C H13 O8	0.59
8	β-D-Gluconic acid	1.53	195.051	100	C6 H11 O7	0.7	C6H12O7	0.92	195	75	42	18	4, 5
			196.054	1.2	C5 [13]C H11 O7	-0.07
9	Quinic acid	1.38	191.056	100	C7 H11 O6	0.4	C7H12O6	5.03	191	173 [M – H – H2O]-	64	18	6
			192.059	5.6	C6 [13]C H11 O6	0.1
10	Citric acid	1.37	191.02	100	C6 H7 O7	0.36	C6H8O7	1.76	191	111 [M – H – CO2 – 2 H2O]-	38	12	7
			192.023	7.3	C5 [13]C H7 O7	0.39
11	Aconitic acid	1.49	173.009	100	C6 H5 O6	0.55	C6H6O6	0.77	173	85 [M – H – 2 CO2]-	48	16	7
			174.013	10.4	C5 [13]C H5 O6	0.23
12	Malic acid	1.46	133.01431	100	C4 H5 O5	0.5	C4H6O5	1.17	133	115 [M – H – H2O]-	36	14	7
			134.018	4.8	C3 [13]C H5 O5	0.35
a	Kaemp: Kaempferol; Quer: Quercetin
	Pent: pentose; Hex: hexose; DHex: deoxyhexose
b	tR: retention time
c	D: deviation between experimental and theoretical mass in ppm
d	Detection of different isomers at different retention times with the same masses and daughter ion spectra
e	Quercetinglycoside 3 is formed from 4 by in-source fragmentation in LC-MS/MS as the identical retention times show. In LC-FTICR-MS no in-source fragmentation occured and only 4 was detected.
f	No MS data were found for caffeoylglucaric acids in literature but their fragmentation patterns were analogous to caffeoylquinic acid with m/z 163 as the base peak.
Literature
1	Määttä, K. R.; Kamal-Eldin, A.; Torronen, A. R. High-performance liquid chromatography (HPLC) analysis of phenolic compounds in berries with diode array and electrospray ionization mass spectrometric (MS) detection: Ribes species. J. Agric. Food Chem. 2003, 51, 6736-6744.
2	Biesaga, M.; Pyrzynska, K. Liquid chromatography/tandem mass spectrometry studies of the phenolic compounds in honey. J. Chromatogr. A 2009, 1216, 6620-6626.
3	Hernandez, J.; Mueller, A.; Jaiswal, R.; Davalos, J. Z.; Kuhnert, N. Energy resolved mass spectrometry of chlorogenic acids and its application to isomer quantification by direct infusion tandem mass spectrometry. Phytochem. Anal. 2018, 29, 406-412.
4	Suto, M.; Kawashima, H.; Nakamura, Y. Determination of Organic Acids in Honey by Liquid Chromatography with Tandem Mass Spectrometry. Food Anal. Meth. 2020, 13, 2249-2257.
5	Yang, H. S.; Lin, W. S.; Zhang, J. M.; Lin, W. W.; Xu, P.; Li, J.; Ling, X. M. Metabonomic analysis of the toxic effects of TM208 in rat urine by HPLC-ESI-IT-TOF/MS. J. Chromatogr. B-Analytical Technologies in the Biomedical and Life Sciences 2014, 959, 49-54.
6	Deshpande, S.; Matei, M. F.; Jaiswal, R.; Bassil, B. S.; Kortz, U.; Kuhnert, N. Synthesis, Structure, and Tandem Mass Spectrometric Characterization of the Diastereomers of Quinic Acid. J. Agric. Food Chem. 2016, 64, 7298-7306.
7	Bylund, D.; Norstrom, S. H.; Essen, S. A.; Lundstrom, U. S. Analysis of low molecular mass organic acids in natural waters by ion exclusion chromatography tandem mass spectrometry. J. Chromatogr. A 2007, 1176, 89-93.

## Sheet: ESI(+)
Quantify Compound Summary Report
Compound 1.1: Kaemp-3-O-Hex-DHex I
#	Name	Species	Sample	RT	Area	IS Area	Response	Primary Flags	S/N
1	210222_No-1_L_control_02	S.lycopersicum	control	4.92	22.383	1.09587e+06	2.04249e-05	bb	22.1
2	210222_No-2_L_HL_07	S.lycopersicum	eL	4.88	107.543	1.18343e+06	9.08741e-05	bb	48.733
3	210222_No-3_L_HL_08	S.lycopersicum	eL	4.91	35.359	1.21431e+06	2.91187e-05	bb	5.746
4	210222_No-4_L_HL_09	S.lycopersicum	eL	4.88	619.396	1.18943e+06	0.000520749	bb	150.727
5	210222_No-5_L_cold+N-_10	S.lycopersicum	cold+N-	4.88	1798.86	1.2135e+06	0.00148237	bb	711.356
6	210222_No-7_L_triple_12	S.lycopersicum	N-+cold+eL	4.87	2511.04	1.21054e+06	0.00207433	bb	324.121
7	210222_No-9_P_cold_13	S. pennellii	cold	4.87	201.356	1.22941e+06	0.000163782	bb	122.561
8	210222_No-10_P_HL_14	S. pennellii	eL	4.87	46.324	1.17279e+06	3.9499e-05	bb	20.855
9	210222_No-11_P_N-_15	S. pennellii	N-	4.87	309.954	1.21166e+06	0.000255809	bb	98.059
10	210222_No-12_P_cold+N-_16	S. pennellii	cold+N-	4.87	1451.66	1.209e+06	0.00120071	bb	515.731
11	210222_No-13_P_HL+N-_17	S. pennellii	eL+N-	4.87	965.998	1.20544e+06	0.000801367	bb	188.509
12	210222_No-14_P_triple_18	S. pennellii	N-+cold+eL	4.87	1043.03	1.19614e+06	0.000871999	bb	331.304
13	210222_No-15_L_control-2_19	S.lycopersicum	control-2	4.88	11.175	1.12387e+06	9.94336e-06	bb	6.361
14	210222_No-16_L_warm_20	S.lycopersicum	warm	4.87	6.596	1.25111e+06	5.2721e-06	bb	2.304
15	210222_No-17_S_control-2_21	S. pennellii	control-2	4.88	74.87	1.24523e+06	6.01254e-05	bb	42.094
16	210222_No-18_S_warm_22	S. pennellii	warm	4.88	34.041	1150130	2.95975e-05	bb	8.003
17	210222_No-21_P_control_23	S. pennellii	control	4.86	42.629	1.20544e+06	3.53639e-05	bb	11.332
18	210222_No-26_Lyt_control_24	S.lycopersicum	control	4.83	2.759	1.23699e+06	2.23041e-06	bb	2.519
19	210222_No-27_Lyt_N-_25	S.lycopersicum	N-	4.86	218.95	1.25934e+06	0.00017386	bb	61.532
20	210222_No-28_Lyt_cold_26	S.lycopersicum	cold	4.87	15.581	1.21062e+06	1.28702e-05	bb	5.028
21	210222_No-29_Lyt_HL_27	S.lycopersicum	eL	4.84	12.967	1.1559e+06	1.12181e-05	bb	5.527
22	210222_No-30_Lyt_N-+cold_28	S.lycopersicum	N-+cold	4.86	715.853	1.20945e+06	0.000591882	bb	170.287
23	210222_No-31_Lyt_N-+HL_29	S.lycopersicum	N-+eL	4.86	588.098	1.17044e+06	0.000502461	bb	148.499
24	210222_No-32_Lyt_HL+cold_30	S.lycopersicum	eL+cold	4.86	84.783	1.23783e+06	6.84933e-05	bb	21.326
25	210222_No-33_Lyt_triple_31	S.lycopersicum	N-+cold+eL	4.86	1253.65	1.26715e+06	0.000989343	bb	279.152
26	210222_No-34_Pen_control_32	S. pennellii	control	4.87	349.296	1.20921e+06	0.000288862	bb	147.812
27	210222_No-35_Pen_N-_33	S. pennellii	N-	4.85	155.444	1.1795e+06	0.000131788	bb	76.934
28	210222_No-36_Pen_cold_34	S. pennellii	cold	4.86	23.998	1.17625e+06	2.04021e-05	bb	5.614
29	210222_No-37_Pen_HL_35	S. pennellii	eL	4.85	40.223	1.29276e+06	3.11141e-05	bb	8.589
30	210222_No-38_Pen_N-+cold_36	S. pennellii	N-+cold	4.86	84.786	1.17529e+06	7.21406e-05	bb	38.09
31	210222_No-39_Pen_N-+HL_37	S. pennellii	N-+eL	4.86	24.322	1.16128e+06	2.09442e-05	bb	6.9
32	210222_No-40_Pen_HL+cold_38	S. pennellii	eL+cold	4.85	67.394	1.12428e+06	5.99444e-05	bb	40.045
33	210222_No-41_Pen_triple_39	S. pennellii	N-+cold+eL	4.85	47.005	1.1706e+06	4.01546e-05	bb	28.231
34	210222_No-42_Lyt_control_40	S.lycopersicum	control	4.98	12.557	1350611	9.29727e-06	bb	1.91
35	210222_No-43_Lyt_warm_41	S.lycopersicum	warm	4.85	8.084	1.13259e+06	7.13765e-06	bb	2.801
36	210222_No-44_Pen_control_42	S. pennellii	control	4.85	10.323	1245547	8.28792e-06	bb	2.751
37	210222_No-45_Pen_warm_43	S. pennellii	warm	4.85	10.618	1083258	9.80191e-06	bb	9.03
38	210222_No-46_Lyt_HL+cold_44	S.lycopersicum	eL+cold	4.85	236.931	1.30496e+06	0.000181562	bb	89.25
39	210222_No-47_Lyt_HL+cold_45	S.lycopersicum	eL+cold	4.84	298.257	1.03066e+06	0.000289383	bb	91.108
40	210222_No-48_Lyt_HL+cold_46	S.lycopersicum	eL+cold	4.84	244.62	1.23499e+06	0.000198074	bb	238.756
41	210222_No-49_Lyt_HL+cold_47	S.lycopersicum	eL+cold	4.84	184.361	1.24914e+06	0.000147591	bb	118.963
42	210222_No-50_Pen_HL+cold_48	S. pennellii	eL+cold	4.84	570.937	1.23917e+06	0.000460742	bb	202.219
43	210222_No-51_Pen_HL+cold_49	S. pennellii	eL+cold	4.83	540.922	1.17953e+06	0.000458591	bb	202.754
44	210222_No-52_Pen_HL+cold_49	S. pennellii	eL+cold	4.83	886.057	1.21582e+06	0.000728775	bb	500.844
45	210222_No-53_Pen_HL+cold_50	S. pennellii	eL+cold	4.83	218.37	1175841	0.000185714	bb	75.706
46	210222_No-54_Lyt_HL+cold_51	S.lycopersicum	eL+cold	4.83	263.986	1.14916e+06	0.000229722	bb	91.333
47	210222_No-55_Pen_HL+cold_52	S. pennellii	eL+cold	4.84	427.99	1.21378e+06	0.000352609	bb	240.296
Compound 1.2: Kaemp-3-O-Hex-DHex II
#	Name	Species	Sample	RT	Area	IS Area	Response	Primary Flags	S/N
1	210222_No-1_L_control_02	S.lycopersicum	control	7.57	573.445	1.09587e+06	0.000523279	bb	381.083
2	210222_No-2_L_HL_07	S.lycopersicum	eL	7.55	3086.83	1.18343e+06	0.00260838	bb	1920.9
3	210222_No-3_L_HL_08	S.lycopersicum	eL	7.55	2314.71	1.21431e+06	0.0019062	bb	716.502
4	210222_No-4_L_HL_09	S.lycopersicum	eL	7.55	12282.5	1.18943e+06	0.0103264	bb	5058.3
5	210222_No-5_L_cold+N-_10	S.lycopersicum	cold+N-	7.54	15028.5	1.2135e+06	0.0123844	bb	9841.42
6	210222_No-7_L_triple_12	S.lycopersicum	N-+cold+eL	7.54	25030.1	1.21054e+06	0.0206769	bb	5519.32
7	210222_No-9_P_cold_13	S. pennellii	cold	7.54	815.958	1.22941e+06	0.000663697	bb	676.886
8	210222_No-10_P_HL_14	S. pennellii	eL	7.54	422.457	1.17279e+06	0.000360216	bb	338.354
9	210222_No-11_P_N-_15	S. pennellii	N-	7.54	1068.47	1.21166e+06	0.000881824	bb	595.677
10	210222_No-12_P_cold+N-_16	S. pennellii	cold+N-	7.54	712.341	1.209e+06	0.000589197	bb	347.518
11	210222_No-13_P_HL+N-_17	S. pennellii	eL+N-	7.54	2572.03	1.20544e+06	0.00213369	bb	897.561
12	210222_No-14_P_triple_18	S. pennellii	N-+cold+eL	7.53	736.749	1.19614e+06	0.000615938	bb	406.508
13	210222_No-15_L_control-2_19	S.lycopersicum	control-2	7.53	1001.28	1.12387e+06	0.000890928	bb	1286.64
14	210222_No-16_L_warm_20	S.lycopersicum	warm	7.53	1493.83	1.25111e+06	0.001194	bb	675.328
15	210222_No-17_S_control-2_21	S. pennellii	control-2	7.54	772.343	1.24523e+06	0.00062024	bb	685.733
16	210222_No-18_S_warm_22	S. pennellii	warm	7.53	602.648	1150130	0.000523983	bb	323.881
17	210222_No-21_P_control_23	S. pennellii	control	7.53	517.923	1.20544e+06	0.000429655	bb	261.074
18	210222_No-26_Lyt_control_24	S.lycopersicum	control	7.52	1435.6	1.23699e+06	0.00116056	bb	1807.52
19	210222_No-27_Lyt_N-_25	S.lycopersicum	N-	7.53	6939.12	1.25934e+06	0.0055101	bb	3405.9
20	210222_No-28_Lyt_cold_26	S.lycopersicum	cold	7.53	1901.75	1.21062e+06	0.00157088	bb	1326.18
21	210222_No-29_Lyt_HL_27	S.lycopersicum	eL	7.53	1992.26	1.1559e+06	0.00172356	bb	1059.81
22	210222_No-30_Lyt_N-+cold_28	S.lycopersicum	N-+cold	7.52	10287.8	1.20945e+06	0.00850618	bb	4179.61
23	210222_No-31_Lyt_N-+HL_29	S.lycopersicum	N-+eL	7.52	20938.8	1.17044e+06	0.0178897	bb	8690
24	210222_No-32_Lyt_HL+cold_30	S.lycopersicum	eL+cold	7.52	3697.99	1.23783e+06	0.00298748	bb	1868.29
25	210222_No-33_Lyt_triple_31	S.lycopersicum	N-+cold+eL	7.52	20192.4	1.26715e+06	0.0159353	bb	7605.65
26	210222_No-34_Pen_control_32	S. pennellii	control	7.53	986.007	1.20921e+06	0.000815412	bb	649.592
27	210222_No-35_Pen_N-_33	S. pennellii	N-	7.52	1340.03	1.1795e+06	0.00113609	bb	1086.78
28	210222_No-36_Pen_cold_34	S. pennellii	cold	7.53	553.808	1.17625e+06	0.000470824	bb	271.114
29	210222_No-37_Pen_HL_35	S. pennellii	eL	7.52	633.632	1.29276e+06	0.00049014	bb	257.768
30	210222_No-38_Pen_N-+cold_36	S. pennellii	N-+cold	7.52	742.745	1.17529e+06	0.000631968	bb	584.123
31	210222_No-39_Pen_N-+HL_37	S. pennellii	N-+eL	7.51	710.004	1.16128e+06	0.0006114	bb	411.46
32	210222_No-40_Pen_HL+cold_38	S. pennellii	eL+cold	7.51	666.993	1.12428e+06	0.000593265	bb	654.901
33	210222_No-41_Pen_triple_39	S. pennellii	N-+cold+eL	7.51	731.521	1.1706e+06	0.000624911	bb	735.045
34	210222_No-42_Lyt_control_40	S.lycopersicum	control	7.52	1149.85	1350611	0.000851355	bb	217.493
35	210222_No-43_Lyt_warm_41	S.lycopersicum	warm	7.51	1496.43	1.13259e+06	0.00132125	bb	1315.42
36	210222_No-44_Pen_control_42	S. pennellii	control	7.51	583.762	1245547	0.000468679	bb	267.04
37	210222_No-45_Pen_warm_43	S. pennellii	warm	7.51	816.198	1083258	0.000753466	bb	885.771
38	210222_No-46_Lyt_HL+cold_44	S.lycopersicum	eL+cold	7.51	4654.46	1.30496e+06	0.00356675	bb	2894.59
39	210222_No-47_Lyt_HL+cold_45	S.lycopersicum	eL+cold	7.51	4872.45	1.03066e+06	0.00472748	bb	2601.32
40	210222_No-48_Lyt_HL+cold_46	S.lycopersicum	eL+cold	7.51	2482.6	1.23499e+06	0.00201022	bb	3803.09
41	210222_No-49_Lyt_HL+cold_47	S.lycopersicum	eL+cold	7.51	3126.63	1.24914e+06	0.00250303	bb	2906.94
42	210222_No-50_Pen_HL+cold_48	S. pennellii	eL+cold	7.51	664.022	1.23917e+06	0.000535861	bb	434.787
43	210222_No-51_Pen_HL+cold_49	S. pennellii	eL+cold	7.51	488.95	1.17953e+06	0.000414529	bb	320.225
44	210222_No-52_Pen_HL+cold_49	S. pennellii	eL+cold	7.51	723.963	1.21582e+06	0.000595454	bb	748.838
45	210222_No-53_Pen_HL+cold_50	S. pennellii	eL+cold	7.5	242.754	1175841	0.000206451	MM	149.417
46	210222_No-54_Lyt_HL+cold_51	S.lycopersicum	eL+cold	7.51	3970.67	1.14916e+06	0.00345529	bb	2220.16
47	210222_No-55_Pen_HL+cold_52	S. pennellii	eL+cold	7.51	516.602	1.21378e+06	0.000425614	MM	463.021
Compound 2.1: Quer-3-O-Hex-DHex I
#	Name	Species	Sample	RT	Area	IS Area	Response	Primary Flags	S/N
1	210222_No-1_L_control_02	S.lycopersicum	control	4.94	1.519	1.09587e+06	1.38611e-06	bb	0.281
2	210222_No-2_L_HL_07	S.lycopersicum	eL	4.88	110.661	1.18343e+06	9.35088e-05	bb	23.158
3	210222_No-3_L_HL_08	S.lycopersicum	eL	4.9	36.83	1.21431e+06	3.03301e-05	bb	7.433
4	210222_No-4_L_HL_09	S.lycopersicum	eL	4.88	582.139	1.18943e+06	0.000489426	bb	103.479
5	210222_No-5_L_cold+N-_10	S.lycopersicum	cold+N-	4.88	1691.24	1.2135e+06	0.00139368	bb	246.753
6	210222_No-7_L_triple_12	S.lycopersicum	N-+cold+eL	4.87	2386.97	1.21054e+06	0.00197183	bb	187.034
7	210222_No-9_P_cold_13	S. pennellii	cold	4.87	212.819	1.22941e+06	0.000173106	bb	39.191
8	210222_No-10_P_HL_14	S. pennellii	eL	4.87	56.92	1.17279e+06	4.85339e-05	bb	22.939
9	210222_No-11_P_N-_15	S. pennellii	N-	4.87	292.463	1.21166e+06	0.000241373	bb	129.76
10	210222_No-12_P_cold+N-_16	S. pennellii	cold+N-	4.87	1367.73	1.209e+06	0.00113129	bb	490.063
11	210222_No-13_P_HL+N-_17	S. pennellii	eL+N-	4.87	912.238	1.20544e+06	0.000756769	bb	133.126
12	210222_No-14_P_triple_18	S. pennellii	N-+cold+eL	4.87	1022.46	1.19614e+06	0.000854797	bb	398.729
13	210222_No-15_L_control-2_19	S.lycopersicum	control-2	4.88	14.679	1.12387e+06	1.30612e-05	bb	2.82
14	210222_No-16_L_warm_20	S.lycopersicum	warm	4.86	11.417	1.25111e+06	9.12547e-06	bb	3.066
15	210222_No-17_S_control-2_21	S. pennellii	control-2	4.88	70.796	1.24523e+06	5.68537e-05	bb	33.687
16	210222_No-18_S_warm_22	S. pennellii	warm	4.87	28.707	1150130	2.49598e-05	bb	13.399
17	210222_No-21_P_control_23	S. pennellii	control	4.87	39.49	1.20544e+06	3.27599e-05	bb	19.192
18	210222_No-26_Lyt_control_24	S.lycopersicum	control	4.87	5.761	1.23699e+06	4.65727e-06	bb	0.919
19	210222_No-27_Lyt_N-_25	S.lycopersicum	N-	4.86	212.732	1.25934e+06	0.000168923	bb	25.978
20	210222_No-28_Lyt_cold_26	S.lycopersicum	cold	4.87	10.89	1.21062e+06	8.99536e-06	bb	4.686
21	210222_No-29_Lyt_HL_27	S.lycopersicum	eL	4.88	9.185	1.1559e+06	7.94622e-06	bb	0.704
22	210222_No-30_Lyt_N-+cold_28	S.lycopersicum	N-+cold	4.86	663.512	1.20945e+06	0.000548605	bb	88.799
23	210222_No-31_Lyt_N-+HL_29	S.lycopersicum	N-+eL	4.86	527.609	1.17044e+06	0.00045078	bb	62.336
24	210222_No-32_Lyt_HL+cold_30	S.lycopersicum	eL+cold	4.87	78.972	1.23783e+06	6.37988e-05	bb	5.969
25	210222_No-33_Lyt_triple_31	S.lycopersicum	N-+cold+eL	4.86	1148.67	1.26715e+06	0.000906493	bb	122.327
26	210222_No-34_Pen_control_32	S. pennellii	control	4.86	312.261	1.20921e+06	0.000258235	bb	105.312
27	210222_No-35_Pen_N-_33	S. pennellii	N-	4.86	179.925	1.1795e+06	0.000152543	bb	113.48
28	210222_No-36_Pen_cold_34	S. pennellii	cold	4.88	20.438	1.17625e+06	1.73755e-05	bb	10.656
29	210222_No-37_Pen_HL_35	S. pennellii	eL	4.85	29.406	1.29276e+06	2.27467e-05	bb	6.908
30	210222_No-38_Pen_N-+cold_36	S. pennellii	N-+cold	4.85	101.056	1.17529e+06	8.5984e-05	bb	34.105
31	210222_No-39_Pen_N-+HL_37	S. pennellii	N-+eL	4.85	19.76	1.16128e+06	1.70158e-05	bb	4.684
32	210222_No-40_Pen_HL+cold_38	S. pennellii	eL+cold	4.85	65.471	1.12428e+06	5.82339e-05	bb	12.475
33	210222_No-41_Pen_triple_39	S. pennellii	N-+cold+eL	4.85	51.272	1.1706e+06	4.37997e-05	bb	18.582
34	210222_No-42_Lyt_control_40	S.lycopersicum	control	4.86	9.293	1350611	6.88059e-06	bb	1.145
35	210222_No-43_Lyt_warm_41	S.lycopersicum	warm	4.85	9.885	1.13259e+06	8.72782e-06	bb	2.27
36	210222_No-44_Pen_control_42	S. pennellii	control	4.85	11.312	1245547	9.08195e-06	bb	5.108
37	210222_No-45_Pen_warm_43	S. pennellii	warm	4.85	19.863	1083258	1.83364e-05	bb	4.747
38	210222_No-46_Lyt_HL+cold_44	S.lycopersicum	eL+cold	4.84	273.228	1.30496e+06	0.000209377	bb	60.394
39	210222_No-47_Lyt_HL+cold_45	S.lycopersicum	eL+cold	4.84	287.453	1.03066e+06	0.000278901	bb	51.076
40	210222_No-48_Lyt_HL+cold_46	S.lycopersicum	eL+cold	4.84	208.586	1.23499e+06	0.000168897	bb	64.602
41	210222_No-49_Lyt_HL+cold_47	S.lycopersicum	eL+cold	4.84	197.783	1.24914e+06	0.000158336	bb	57.237
42	210222_No-50_Pen_HL+cold_48	S. pennellii	eL+cold	4.84	517.722	1.23917e+06	0.000417798	bb	225.762
43	210222_No-51_Pen_HL+cold_49	S. pennellii	eL+cold	4.84	544.093	1.17953e+06	0.000461279	bb	106.393
44	210222_No-52_Pen_HL+cold_49	S. pennellii	eL+cold	4.84	823.156	1.21582e+06	0.00067704	bb	289.053
45	210222_No-53_Pen_HL+cold_50	S. pennellii	eL+cold	4.84	199.26	1175841	0.000169462	bb	63.895
46	210222_No-54_Lyt_HL+cold_51	S.lycopersicum	eL+cold	4.83	262.611	1.14916e+06	0.000228525	bb	105.098
47	210222_No-55_Pen_HL+cold_52	S. pennellii	eL+cold	4.84	406.496	1.21378e+06	0.000334901	bb	123.174
Compound 2.2: Quer-3-O-Hex-DHex II (Rutin)
#	Name	Species	Sample	RT	Area	IS Area	Response	Primary Flags	S/N
1	210222_No-1_L_control_02	S.lycopersicum	control	6.96	1064.64	1.09587e+06	0.000971504	bb	281.993
2	210222_No-2_L_HL_07	S.lycopersicum	eL	6.94	16335.6	1.18343e+06	0.0138037	bb	5400.58
3	210222_No-3_L_HL_08	S.lycopersicum	eL	6.95	9397.68	1.21431e+06	0.00773914	bb	5078.73
4	210222_No-4_L_HL_09	S.lycopersicum	eL	6.94	22518.5	1.18943e+06	0.0189322	bb	7084.04
5	210222_No-5_L_cold+N-_10	S.lycopersicum	cold+N-	6.94	55407.1	1.2135e+06	0.0456589	bb	13851.1
6	210222_No-7_L_triple_12	S.lycopersicum	N-+cold+eL	6.93	110021	1.21054e+06	0.090886	bb	14106.8
7	210222_No-9_P_cold_13	S. pennellii	cold	6.94	2728.38	1.22941e+06	0.00221926	bb	843.179
8	210222_No-10_P_HL_14	S. pennellii	eL	6.93	1381.28	1.17279e+06	0.00117777	bb	987.498
9	210222_No-11_P_N-_15	S. pennellii	N-	6.94	2169.97	1.21166e+06	0.00179091	bb	1771.19
10	210222_No-12_P_cold+N-_16	S. pennellii	cold+N-	6.93	2593.29	1.209e+06	0.00214498	bb	1657.85
11	210222_No-13_P_HL+N-_17	S. pennellii	eL+N-	6.93	12858	1.20544e+06	0.0106666	bb	3339.12
12	210222_No-14_P_triple_18	S. pennellii	N-+cold+eL	6.93	2707.52	1.19614e+06	0.00226355	bb	1796.87
13	210222_No-15_L_control-2_19	S.lycopersicum	control-2	6.93	6441.95	1.12387e+06	0.00573196	bb	4147.6
14	210222_No-16_L_warm_20	S.lycopersicum	warm	6.93	7555.03	1.25111e+06	0.00603865	bb	5559.02
15	210222_No-17_S_control-2_21	S. pennellii	control-2	6.93	2304.18	1.24523e+06	0.0018504	bb	2279.69
16	210222_No-18_S_warm_22	S. pennellii	warm	6.92	2259.94	1150130	0.00196494	bb	2009.06
17	210222_No-21_P_control_23	S. pennellii	control	6.92	1087.98	1.20544e+06	0.000902559	bb	1158.49
18	210222_No-26_Lyt_control_24	S.lycopersicum	control	6.92	5422.22	1.23699e+06	0.0043834	bb	1977.22
19	210222_No-27_Lyt_N-_25	S.lycopersicum	N-	6.92	24483.6	1.25934e+06	0.0194415	bb	5232.57
20	210222_No-28_Lyt_cold_26	S.lycopersicum	cold	6.92	8860.75	1.21062e+06	0.00731916	bb	6844.96
21	210222_No-29_Lyt_HL_27	S.lycopersicum	eL	6.92	8935.7	1.1559e+06	0.00773054	bb	1266.81
22	210222_No-30_Lyt_N-+cold_28	S.lycopersicum	N-+cold	6.92	42791.6	1.20945e+06	0.035381	bb	9773.32
23	210222_No-31_Lyt_N-+HL_29	S.lycopersicum	N-+eL	6.92	52745.5	1.17044e+06	0.0450649	bb	10437.5
24	210222_No-32_Lyt_HL+cold_30	S.lycopersicum	eL+cold	6.92	19371	1.23783e+06	0.0156492	bb	2676.58
25	210222_No-33_Lyt_triple_31	S.lycopersicum	N-+cold+eL	6.92	67894.3	1.26715e+06	0.0535801	bb	12067.5
26	210222_No-34_Pen_control_32	S. pennellii	control	6.92	3865.76	1.20921e+06	0.00319692	bb	2102.77
27	210222_No-35_Pen_N-_33	S. pennellii	N-	6.92	2744.96	1.1795e+06	0.00232721	bb	3458
28	210222_No-36_Pen_cold_34	S. pennellii	cold	6.92	674.376	1.17625e+06	0.000573326	bb	613.701
29	210222_No-37_Pen_HL_35	S. pennellii	eL	6.91	1160.3	1.29276e+06	0.000897539	bb	568.689
30	210222_No-38_Pen_N-+cold_36	S. pennellii	N-+cold	6.91	1340.84	1.17529e+06	0.00114086	bb	806.151
31	210222_No-39_Pen_N-+HL_37	S. pennellii	N-+eL	6.91	966.608	1.16128e+06	0.000832367	bb	316.696
32	210222_No-40_Pen_HL+cold_38	S. pennellii	eL+cold	6.91	1198.34	1.12428e+06	0.00106588	bb	515.131
33	210222_No-41_Pen_triple_39	S. pennellii	N-+cold+eL	6.91	997.418	1.1706e+06	0.000852057	bb	871.444
34	210222_No-42_Lyt_control_40	S.lycopersicum	control	6.91	6495.56	1350611	0.00480935	bb	2271.96
35	210222_No-43_Lyt_warm_41	S.lycopersicum	warm	6.9	9563.69	1.13259e+06	0.00844412	bb	2660.7
36	210222_No-44_Pen_control_42	S. pennellii	control	6.91	1045.79	1245547	0.000839624	bb	784.87
37	210222_No-45_Pen_warm_43	S. pennellii	warm	6.9	1984.39	1083258	0.00183187	bb	1132.69
38	210222_No-46_Lyt_HL+cold_44	S.lycopersicum	eL+cold	6.9	17244.5	1.30496e+06	0.0132146	bb	7260.35
39	210222_No-47_Lyt_HL+cold_45	S.lycopersicum	eL+cold	6.9	17276	1.03066e+06	0.016762	bb	5460.92
40	210222_No-48_Lyt_HL+cold_46	S.lycopersicum	eL+cold	6.9	8438.77	1.23499e+06	0.00683306	bb	4417.52
41	210222_No-49_Lyt_HL+cold_47	S.lycopersicum	eL+cold	6.9	10754.4	1.24914e+06	0.00860942	bb	6448.12
42	210222_No-50_Pen_HL+cold_48	S. pennellii	eL+cold	6.9	2759.88	1.23917e+06	0.0022272	bb	1935.06
43	210222_No-51_Pen_HL+cold_49	S. pennellii	eL+cold	6.9	1165.35	1.17953e+06	0.000987979	bb	394.311
44	210222_No-52_Pen_HL+cold_49	S. pennellii	eL+cold	6.9	2281.01	1.21582e+06	0.00187612	bb	1393.66
45	210222_No-53_Pen_HL+cold_50	S. pennellii	eL+cold	6.9	826.532	1175841	0.000702928	bb	482.394
46	210222_No-54_Lyt_HL+cold_51	S.lycopersicum	eL+cold	6.9	13881.9	1.14916e+06	0.0120801	bb	10095.7
47	210222_No-55_Pen_HL+cold_52	S. pennellii	eL+cold	6.9	1766.41	1.21378e+06	0.00145529	bb	939.384
Compound 4: Quer-3-O-Hex-Pent-DHex		(Sum of Compound 3 and 4)
#	Name	Species	Sample	RT	A	IS Area	Response	Primary Flags	S/N
1	210222_No-1_L_control_02	S.lycopersicum	control	6.48	2133	1.09587e+06	0.0019464	bb	411.783
2	210222_No-2_L_HL_07	S.lycopersicum	eL	6.46	62694.8	1.18343e+06	0.0529772	bb	4185.55
3	210222_No-3_L_HL_08	S.lycopersicum	eL	6.46	25806.5	1.21431e+06	0.0212521	bb	4495.97
4	210222_No-4_L_HL_09	S.lycopersicum	eL	6.46	120889	1.18943e+06	0.101636	bb	11676.4
5	210222_No-5_L_cold+N-_10	S.lycopersicum	cold+N-	6.45	240074	1.2135e+06	0.197836	bb	11564.6
6	210222_No-7_L_triple_12	S.lycopersicum	N-+cold+eL	6.45	446258	1.21054e+06	0.368645	bb	18462.8
7	210222_No-9_P_cold_13	S. pennellii	cold	6.45	12566.1	1.22941e+06	0.0102212	bb	1684.29
8	210222_No-10_P_HL_14	S. pennellii	eL	6.45	6455.66	1.17279e+06	0.00550453	bb	1590.67
9	210222_No-11_P_N-_15	S. pennellii	N-	6.45	14070.3	1.21166e+06	0.0116124	bb	921.218
10	210222_No-12_P_cold+N-_16	S. pennellii	cold+N-	6.45	32615.2	1.209e+06	0.0269769	bb	5329.35
11	210222_No-13_P_HL+N-_17	S. pennellii	eL+N-	6.45	192117	1.20544e+06	0.159375	bb	18396.8
12	210222_No-14_P_triple_18	S. pennellii	N-+cold+eL	6.44	44390	1.19614e+06	0.037111	bb	4906.69
13	210222_No-15_L_control-2_19	S.lycopersicum	control-2	6.44	15321.5	1.12387e+06	0.0136329	bb	1792.2
14	210222_No-16_L_warm_20	S.lycopersicum	warm	6.44	17806.6	1.25111e+06	0.0142326	bb	2031.16
15	210222_No-17_S_control-2_21	S. pennellii	control-2	6.45	10355.6	1.24523e+06	0.00831623	bb	1246.55
16	210222_No-18_S_warm_22	S. pennellii	warm	6.44	11127.1	1150130	0.00967467	bb	1770.55
17	210222_No-21_P_control_23	S. pennellii	control	6.44	5830.5	1.20544e+06	0.00483683	bb	1537.09
18	210222_No-26_Lyt_control_24	S.lycopersicum	control	6.43	12301.9	1.23699e+06	0.00994502	bb	2485.11
19	210222_No-27_Lyt_N-_25	S.lycopersicum	N-	6.44	102567	1.25934e+06	0.081445	bb	11782.9
20	210222_No-28_Lyt_cold_26	S.lycopersicum	cold	6.44	22255.2	1.21062e+06	0.0183833	bb	3545.13
21	210222_No-29_Lyt_HL_27	S.lycopersicum	eL	6.44	23798.4	1.1559e+06	0.0205887	bb	2988.96
22	210222_No-30_Lyt_N-+cold_28	S.lycopersicum	N-+cold	6.43	178043	1.20945e+06	0.14721	bb	15347.8
23	210222_No-31_Lyt_N-+HL_29	S.lycopersicum	N-+eL	6.43	283071	1.17044e+06	0.241851	bb	17485.7
24	210222_No-32_Lyt_HL+cold_30	S.lycopersicum	eL+cold	6.44	60560.2	1.23783e+06	0.0489246	bb	6122.1
25	210222_No-33_Lyt_triple_31	S.lycopersicum	N-+cold+eL	6.43	305225	1.26715e+06	0.240874	bb	19073.5
26	210222_No-34_Pen_control_32	S. pennellii	control	6.44	58629.2	1.20921e+06	0.0484855	bb	5960.57
27	210222_No-35_Pen_N-_33	S. pennellii	N-	6.43	19557.1	1.1795e+06	0.0165807	bb	3239.08
28	210222_No-36_Pen_cold_34	S. pennellii	cold	6.44	3609.46	1.17625e+06	0.00306862	bb	730.859
29	210222_No-37_Pen_HL_35	S. pennellii	eL	6.43	4557.44	1.29276e+06	0.00352537	bb	912.057
30	210222_No-38_Pen_N-+cold_36	S. pennellii	N-+cold	6.43	12625.7	1.17529e+06	0.0107426	bb	2223.8
31	210222_No-39_Pen_N-+HL_37	S. pennellii	N-+eL	6.43	7467.95	1.16128e+06	0.00643081	bb	1910.84
32	210222_No-40_Pen_HL+cold_38	S. pennellii	eL+cold	6.43	7776.53	1.12428e+06	0.00691692	bb	1750.95
33	210222_No-41_Pen_triple_39	S. pennellii	N-+cold+eL	6.42	11849.9	1.1706e+06	0.0101229	bb	2392.15
34	210222_No-42_Lyt_control_40	S.lycopersicum	control	6.42	21304.5	1350611	0.015774	bb	3955.2
35	210222_No-43_Lyt_warm_41	S.lycopersicum	warm	6.42	27323.6	1.13259e+06	0.0241249	bb	4081.93
36	210222_No-44_Pen_control_42	S. pennellii	control	6.42	3707.65	1245547	0.00297672	bb	590.262
37	210222_No-45_Pen_warm_43	S. pennellii	warm	6.42	8327.21	1083258	0.00768719	bb	1978.98
38	210222_No-46_Lyt_HL+cold_44	S.lycopersicum	eL+cold	6.42	72796.6	1.30496e+06	0.0557846	bb	9088.1
39	210222_No-47_Lyt_HL+cold_45	S.lycopersicum	eL+cold	6.42	80137.4	1.03066e+06	0.0777532	bb	10110.4
40	210222_No-48_Lyt_HL+cold_46	S.lycopersicum	eL+cold	6.42	32931.5	1.23499e+06	0.0266653	bb	4623.75
41	210222_No-49_Lyt_HL+cold_47	S.lycopersicum	eL+cold	6.42	47746.9	1.24914e+06	0.0382238	bb	6216.28
42	210222_No-50_Pen_HL+cold_48	S. pennellii	eL+cold	6.41	19685.5	1.23917e+06	0.0158861	bb	2979.59
43	210222_No-51_Pen_HL+cold_49	S. pennellii	eL+cold	6.41	15444.2	1.17953e+06	0.0130935	bb	2081.1
44	210222_No-52_Pen_HL+cold_49	S. pennellii	eL+cold	6.41	16901.1	1.21582e+06	0.013901	bb	3358.95
45	210222_No-53_Pen_HL+cold_50	S. pennellii	eL+cold	6.41	11258.7	1175841	0.00957504	bb	2256.09
46	210222_No-54_Lyt_HL+cold_51	S.lycopersicum	eL+cold	6.41	60768.6	1.14916e+06	0.0528811	bb	5666.31
47	210222_No-55_Pen_HL+cold_52	S. pennellii	eL+cold	6.41	16567.6	1.21378e+06	0.0136496	bb	2234.9
Compound 5.1: Caffeoylquinic acid I
#	Name	Species	Sample	RT	Area	IS Area	Response	Primary Flags	S/N
1	210222_No-1_L_control_02	S.lycopersicum	control	4	1846.77	1.09587e+06	0.00168521	bb	59.164
2	210222_No-2_L_HL_07	S.lycopersicum	eL	3.99	39750.8	1.18343e+06	0.0335895	bb	454.88
3	210222_No-3_L_HL_08	S.lycopersicum	eL	4	46709.2	1.21431e+06	0.0384657	bb	553.729
4	210222_No-4_L_HL_09	S.lycopersicum	eL	3.99	73788.7	1.18943e+06	0.0620369	bb	871.174
5	210222_No-5_L_cold+N-_10	S.lycopersicum	cold+N-	3.99	92511.2	1.2135e+06	0.0762351	bb	714.284
6	210222_No-7_L_triple_12	S.lycopersicum	N-+cold+eL	3.99	84970.1	1.21054e+06	0.0701922	bb	708.241
7	210222_No-9_P_cold_13	S. pennellii	cold			1.22941e+06	0	MM-
8	210222_No-10_P_HL_14	S. pennellii	eL			1.17279e+06	0	MM-
9	210222_No-11_P_N-_15	S. pennellii	N-			1.21166e+06	0	MM-
10	210222_No-12_P_cold+N-_16	S. pennellii	cold+N-			1.209e+06	0	MM-
11	210222_No-13_P_HL+N-_17	S. pennellii	eL+N-			1.20544e+06	0	MM-
12	210222_No-14_P_triple_18	S. pennellii	N-+cold+eL			1.19614e+06	0	MM-
13	210222_No-15_L_control-2_19	S.lycopersicum	control-2	3.98	32967.1	1.12387e+06	0.0293337	bb	490.631
14	210222_No-16_L_warm_20	S.lycopersicum	warm	3.98	33172.6	1.25111e+06	0.0265145	bb	780.9
15	210222_No-17_S_control-2_21	S. pennellii	control-2			1.24523e+06	0	MM-
16	210222_No-18_S_warm_22	S. pennellii	warm			1150130	0	MM-
17	210222_No-21_P_control_23	S. pennellii	control			1.20544e+06	0	MM-
18	210222_No-26_Lyt_control_24	S.lycopersicum	control	3.97	7467.36	1.23699e+06	0.00603672	bb	193.213
19	210222_No-27_Lyt_N-_25	S.lycopersicum	N-	3.97	48686.6	1.25934e+06	0.0386602	bb	668.823
20	210222_No-28_Lyt_cold_26	S.lycopersicum	cold	3.98	10483.6	1.21062e+06	0.00865969	bb	236.136
21	210222_No-29_Lyt_HL_27	S.lycopersicum	eL	3.98	17853.5	1.1559e+06	0.0154456	bb	509.137
22	210222_No-30_Lyt_N-+cold_28	S.lycopersicum	N-+cold	3.97	68227.1	1.20945e+06	0.0564116	bb	897.751
23	210222_No-31_Lyt_N-+HL_29	S.lycopersicum	N-+eL	3.98	79566.9	1.17044e+06	0.0679806	bb	761.638
24	210222_No-32_Lyt_HL+cold_30	S.lycopersicum	eL+cold	3.98	29591.1	1.23783e+06	0.0239057	bb	346.721
25	210222_No-33_Lyt_triple_31	S.lycopersicum	N-+cold+eL	3.97	72320.2	1.26715e+06	0.0570729	bb	705.606
26	210222_No-34_Pen_control_32	S. pennellii	control			1.20921e+06	0	MM-
27	210222_No-35_Pen_N-_33	S. pennellii	N-			1.1795e+06	0	MM-
28	210222_No-36_Pen_cold_34	S. pennellii	cold			1.17625e+06	0	MM-
29	210222_No-37_Pen_HL_35	S. pennellii	eL			1.29276e+06	0	MM-
30	210222_No-38_Pen_N-+cold_36	S. pennellii	N-+cold			1.17529e+06	0	MM-
31	210222_No-39_Pen_N-+HL_37	S. pennellii	N-+eL			1.16128e+06	0	MM-
32	210222_No-40_Pen_HL+cold_38	S. pennellii	eL+cold			1.12428e+06	0	MM-
33	210222_No-41_Pen_triple_39	S. pennellii	N-+cold+eL			1.1706e+06	0	MM-
34	210222_No-42_Lyt_control_40	S.lycopersicum	control	3.96	26673.7	1350611	0.0197494	bb	769.966
35	210222_No-43_Lyt_warm_41	S.lycopersicum	warm	3.95	23050.7	1.13259e+06	0.0203523	bb	647.492
36	210222_No-44_Pen_control_42	S. pennellii	control			1245547	0	MM-
37	210222_No-45_Pen_warm_43	S. pennellii	warm			1083258	0	MM-
38	210222_No-46_Lyt_HL+cold_44	S.lycopersicum	eL+cold	3.95	49213.8	1.30496e+06	0.0377129	bb	472.007
39	210222_No-47_Lyt_HL+cold_45	S.lycopersicum	eL+cold	3.95	43491.2	1.03066e+06	0.0421973	bb	506.956
40	210222_No-48_Lyt_HL+cold_46	S.lycopersicum	eL+cold	3.95	34819.9	1.23499e+06	0.0281944	bb	472.793
41	210222_No-49_Lyt_HL+cold_47	S.lycopersicum	eL+cold	3.95	39556.8	1.24914e+06	0.0316672	bb	483.743
42	210222_No-50_Pen_HL+cold_48	S. pennellii	eL+cold			1.23917e+06	0	MM-
43	210222_No-51_Pen_HL+cold_49	S. pennellii	eL+cold			1.17953e+06	0	MM-
44	210222_No-52_Pen_HL+cold_49	S. pennellii	eL+cold			1.21582e+06	0	MM-
45	210222_No-53_Pen_HL+cold_50	S. pennellii	eL+cold			1175841	0	MM-
46	210222_No-54_Lyt_HL+cold_51	S.lycopersicum	eL+cold	3.95	41525.6	1.14916e+06	0.0361358	bb	609.22
47	210222_No-55_Pen_HL+cold_52	S. pennellii	eL+cold			1.21378e+06	0	MM-
Compound 5.2: Caffeoylquinic acid II
#	Name	Species	Sample	RT	Area	IS Area	Response	Primary Flags	S/N
1	210222_No-1_L_control_02	S.lycopersicum	control	4.87	24544.8	1.09587e+06	0.0223975	bb	500.308
2	210222_No-2_L_HL_07	S.lycopersicum	eL	4.86	1.79387e+06	1.18343e+06	1.51582	bb	15004.5
3	210222_No-3_L_HL_08	S.lycopersicum	eL	4.87	788264	1.21431e+06	0.649148	bb	6836.74
4	210222_No-4_L_HL_09	S.lycopersicum	eL	4.86	4323489	1.18943e+06	3.63492	bb	38149.8
5	210222_No-5_L_cold+N-_10	S.lycopersicum	cold+N-	4.86	6819398	1.2135e+06	5.61961	bb	29142
6	210222_No-7_L_triple_12	S.lycopersicum	N-+cold+eL	4.85	7.64251e+06	1.21054e+06	6.31333	bb	33659.8
7	210222_No-9_P_cold_13	S. pennellii	cold	4.86	2383666	1.22941e+06	1.93887	bb	20909.2
8	210222_No-10_P_HL_14	S. pennellii	eL	4.86	1.02796e+06	1.17279e+06	0.876509	bb	10750.1
9	210222_No-11_P_N-_15	S. pennellii	N-	4.86	2.91509e+06	1.21166e+06	2.40586	bb	32950
10	210222_No-12_P_cold+N-_16	S. pennellii	cold+N-	4.85	6309576	1.209e+06	5.21882	bb	38259.2
11	210222_No-13_P_HL+N-_17	S. pennellii	eL+N-	4.85	5.29579e+06	1.20544e+06	4.39325	bb	31145.3
12	210222_No-14_P_triple_18	S. pennellii	N-+cold+eL	4.85	5.58092e+06	1.19614e+06	4.66577	bb	31774.2
13	210222_No-15_L_control-2_19	S.lycopersicum	control-2	4.85	312951	1.12387e+06	0.27846	bb	2814.97
14	210222_No-16_L_warm_20	S.lycopersicum	warm	4.85	271399	1.25111e+06	0.216926	bb	4287.2
15	210222_No-17_S_control-2_21	S. pennellii	control-2	4.86	1.25445e+06	1.24523e+06	1.0074	bb	13899.5
16	210222_No-18_S_warm_22	S. pennellii	warm	4.85	779628	1150130	0.677861	bb	8834.72
17	210222_No-21_P_control_23	S. pennellii	control	4.84	856642	1.20544e+06	0.710648	bb	9760.41
18	210222_No-26_Lyt_control_24	S.lycopersicum	control	4.84	113807	1.23699e+06	0.092003	bb	1930.65
19	210222_No-27_Lyt_N-_25	S.lycopersicum	N-	4.84	2.46717e+06	1.25934e+06	1.95909	bb	24951.2
20	210222_No-28_Lyt_cold_26	S.lycopersicum	cold	4.84	381082	1.21062e+06	0.314781	bb	5495.85
21	210222_No-29_Lyt_HL_27	S.lycopersicum	eL	4.84	375609	1.1559e+06	0.32495	bb	7430.02
22	210222_No-30_Lyt_N-+cold_28	S.lycopersicum	N-+cold	4.84	4618574	1.20945e+06	3.81873	bb	44627
23	210222_No-31_Lyt_N-+HL_29	S.lycopersicum	N-+eL	4.84	4.16083e+06	1.17044e+06	3.55495	bb	29485.5
24	210222_No-32_Lyt_HL+cold_30	S.lycopersicum	eL+cold	4.84	1.35304e+06	1.23783e+06	1.09307	bb	11679.9
25	210222_No-33_Lyt_triple_31	S.lycopersicum	N-+cold+eL	4.84	5854042	1.26715e+06	4.61984	bb	36357.9
26	210222_No-34_Pen_control_32	S. pennellii	control	4.84	3.02827e+06	1.20921e+06	2.50433	bb	31191.7
27	210222_No-35_Pen_N-_33	S. pennellii	N-	4.84	2085097	1.1795e+06	1.76777	bb	20065.2
28	210222_No-36_Pen_cold_34	S. pennellii	cold	4.84	600504	1.17625e+06	0.510524	bb	7353.1
29	210222_No-37_Pen_HL_35	S. pennellii	eL	4.84	697129	1.29276e+06	0.539257	bb	4852.28
30	210222_No-38_Pen_N-+cold_36	S. pennellii	N-+cold	4.83	1.46571e+06	1.17529e+06	1.24711	bb	14622.4
31	210222_No-39_Pen_N-+HL_37	S. pennellii	N-+eL	4.83	539799	1.16128e+06	0.464833	bb	6730.69
32	210222_No-40_Pen_HL+cold_38	S. pennellii	eL+cold	4.83	1.15678e+06	1.12428e+06	1.02891	bb	13193.3
33	210222_No-41_Pen_triple_39	S. pennellii	N-+cold+eL	4.83	916893	1.1706e+06	0.783267	bb	10543.6
34	210222_No-42_Lyt_control_40	S.lycopersicum	control	4.83	271956	1350611	0.201358	bb	5023.94
35	210222_No-43_Lyt_warm_41	S.lycopersicum	warm	4.83	167545	1.13259e+06	0.147932	bb	3262.06
36	210222_No-44_Pen_control_42	S. pennellii	control	4.83	368367	1245547	0.295747	bb	6738.57
37	210222_No-45_Pen_warm_43	S. pennellii	warm	4.83	457447	1083258	0.422288	bb	8594.63
38	210222_No-46_Lyt_HL+cold_44	S.lycopersicum	eL+cold	4.82	2.63248e+06	1.30496e+06	2.01729	bb	19237.2
39	210222_No-47_Lyt_HL+cold_45	S.lycopersicum	eL+cold	4.82	2.81501e+06	1.03066e+06	2.73126	bb	24510.1
40	210222_No-48_Lyt_HL+cold_46	S.lycopersicum	eL+cold	4.82	2.50846e+06	1.23499e+06	2.03115	bb	26274.4
41	210222_No-49_Lyt_HL+cold_47	S.lycopersicum	eL+cold	4.82	2248625	1.24914e+06	1.80014	bb	20435.6
42	210222_No-50_Pen_HL+cold_48	S. pennellii	eL+cold	4.82	3.9968e+06	1.23917e+06	3.22539	bb	28787.7
43	210222_No-51_Pen_HL+cold_49	S. pennellii	eL+cold	4.82	4.03384e+06	1.17953e+06	3.41987	bb	40319
44	210222_No-52_Pen_HL+cold_49	S. pennellii	eL+cold	4.81	5.00494e+06	1.21582e+06	4.11653	bb	42421.5
45	210222_No-53_Pen_HL+cold_50	S. pennellii	eL+cold	4.81	2.36495e+06	1175841	2.01129	bb	24603.6
46	210222_No-54_Lyt_HL+cold_51	S.lycopersicum	eL+cold	4.81	2.61643e+06	1.14916e+06	2.27683	bb	29308.2
47	210222_No-55_Pen_HL+cold_52	S. pennellii	eL+cold	4.82	3.55666e+06	1.21378e+06	2.93023	bb	23392.5
Compound 5.3: Caffeoylquinic acid III
#	Name	Species	Sample	RT	Area	IS Area	Response	Primary Flags	S/N
1	210222_No-1_L_control_02	S.lycopersicum	control	5.6	482.843	1.09587e+06	0.000440603	bb	17.927
2	210222_No-2_L_HL_07	S.lycopersicum	eL	5.58	48546.8	1.18343e+06	0.0410222	bb	528.646
3	210222_No-3_L_HL_08	S.lycopersicum	eL	5.59	14930.1	1.21431e+06	0.0122952	bb	173.567
4	210222_No-4_L_HL_09	S.lycopersicum	eL	5.58	123356	1.18943e+06	0.10371	bb	1377.93
5	210222_No-5_L_cold+N-_10	S.lycopersicum	cold+N-	5.58	171339	1.2135e+06	0.141194	bb	1161.39
6	210222_No-7_L_triple_12	S.lycopersicum	N-+cold+eL	5.58	187169	1.21054e+06	0.154617	bb	1444.95
7	210222_No-9_P_cold_13	S. pennellii	cold	5.58	77874.4	1.22941e+06	0.0633427	bb	841.156
8	210222_No-10_P_HL_14	S. pennellii	eL	5.58	43464.8	1.17279e+06	0.0370611	bb	607.782
9	210222_No-11_P_N-_15	S. pennellii	N-	5.58	109397	1.21166e+06	0.0902867	bb	1532.97
10	210222_No-12_P_cold+N-_16	S. pennellii	cold+N-	5.57	172445	1.209e+06	0.142634	bb	1567.84
11	210222_No-13_P_HL+N-_17	S. pennellii	eL+N-	5.57	482526	1.20544e+06	0.400291	bb	3636.05
12	210222_No-14_P_triple_18	S. pennellii	N-+cold+eL	5.57	155837	1.19614e+06	0.130283	bb	1292.61
13	210222_No-15_L_control-2_19	S.lycopersicum	control-2	5.57	5835.36	1.12387e+06	0.00519222	bb	84.809
14	210222_No-16_L_warm_20	S.lycopersicum	warm	5.57	4823.75	1.25111e+06	0.00385556	bb	111.776
15	210222_No-17_S_control-2_21	S. pennellii	control-2	5.57	31868.7	1.24523e+06	0.0255926	bb	488.286
16	210222_No-18_S_warm_22	S. pennellii	warm	5.57	32971.3	1150130	0.0286675	bb	497.292
17	210222_No-21_P_control_23	S. pennellii	control	5.56	17072	1.20544e+06	0.0141625	bb	267.933
18	210222_No-26_Lyt_control_24	S.lycopersicum	control	5.56	1609.49	1.23699e+06	0.00130114	bb	35.375
19	210222_No-27_Lyt_N-_25	S.lycopersicum	N-	5.56	37700.7	1.25934e+06	0.0299368	bb	485.492
20	210222_No-28_Lyt_cold_26	S.lycopersicum	cold	5.56	4675.12	1.21062e+06	0.00386175	bb	96.248
21	210222_No-29_Lyt_HL_27	S.lycopersicum	eL	5.57	5150.71	1.1559e+06	0.00445603	bb	135.666
22	210222_No-30_Lyt_N-+cold_28	S.lycopersicum	N-+cold	5.56	71202.6	1.20945e+06	0.0588718	bb	900.06
23	210222_No-31_Lyt_N-+HL_29	S.lycopersicum	N-+eL	5.56	70143.2	1.17044e+06	0.0599292	bb	650.206
24	210222_No-32_Lyt_HL+cold_30	S.lycopersicum	eL+cold	5.56	20570.4	1.23783e+06	0.0166181	bb	230.79
25	210222_No-33_Lyt_triple_31	S.lycopersicum	N-+cold+eL	5.56	110976	1.26715e+06	0.0875787	bb	984.16
26	210222_No-34_Pen_control_32	S. pennellii	control	5.57	68924.6	1.20921e+06	0.0569995	bb	913.768
27	210222_No-35_Pen_N-_33	S. pennellii	N-	5.56	72138.5	1.1795e+06	0.06116	bb	889.178
28	210222_No-36_Pen_cold_34	S. pennellii	cold	5.56	11187	1.17625e+06	0.00951068	bb	173.384
29	210222_No-37_Pen_HL_35	S. pennellii	eL	5.55	11185.7	1.29276e+06	0.00865262	bb	109.835
30	210222_No-38_Pen_N-+cold_36	S. pennellii	N-+cold	5.56	24338.8	1.17529e+06	0.0207088	bb	321.816
31	210222_No-39_Pen_N-+HL_37	S. pennellii	N-+eL	5.56	11518.7	1.16128e+06	0.00991902	bb	203.526
32	210222_No-40_Pen_HL+cold_38	S. pennellii	eL+cold	5.55	16949.4	1.12428e+06	0.0150758	bb	255.762
33	210222_No-41_Pen_triple_39	S. pennellii	N-+cold+eL	5.55	18374.6	1.1706e+06	0.0156967	bb	275.649
34	210222_No-42_Lyt_control_40	S.lycopersicum	control	5.55	3709.79	1350611	0.00274675	bb	104.176
35	210222_No-43_Lyt_warm_41	S.lycopersicum	warm	5.55	2695.97	1.13259e+06	0.00238037	bb	72.554
36	210222_No-44_Pen_control_42	S. pennellii	control	5.55	6348.96	1245547	0.00509732	bb	159.901
37	210222_No-45_Pen_warm_43	S. pennellii	warm	5.55	8740.51	1083258	0.00806872	bb	218.321
38	210222_No-46_Lyt_HL+cold_44	S.lycopersicum	eL+cold	5.55	74704.7	1.30496e+06	0.0572468	bb	710.617
39	210222_No-47_Lyt_HL+cold_45	S.lycopersicum	eL+cold	5.55	106345	1.03066e+06	0.103181	bb	1129.38
40	210222_No-48_Lyt_HL+cold_46	S.lycopersicum	eL+cold	5.55	75365.6	1.23499e+06	0.0610252	bb	987.6
41	210222_No-49_Lyt_HL+cold_47	S.lycopersicum	eL+cold	5.55	78624.1	1.24914e+06	0.0629427	bb	900.552
42	210222_No-50_Pen_HL+cold_48	S. pennellii	eL+cold	5.54	162380	1.23917e+06	0.131039	bb	1446.09
43	210222_No-51_Pen_HL+cold_49	S. pennellii	eL+cold	5.54	201047	1.17953e+06	0.170446	bb	2482.23
44	210222_No-52_Pen_HL+cold_49	S. pennellii	eL+cold	5.54	179783	1.21582e+06	0.14787	bb	2066.38
45	210222_No-53_Pen_HL+cold_50	S. pennellii	eL+cold	5.54	130250	1175841	0.110772	bb	1661.65
46	210222_No-54_Lyt_HL+cold_51	S.lycopersicum	eL+cold	5.54	93503.6	1.14916e+06	0.0813672	bb	1300.66
47	210222_No-55_Pen_HL+cold_52	S. pennellii	eL+cold	5.54	182144	1.21378e+06	0.150063	bb	1495.43
Compound 6.1: Caffeoylglucaric acid I
#	Name	Species	Sample	RT	Area	IS Area	Response	Primary Flags	S/N
1	210222_No-1_L_control_02	S.lycopersicum	control	3.41	73.997	1.09587e+06	6.75236e-05	bb	3.41
2	210222_No-2_L_HL_07	S.lycopersicum	eL	3.41	1859.04	1.18343e+06	0.0015709	bb	80.099
3	210222_No-3_L_HL_08	S.lycopersicum	eL	3.41	1181.93	1.21431e+06	0.000973339	bb	62.37
4	210222_No-4_L_HL_09	S.lycopersicum	eL	3.41	1900.66	1.18943e+06	0.00159796	bb	78.328
5	210222_No-5_L_cold+N-_10	S.lycopersicum	cold+N-	3.41	2241.28	1.2135e+06	0.00184696	bb	115.272
6	210222_No-7_L_triple_12	S.lycopersicum	N-+cold+eL	3.4	2458.55	1.21054e+06	0.00203096	bb	118.477
7	210222_No-9_P_cold_13	S. pennellii	cold	3.4	198.898	1.22941e+06	0.000161783	bb	10.881
8	210222_No-10_P_HL_14	S. pennellii	eL	3.41	142.248	1.17279e+06	0.00012129	bb	7.33
9	210222_No-11_P_N-_15	S. pennellii	N-	3.41	358.511	1.21166e+06	0.000295884	bb	20.839
10	210222_No-12_P_cold+N-_16	S. pennellii	cold+N-	3.4	621.867	1.209e+06	0.000514363	bb	24.34
11	210222_No-13_P_HL+N-_17	S. pennellii	eL+N-	3.4	1347.01	1.20544e+06	0.00111744	bb	39.366
12	210222_No-14_P_triple_18	S. pennellii	N-+cold+eL	3.4	696.175	1.19614e+06	0.000582018	bb	22.714
13	210222_No-15_L_control-2_19	S.lycopersicum	control-2	3.39	510.288	1.12387e+06	0.000454047	bb	28.165
14	210222_No-16_L_warm_20	S.lycopersicum	warm	3.41	490.205	1.25111e+06	0.000391815	bb	27.25
15	210222_No-17_S_control-2_21	S. pennellii	control-2	3.41	440.623	1.24523e+06	0.000353848	bb	29.376
16	210222_No-18_S_warm_22	S. pennellii	warm	3.4	334.026	1150130	0.000290425	bb	15.11
17	210222_No-21_P_control_23	S. pennellii	control	3.41	320.36	1.20544e+06	0.000265762	bb	13.741
18	210222_No-26_Lyt_control_24	S.lycopersicum	control	3.4	170.142	1.23699e+06	0.000137545	MM	12.854
19	210222_No-27_Lyt_N-_25	S.lycopersicum	N-	3.39	1394.53	1.25934e+06	0.00110734	bb	50.876
20	210222_No-28_Lyt_cold_26	S.lycopersicum	cold	3.39	195.899	1.21062e+06	0.000161817	bb	17.298
21	210222_No-29_Lyt_HL_27	S.lycopersicum	eL	3.39	172.292	1.1559e+06	0.000149055	bb	9.236
22	210222_No-30_Lyt_N-+cold_28	S.lycopersicum	N-+cold	3.39	1142.6	1.20945e+06	0.000944722	bb	52.618
23	210222_No-31_Lyt_N-+HL_29	S.lycopersicum	N-+eL	3.4	2077.87	1.17044e+06	0.00177529	bb	55.48
24	210222_No-32_Lyt_HL+cold_30	S.lycopersicum	eL+cold	3.4	671.406	1.23783e+06	0.000542406	bb	43.17
25	210222_No-33_Lyt_triple_31	S.lycopersicum	N-+cold+eL	3.39	1505.12	1.26715e+06	0.00118779	bb	62.647
26	210222_No-34_Pen_control_32	S. pennellii	control	3.39	289.509	1.20921e+06	0.000239419	bb	16.027
27	210222_No-35_Pen_N-_33	S. pennellii	N-	3.4	316.835	1.1795e+06	0.000268617	bb	14.379
28	210222_No-36_Pen_cold_34	S. pennellii	cold	3.39	33.878	1.17625e+06	2.88017e-05	bb	3.664
29	210222_No-37_Pen_HL_35	S. pennellii	eL	3.4	117.154	1.29276e+06	9.06233e-05	bb	5.844
30	210222_No-38_Pen_N-+cold_36	S. pennellii	N-+cold	3.41	15.654	1.17529e+06	1.33193e-05	bb	2.149
31	210222_No-39_Pen_N-+HL_37	S. pennellii	N-+eL	3.49	68.341	1.16128e+06	5.88499e-05	bb	5.945
32	210222_No-40_Pen_HL+cold_38	S. pennellii	eL+cold	3.38	68.798	1.12428e+06	6.11932e-05	bb	5.533
33	210222_No-41_Pen_triple_39	S. pennellii	N-+cold+eL	3.47	91.655	1.1706e+06	7.82974e-05	bb	3.865
34	210222_No-42_Lyt_control_40	S.lycopersicum	control	3.39	292.356	1350611	0.000216462	bb	20.14
35	210222_No-43_Lyt_warm_41	S.lycopersicum	warm	3.39	234.208	1.13259e+06	0.000206791	bb	16.187
36	210222_No-44_Pen_control_42	S. pennellii	control	3.39	57.042	1245547	4.57967e-05	bb	4.873
37	210222_No-45_Pen_warm_43	S. pennellii	warm	3.39	17.837	1083258	1.64661e-05	bb	1.908
38	210222_No-46_Lyt_HL+cold_44	S.lycopersicum	eL+cold	3.38	1864.75	1.30496e+06	0.00142897	bb	106.788
39	210222_No-47_Lyt_HL+cold_45	S.lycopersicum	eL+cold	3.38	1606.7	1.03066e+06	0.0015589	bb	89.931
40	210222_No-48_Lyt_HL+cold_46	S.lycopersicum	eL+cold	3.38	1212.3	1.23499e+06	0.000981625	bb	50.271
41	210222_No-49_Lyt_HL+cold_47	S.lycopersicum	eL+cold	3.37	1516.88	1.24914e+06	0.00121434	bb	78.047
42	210222_No-50_Pen_HL+cold_48	S. pennellii	eL+cold	3.38	475.204	1.23917e+06	0.000383486	bb	26.133
43	210222_No-51_Pen_HL+cold_49	S. pennellii	eL+cold	3.38	542.035	1.17953e+06	0.000459535	bb	24.671
44	210222_No-52_Pen_HL+cold_49	S. pennellii	eL+cold	3.38	727.718	1.21582e+06	0.000598543	bb	20.776
45	210222_No-53_Pen_HL+cold_50	S. pennellii	eL+cold	3.38	279.747	1175841	0.000237912	bb	13.279
46	210222_No-54_Lyt_HL+cold_51	S.lycopersicum	eL+cold	3.37	1249.62	1.14916e+06	0.00108743	bb	70.503
47	210222_No-55_Pen_HL+cold_52	S. pennellii	eL+cold	3.38	553.083	1.21378e+06	0.00045567	bb	21.929
Compound 6.2: Caffeoylglucaric acid II
#	Name	Species	Sample	RT	Area	IS Area	Response	Primary Flags	S/N
1	210222_No-1_L_control_02	S.lycopersicum	control	3.63	286.506	1.09587e+06	0.000261442	bb	9.343
2	210222_No-2_L_HL_07	S.lycopersicum	eL	3.61	7459.46	1.18343e+06	0.00630326	bb	303.775
3	210222_No-3_L_HL_08	S.lycopersicum	eL	3.61	4101.37	1.21431e+06	0.00337754	bb	186.575
4	210222_No-4_L_HL_09	S.lycopersicum	eL	3.61	3851.96	1.18943e+06	0.00323849	bb	170.4
5	210222_No-5_L_cold+N-_10	S.lycopersicum	cold+N-	3.61	7455.35	1.2135e+06	0.00614368	bb	326.728
6	210222_No-7_L_triple_12	S.lycopersicum	N-+cold+eL	3.61	5091.1	1.21054e+06	0.00420566	bb	237.058
7	210222_No-9_P_cold_13	S. pennellii	cold	3.61	816.212	1.22941e+06	0.000663904	bb	31.215
8	210222_No-10_P_HL_14	S. pennellii	eL	3.61	184.438	1.17279e+06	0.000157264	bb	14.186
9	210222_No-11_P_N-_15	S. pennellii	N-	3.61	1428.86	1.21166e+06	0.00117926	bb	72.078
10	210222_No-12_P_cold+N-_16	S. pennellii	cold+N-	3.6	1189.85	1.209e+06	0.000984161	bb	56.148
11	210222_No-13_P_HL+N-_17	S. pennellii	eL+N-	3.61	3429.71	1.20544e+06	0.0028452	bb	95.805
12	210222_No-14_P_triple_18	S. pennellii	N-+cold+eL	3.61	1407.07	1.19614e+06	0.00117634	bb	53.461
13	210222_No-15_L_control-2_19	S.lycopersicum	control-2	3.6	1534.12	1.12387e+06	0.00136504	bb	89.167
14	210222_No-16_L_warm_20	S.lycopersicum	warm	3.6	1347.89	1.25111e+06	0.00107735	bb	80.193
15	210222_No-17_S_control-2_21	S. pennellii	control-2	3.61	925.528	1.24523e+06	0.000743258	bb	66.443
16	210222_No-18_S_warm_22	S. pennellii	warm	3.59	616.695	1150130	0.000536196	bb	35.601
17	210222_No-21_P_control_23	S. pennellii	control	3.6	592.573	1.20544e+06	0.000491583	bb	37.085
18	210222_No-26_Lyt_control_24	S.lycopersicum	control	3.59	453.193	1.23699e+06	0.000366367	bb	34.036
19	210222_No-27_Lyt_N-_25	S.lycopersicum	N-	3.59	3264.96	1.25934e+06	0.00259259	bb	143.711
20	210222_No-28_Lyt_cold_26	S.lycopersicum	cold	3.59	1162.88	1.21062e+06	0.000960561	bb	85.58
21	210222_No-29_Lyt_HL_27	S.lycopersicum	eL	3.6	1215.58	1.1559e+06	0.00105163	bb	57.365
22	210222_No-30_Lyt_N-+cold_28	S.lycopersicum	N-+cold	3.59	4749	1.20945e+06	0.00392657	bb	197.76
23	210222_No-31_Lyt_N-+HL_29	S.lycopersicum	N-+eL	3.59	4436.49	1.17044e+06	0.00379046	bb	127.739
24	210222_No-32_Lyt_HL+cold_30	S.lycopersicum	eL+cold	3.59	2955.34	1.23783e+06	0.00238752	bb	200.009
25	210222_No-33_Lyt_triple_31	S.lycopersicum	N-+cold+eL	3.59	4202.68	1.26715e+06	0.00331663	bb	172.816
26	210222_No-34_Pen_control_32	S. pennellii	control	3.59	791.196	1.20921e+06	0.000654307	bb	46.119
27	210222_No-35_Pen_N-_33	S. pennellii	N-	3.59	912.561	1.1795e+06	0.000773682	bb	57.451
28	210222_No-36_Pen_cold_34	S. pennellii	cold	3.6	196.868	1.17625e+06	0.000167369	bb	16.625
29	210222_No-37_Pen_HL_35	S. pennellii	eL	3.58	464.006	1.29276e+06	0.000358927	bb	24.67
30	210222_No-38_Pen_N-+cold_36	S. pennellii	N-+cold	3.59	563.618	1.17529e+06	0.000479557	bb	37.61
31	210222_No-39_Pen_N-+HL_37	S. pennellii	N-+eL	3.59	486.483	1.16128e+06	0.000418921	bb	22.783
32	210222_No-40_Pen_HL+cold_38	S. pennellii	eL+cold	3.58	403.931	1.12428e+06	0.000359281	bb	23.544
33	210222_No-41_Pen_triple_39	S. pennellii	N-+cold+eL	3.59	231.148	1.1706e+06	0.000197461	bb	16.042
34	210222_No-42_Lyt_control_40	S.lycopersicum	control	3.58	1070.1	1350611	0.000792307	bb	78.72
35	210222_No-43_Lyt_warm_41	S.lycopersicum	warm	3.58	882.39	1.13259e+06	0.000779093	bb	58.675
36	210222_No-44_Pen_control_42	S. pennellii	control	3.58	202.828	1245547	0.000162843	bb	17.867
37	210222_No-45_Pen_warm_43	S. pennellii	warm	3.58	293.63	1083258	0.000271062	bb	22.441
38	210222_No-46_Lyt_HL+cold_44	S.lycopersicum	eL+cold	3.58	6116.69	1.30496e+06	0.00468727	bb	325.156
39	210222_No-47_Lyt_HL+cold_45	S.lycopersicum	eL+cold	3.58	6790.99	1.03066e+06	0.00658894	bb	376.87
40	210222_No-48_Lyt_HL+cold_46	S.lycopersicum	eL+cold	3.58	3955.73	1.23499e+06	0.00320304	bb	172.269
41	210222_No-49_Lyt_HL+cold_47	S.lycopersicum	eL+cold	3.57	6231.7	1.24914e+06	0.0049888	bb	309.321
42	210222_No-50_Pen_HL+cold_48	S. pennellii	eL+cold	3.58	1446.76	1.23917e+06	0.00116753	bb	63.021
43	210222_No-51_Pen_HL+cold_49	S. pennellii	eL+cold	3.58	1248.09	1.17953e+06	0.00105813	bb	67.894
44	210222_No-52_Pen_HL+cold_49	S. pennellii	eL+cold	3.57	1203.76	1.21582e+06	0.000990087	bb	36.51
45	210222_No-53_Pen_HL+cold_50	S. pennellii	eL+cold	3.57	592.728	1175841	0.000504089	bb	26.94
46	210222_No-54_Lyt_HL+cold_51	S.lycopersicum	eL+cold	3.57	5658.26	1.14916e+06	0.00492384	bb	273.402
47	210222_No-55_Pen_HL+cold_52	S. pennellii	eL+cold	3.58	1477.58	1.21378e+06	0.00121733	bb	55.924
Compound 6.3: Caffeoylglucaric acid III
#	Name	Species	Sample	RT	Area	IS Area	Response	Primary Flags	S/N
1	210222_No-1_L_control_02	S.lycopersicum	control	4.83	11.565	1.09587e+06	1.05533e-05	bb	1.206
2	210222_No-2_L_HL_07	S.lycopersicum	eL	4.87	570.866	1.18343e+06	0.000482383	bb	21.306
3	210222_No-3_L_HL_08	S.lycopersicum	eL	4.87	194.781	1.21431e+06	0.000160405	bb	7.962
4	210222_No-4_L_HL_09	S.lycopersicum	eL	4.87	2383.22	1.18943e+06	0.00200366	bb	96.336
5	210222_No-5_L_cold+N-_10	S.lycopersicum	cold+N-	4.86	5566.76	1.2135e+06	0.00458736	bb	206.161
6	210222_No-7_L_triple_12	S.lycopersicum	N-+cold+eL	4.86	7113.2	1.21054e+06	0.00587608	bb	272.028
7	210222_No-9_P_cold_13	S. pennellii	cold	4.86	1345.95	1.22941e+06	0.00109479	bb	59.992
8	210222_No-10_P_HL_14	S. pennellii	eL	4.86	261.731	1.17279e+06	0.00022317	bb	14.866
9	210222_No-11_P_N-_15	S. pennellii	N-	4.85	1938.38	1.21166e+06	0.00159977	bb	99.045
10	210222_No-12_P_cold+N-_16	S. pennellii	cold+N-	4.86	5482.11	1.209e+06	0.00453441	bb	222.309
11	210222_No-13_P_HL+N-_17	S. pennellii	eL+N-	4.85	5290.94	1.20544e+06	0.00438923	bb	132.068
12	210222_No-14_P_triple_18	S. pennellii	N-+cold+eL	4.85	4247.19	1.19614e+06	0.00355075	bb	138.019
13	210222_No-15_L_control-2_19	S.lycopersicum	control-2	4.85	61.615	1.12387e+06	5.48242e-05	bb	2.521
14	210222_No-16_L_warm_20	S.lycopersicum	warm	4.9	95.277	1.25111e+06	7.61538e-05	bb	3.001
15	210222_No-17_S_control-2_21	S. pennellii	control-2	4.86	466.66	1.24523e+06	0.000374758	bb	24.631
16	210222_No-18_S_warm_22	S. pennellii	warm	4.85	331.659	1150130	0.000288367	bb	10.142
17	210222_No-21_P_control_23	S. pennellii	control	4.84	244.997	1.20544e+06	0.000203243	bb	15.678
18	210222_No-26_Lyt_control_24	S.lycopersicum	control	4.83	47.389	1.23699e+06	3.83099e-05	bb	2.026
19	210222_No-27_Lyt_N-_25	S.lycopersicum	N-	4.84	1169.6	1.25934e+06	0.000928734	bb	44.115
20	210222_No-28_Lyt_cold_26	S.lycopersicum	cold	4.85	90.408	1.21062e+06	7.46789e-05	bb	7.978
21	210222_No-29_Lyt_HL_27	S.lycopersicum	eL	4.86	76.11	1.1559e+06	6.5845e-05	bb	3.302
22	210222_No-30_Lyt_N-+cold_28	S.lycopersicum	N-+cold	4.84	2882.19	1.20945e+06	0.00238305	bb	104.936
23	210222_No-31_Lyt_N-+HL_29	S.lycopersicum	N-+eL	4.84	2325.75	1.17044e+06	0.00198708	bb	65.589
24	210222_No-32_Lyt_HL+cold_30	S.lycopersicum	eL+cold	4.85	396.992	1.23783e+06	0.000320716	bb	25.901
25	210222_No-33_Lyt_triple_31	S.lycopersicum	N-+cold+eL	4.84	4709.94	1.26715e+06	0.00371695	bb	166.068
26	210222_No-34_Pen_control_32	S. pennellii	control	4.84	2219.72	1.20921e+06	0.00183567	bb	110.938
27	210222_No-35_Pen_N-_33	S. pennellii	N-	4.84	1236.84	1.1795e+06	0.00104861	bb	61.027
28	210222_No-36_Pen_cold_34	S. pennellii	cold	4.84	192.854	1.17625e+06	0.000163956	bb	16.581
29	210222_No-37_Pen_HL_35	S. pennellii	eL	4.83	298.579	1.29276e+06	0.000230963	bb	12.039
30	210222_No-38_Pen_N-+cold_36	S. pennellii	N-+cold	4.83	856.704	1.17529e+06	0.000728931	bb	57.703
31	210222_No-39_Pen_N-+HL_37	S. pennellii	N-+eL	4.84	306.999	1.16128e+06	0.000264363	bb	12.736
32	210222_No-40_Pen_HL+cold_38	S. pennellii	eL+cold	4.83	519.75	1.12428e+06	0.000462298	bb	36.148
33	210222_No-41_Pen_triple_39	S. pennellii	N-+cold+eL	4.83	470.031	1.1706e+06	0.00040153	bb	23.045
34	210222_No-42_Lyt_control_40	S.lycopersicum	control	4.85	61.956	1350611	4.58726e-05	bb	3.844
35	210222_No-43_Lyt_warm_41	S.lycopersicum	warm	4.79	3.892	1.13259e+06	3.43638e-06	bb	0.908
36	210222_No-44_Pen_control_42	S. pennellii	control	4.83	147.946	1245547	0.00011878	bb	9.664
37	210222_No-45_Pen_warm_43	S. pennellii	warm	4.83	139.613	1083258	0.000128883	bb	10.161
38	210222_No-46_Lyt_HL+cold_44	S.lycopersicum	eL+cold	4.83	1317.37	1.30496e+06	0.00100951	bb	68.226
39	210222_No-47_Lyt_HL+cold_45	S.lycopersicum	eL+cold	4.83	1423.04	1.03066e+06	0.0013807	bb	76.155
40	210222_No-48_Lyt_HL+cold_46	S.lycopersicum	eL+cold	4.83	1314.1	1.23499e+06	0.00106406	bb	48.495
41	210222_No-49_Lyt_HL+cold_47	S.lycopersicum	eL+cold	4.83	1095.05	1.24914e+06	0.000876642	bb	45.676
42	210222_No-50_Pen_HL+cold_48	S. pennellii	eL+cold	4.82	3919.98	1.23917e+06	0.0031634	bb	160.92
43	210222_No-51_Pen_HL+cold_49	S. pennellii	eL+cold	4.82	3492.33	1.17953e+06	0.00296078	bb	161.037
44	210222_No-52_Pen_HL+cold_49	S. pennellii	eL+cold	4.82	4624.59	1.21582e+06	0.00380369	bb	111.199
45	210222_No-53_Pen_HL+cold_50	S. pennellii	eL+cold	4.82	1952.59	1175841	0.00166059	bb	91.003
46	210222_No-54_Lyt_HL+cold_51	S.lycopersicum	eL+cold	4.82	1467.56	1.14916e+06	0.00127707	bb	59.529
47	210222_No-55_Pen_HL+cold_52	S. pennellii	eL+cold	4.82	3353.99	1.21378e+06	0.00276326	bb	131.363
Compound 6.4: Caffeoylglucaric acid IV
#	Name	Species	Sample	RT	Area	IS Area	Response	Primary Flags	S/N
1	210222_No-1_L_control_02	S.lycopersicum	control	5.48	41.617	1.09587e+06	3.79762e-05	bb	1.261
2	210222_No-2_L_HL_07	S.lycopersicum	eL	5.58	1633.8	1.18343e+06	0.00138057	bb	63.364
3	210222_No-3_L_HL_08	S.lycopersicum	eL	5.58	416.031	1.21431e+06	0.000342608	bb	22.998
4	210222_No-4_L_HL_09	S.lycopersicum	eL	5.58	4407.48	1.18943e+06	0.00370553	bb	198.957
5	210222_No-5_L_cold+N-_10	S.lycopersicum	cold+N-	5.58	6543.28	1.2135e+06	0.00539208	bb	287.134
6	210222_No-7_L_triple_12	S.lycopersicum	N-+cold+eL	5.58	6404.48	1.21054e+06	0.00529062	bb	309.995
7	210222_No-9_P_cold_13	S. pennellii	cold	5.58	2428.04	1.22941e+06	0.00197496	bb	116.043
8	210222_No-10_P_HL_14	S. pennellii	eL	5.58	1458.16	1.17279e+06	0.00124333	bb	83.998
9	210222_No-11_P_N-_15	S. pennellii	N-	5.58	3924.47	1.21166e+06	0.00323892	bb	218.07
10	210222_No-12_P_cold+N-_16	S. pennellii	cold+N-	5.58	6683.27	1.209e+06	0.00552792	bb	322.425
11	210222_No-13_P_HL+N-_17	S. pennellii	eL+N-	5.57	17659.8	1.20544e+06	0.0146501	bb	477.737
12	210222_No-14_P_triple_18	S. pennellii	N-+cold+eL	5.57	5772.8	1.19614e+06	0.00482619	bb	204.307
13	210222_No-15_L_control-2_19	S.lycopersicum	control-2	5.58	192.071	1.12387e+06	0.000170902	bb	8.678
14	210222_No-16_L_warm_20	S.lycopersicum	warm	5.57	181.083	1.25111e+06	0.000144737	bb	8.412
15	210222_No-17_S_control-2_21	S. pennellii	control-2	5.58	1110.97	1.24523e+06	0.000892179	bb	76.099
16	210222_No-18_S_warm_22	S. pennellii	warm	5.56	1054.82	1150130	0.000917127	bb	63.674
17	210222_No-21_P_control_23	S. pennellii	control	5.57	534.511	1.20544e+06	0.000443416	bb	36.17
18	210222_No-26_Lyt_control_24	S.lycopersicum	control	5.56	150.111	1.23699e+06	0.000121352	bb	4.105
19	210222_No-27_Lyt_N-_25	S.lycopersicum	N-	5.56	1263.03	1.25934e+06	0.00100293	bb	62.467
20	210222_No-28_Lyt_cold_26	S.lycopersicum	cold	5.56	122.833	1.21062e+06	0.000101463	bb	6.413
21	210222_No-29_Lyt_HL_27	S.lycopersicum	eL	5.57	115.284	1.1559e+06	9.97356e-05	bb	8.132
22	210222_No-30_Lyt_N-+cold_28	S.lycopersicum	N-+cold	5.56	2532.91	1.20945e+06	0.00209426	bb	107.505
23	210222_No-31_Lyt_N-+HL_29	S.lycopersicum	N-+eL	5.56	2207.05	1.17044e+06	0.00188567	bb	66.456
24	210222_No-32_Lyt_HL+cold_30	S.lycopersicum	eL+cold	5.56	581.177	1.23783e+06	0.000469513	bb	45.136
25	210222_No-33_Lyt_triple_31	S.lycopersicum	N-+cold+eL	5.56	4257.81	1.26715e+06	0.00336014	bb	168.967
26	210222_No-34_Pen_control_32	S. pennellii	control	5.56	2195.5	1.20921e+06	0.00181564	bb	141.992
27	210222_No-35_Pen_N-_33	S. pennellii	N-	5.56	2417.82	1.1795e+06	0.00204986	bb	148.98
28	210222_No-36_Pen_cold_34	S. pennellii	cold	5.56	361.48	1.17625e+06	0.000307315	bb	24.447
29	210222_No-37_Pen_HL_35	S. pennellii	eL	5.56	224.989	1.29276e+06	0.000174038	bb	12.082
30	210222_No-38_Pen_N-+cold_36	S. pennellii	N-+cold	5.56	925.97	1.17529e+06	0.000787866	bb	67.106
31	210222_No-39_Pen_N-+HL_37	S. pennellii	N-+eL	5.56	246.505	1.16128e+06	0.000212271	bb	14.874
32	210222_No-40_Pen_HL+cold_38	S. pennellii	eL+cold	5.56	455.998	1.12428e+06	0.000405593	bb	34.36
33	210222_No-41_Pen_triple_39	S. pennellii	N-+cold+eL	5.55	503.135	1.1706e+06	0.000429809	bb	25.867
34	210222_No-42_Lyt_control_40	S.lycopersicum	control			1350611	0
35	210222_No-43_Lyt_warm_41	S.lycopersicum	warm	5.55	76.38	1.13259e+06	6.74386e-05	bb	5.501
36	210222_No-44_Pen_control_42	S. pennellii	control	5.55	72.317	1245547	5.80604e-05	bb	8.723
37	210222_No-45_Pen_warm_43	S. pennellii	warm	5.55	225.894	1083258	0.000208532	bb	13.583
38	210222_No-46_Lyt_HL+cold_44	S.lycopersicum	eL+cold	5.55	2241.44	1.30496e+06	0.00171763	bb	152.994
39	210222_No-47_Lyt_HL+cold_45	S.lycopersicum	eL+cold	5.54	3983.56	1.03066e+06	0.00386505	bb	230.839
40	210222_No-48_Lyt_HL+cold_46	S.lycopersicum	eL+cold	5.55	2707.36	1.23499e+06	0.00219221	bb	124.753
41	210222_No-49_Lyt_HL+cold_47	S.lycopersicum	eL+cold	5.55	2714.43	1.24914e+06	0.00217304	bb	147.268
42	210222_No-50_Pen_HL+cold_48	S. pennellii	eL+cold	5.55	6742.46	1.23917e+06	0.00544112	bb	286.916
43	210222_No-51_Pen_HL+cold_49	S. pennellii	eL+cold	5.54	7844.89	1.17953e+06	0.00665086	bb	378.738
44	210222_No-52_Pen_HL+cold_49	S. pennellii	eL+cold	5.54	6802.89	1.21582e+06	0.00559533	bb	192.981
45	210222_No-53_Pen_HL+cold_50	S. pennellii	eL+cold	5.54	5143.56	1175841	0.00437437	bb	291.704
46	210222_No-54_Lyt_HL+cold_51	S.lycopersicum	eL+cold	5.54	3354.74	1.14916e+06	0.0029193	bb	182.763
47	210222_No-55_Pen_HL+cold_52	S. pennellii	eL+cold	5.55	7136.81	1.21378e+06	0.00587982	bb	329.533
Compound : quercetin-3-O glucuronide (internal reference)
#	Name	Species	Sample	RT	Area	IS Area	Response	Primary Flags	S/N
1	210222_No-1_L_control_02	S.lycopersicum	control	7.35	1.09587e+06	1.09587e+06	1	bb	19344.6
2	210222_No-2_L_HL_07	S.lycopersicum	eL	7.35	1.18343e+06	1.18343e+06	1	bb	32650.1
3	210222_No-3_L_HL_08	S.lycopersicum	eL	7.36	1.21431e+06	1.21431e+06	1	bb	31834.6
4	210222_No-4_L_HL_09	S.lycopersicum	eL	7.36	1.18943e+06	1.18943e+06	1	bb	19939
5	210222_No-5_L_cold+N-_10	S.lycopersicum	cold+N-	7.35	1.2135e+06	1.2135e+06	1	bb	31085.3
6	210222_No-7_L_triple_12	S.lycopersicum	N-+cold+eL	7.34	1.21054e+06	1.21054e+06	1	bb	29624.7
7	210222_No-9_P_cold_13	S. pennellii	cold	7.35	1.22941e+06	1.22941e+06	1	bb	30390.2
8	210222_No-10_P_HL_14	S. pennellii	eL	7.35	1.17279e+06	1.17279e+06	1	bb	28291
9	210222_No-11_P_N-_15	S. pennellii	N-	7.35	1.21166e+06	1.21166e+06	1	bb	33400.5
10	210222_No-12_P_cold+N-_16	S. pennellii	cold+N-	7.35	1.209e+06	1.209e+06	1	bb	34017.9
11	210222_No-13_P_HL+N-_17	S. pennellii	eL+N-	7.33	1.20544e+06	1.20544e+06	1	bb	277.88
12	210222_No-14_P_triple_18	S. pennellii	N-+cold+eL	7.34	1.19614e+06	1.19614e+06	1	bb	28733.3
13	210222_No-15_L_control-2_19	S.lycopersicum	control-2	7.34	1.12387e+06	1.12387e+06	1	bb	35471.3
14	210222_No-16_L_warm_20	S.lycopersicum	warm	7.34	1.25111e+06	1.25111e+06	1	bb	27785
15	210222_No-17_S_control-2_21	S. pennellii	control-2	7.35	1.24523e+06	1.24523e+06	1	bb	30496.6
16	210222_No-18_S_warm_22	S. pennellii	warm	7.34	1150130	1150130	1	bb	24681.5
17	210222_No-21_P_control_23	S. pennellii	control	7.34	1.20544e+06	1.20544e+06	1	bb	24041.2
18	210222_No-26_Lyt_control_24	S.lycopersicum	control	7.33	1.23699e+06	1.23699e+06	1	bb	27112.1
19	210222_No-27_Lyt_N-_25	S.lycopersicum	N-	7.34	1.25934e+06	1.25934e+06	1	bb	22587.9
20	210222_No-28_Lyt_cold_26	S.lycopersicum	cold	7.34	1.21062e+06	1.21062e+06	1	bb	20872.8
21	210222_No-29_Lyt_HL_27	S.lycopersicum	eL	7.34	1.1559e+06	1.1559e+06	1	bb	22063
22	210222_No-30_Lyt_N-+cold_28	S.lycopersicum	N-+cold	7.34	1.20945e+06	1.20945e+06	1	bb	28567.2
23	210222_No-31_Lyt_N-+HL_29	S.lycopersicum	N-+eL	7.34	1.17044e+06	1.17044e+06	1	bb	25127.8
24	210222_No-32_Lyt_HL+cold_30	S.lycopersicum	eL+cold	7.34	1.23783e+06	1.23783e+06	1	bb	30979.3
25	210222_No-33_Lyt_triple_31	S.lycopersicum	N-+cold+eL	7.34	1.26715e+06	1.26715e+06	1	bb	31130
26	210222_No-34_Pen_control_32	S. pennellii	control	7.34	1.20921e+06	1.20921e+06	1	bb	30653
27	210222_No-35_Pen_N-_33	S. pennellii	N-	7.33	1.1795e+06	1.1795e+06	1	bb	22961.8
28	210222_No-36_Pen_cold_34	S. pennellii	cold	7.34	1.17625e+06	1.17625e+06	1	bb	30398.7
29	210222_No-37_Pen_HL_35	S. pennellii	eL	7.33	1.29276e+06	1.29276e+06	1	bb	30289.4
30	210222_No-38_Pen_N-+cold_36	S. pennellii	N-+cold	7.33	1.17529e+06	1.17529e+06	1	bb	28463.2
31	210222_No-39_Pen_N-+HL_37	S. pennellii	N-+eL	7.33	1.16128e+06	1.16128e+06	1	bb	24204.6
32	210222_No-40_Pen_HL+cold_38	S. pennellii	eL+cold	7.33	1.12428e+06	1.12428e+06	1	bb	28915
33	210222_No-41_Pen_triple_39	S. pennellii	N-+cold+eL	7.33	1.1706e+06	1.1706e+06	1	bb	22941.7
34	210222_No-42_Lyt_control_40	S.lycopersicum	control	7.33	1350611	1350611	1	bb	26999.1
35	210222_No-43_Lyt_warm_41	S.lycopersicum	warm	7.32	1.13259e+06	1.13259e+06	1	bb	26351.4
36	210222_No-44_Pen_control_42	S. pennellii	control	7.33	1245547	1245547	1	bb	28171.6
37	210222_No-45_Pen_warm_43	S. pennellii	warm	7.32	1083258	1083258	1	bb	25374.6
38	210222_No-46_Lyt_HL+cold_44	S.lycopersicum	eL+cold	7.33	1.30496e+06	1.30496e+06	1	bb	31605.6
39	210222_No-47_Lyt_HL+cold_45	S.lycopersicum	eL+cold	7.32	1.03066e+06	1.03066e+06	1	bb	27825.4
40	210222_No-48_Lyt_HL+cold_46	S.lycopersicum	eL+cold	7.32	1.23499e+06	1.23499e+06	1	bb	26695.7
41	210222_No-49_Lyt_HL+cold_47	S.lycopersicum	eL+cold	7.32	1.24914e+06	1.24914e+06	1	bb	34561.8
42	210222_No-50_Pen_HL+cold_48	S. pennellii	eL+cold	7.32	1.23917e+06	1.23917e+06	1	bb	32494
43	210222_No-51_Pen_HL+cold_49	S. pennellii	eL+cold	7.32	1.17953e+06	1.17953e+06	1	bb	32099.6
44	210222_No-52_Pen_HL+cold_49	S. pennellii	eL+cold	7.32	1.21582e+06	1.21582e+06	1	bb	28683.2
45	210222_No-53_Pen_HL+cold_50	S. pennellii	eL+cold	7.32	1175841	1175841	1	bb	29179
46	210222_No-54_Lyt_HL+cold_51	S.lycopersicum	eL+cold	7.32	1.14916e+06	1.14916e+06	1	bb	31335.9
47	210222_No-55_Pen_HL+cold_52	S. pennellii	eL+cold	7.32	1.21378e+06	1.21378e+06	1	bb	35494.4

## Sheet: ESI(-)
Quantify Compound Summary Report
Printed Fri Feb 26 15:11:50 2021
Compound 12: Malic acid
	#	Name	Species	Sample	Std. Conc	RT	Area	IS Area	Response	Primary Flags	Conc.	%Dev	S/N
1	1	210222_ESI(-)_No-1_L_control_02	S.lycopersicum	control		1.17	1.86281e+06	1.16832e+06	1.59443	bb			2008.59
2	2	210222_ESI(-)_No-2_L_HL_07	S.lycopersicum	eL		1.16	1.75658e+06	1.23421e+06	1.42325	bb			5497.24
3	3	210222_ESI(-)_No-3_L_HL_08	S.lycopersicum	eL		1.18	1.38457e+06	1.25809e+06	1.10054	bb			3463.29
4	4	210222_ESI(-)_No-4_L_HL_09	S.lycopersicum	eL		1.18	145215	1.21817e+06	0.119207	bb			842.576
5	5	210222_ESI(-)_No-5_L_cold+N-_10	S.lycopersicum	cold+N-		1.18	238797	1.27482e+06	0.187319	bb			628.184
6	6	210222_ESI(-)_No-7_L_triple_12	S.lycopersicum	N-+cold+eL		1.18	221761	1.33848e+06	0.165681	bb			360.422
7	7	210222_ESI(-)_No-9_P_cold_13	S. pennellii	cold		1.17	1.22662e+06	1.27701e+06	0.960534	bb			2185.16
8	8	210222_ESI(-)_No-10_P_HL_14	S. pennellii	eL		1.18	823295	1.19979e+06	0.686197	bb			4250.9
9	9	210222_ESI(-)_No-11_P_N-_15	S. pennellii	N-		1.18	458707	1.25272e+06	0.366168	bb			3000.14
10	10	210222_ESI(-)_No-12_P_cold+N-_16	S. pennellii	cold+N-		1.17	348288	1.26428e+06	0.275483	bb			2157.73
11	11	210222_ESI(-)_No-13_P_HL+N-_17	S. pennellii	eL+N-		1.15	380551	1.25273e+06	0.303777	bb			2168.35
12	12	210222_ESI(-)_No-14_P_triple_18	S. pennellii	N-+cold+eL		1.17	613278	1.24649e+06	0.492005	bb			3775.47
13	13	210222_ESI(-)_No-15_L_control-2_19	S.lycopersicum	control-2		1.17	1.47089e+06	1.18449e+06	1.24179	bb			4736.18
14	14	210222_ESI(-)_No-16_L_warm_20	S.lycopersicum	warm		1.18	1.47189e+06	1.30525e+06	1.12766	bb			1606.44
15	15	210222_ESI(-)_No-17_S_control-2_21	S. pennellii	control-2		1.17	1.01809e+06	1.30753e+06	0.778641	bb			1436.66
16	16	210222_ESI(-)_No-18_S_warm_22	S. pennellii	warm		1.18	967237	1.18649e+06	0.815206	bb			3578.65
17	17	210222_ESI(-)_No-21_P_control_23	S. pennellii	control		1.17	760762	1.26869e+06	0.599643	bb			3951.72
18	18	210222_ESI(-)_No-26_Lyt_control_24	S.lycopersicum	control		1.18	1.61368e+06	1.26456e+06	1.27608	bb			4856.34
19	19	210222_ESI(-)_No-27_Lyt_N-_25	S.lycopersicum	N-		1.18	210229	1.28826e+06	0.163188	bb			926.258
20	20	210222_ESI(-)_No-28_Lyt_cold_26	S.lycopersicum	cold		1.17	1556348	1.23904e+06	1.25609	bb			5437.97
21	21	210222_ESI(-)_No-29_Lyt_HL_27	S.lycopersicum	eL		1.14	1.83494e+06	1.21891e+06	1.50539	bb			2347.1
22	22	210222_ESI(-)_No-30_Lyt_N-+cold_28	S.lycopersicum	N-+cold		1.18	336340	1.28569e+06	0.261604	bb			711.571
23	23	210222_ESI(-)_No-31_Lyt_N-+HL_29	S.lycopersicum	N-+eL		1.18	198118	1.22214e+06	0.162107	bb			1313.33
24	24	210222_ESI(-)_No-32_Lyt_HL+cold_30	S.lycopersicum	eL+cold		1.17	1.65105e+06	1268904	1.30116	bb			1559.88
25	25	210222_ESI(-)_No-33_Lyt_triple_31	S.lycopersicum	N-+cold+eL		1.19	318447	1.3431e+06	0.237098	bb			1421.44
26	26	210222_ESI(-)_No-34_Pen_control_32	S. pennellii	control		1.18	877431	1.27793e+06	0.686603	bb			4039.25
27	27	210222_ESI(-)_No-35_Pen_N-_33	S. pennellii	N-		1.18	246874	1.24492e+06	0.198305	bb			1946.94
28	28	210222_ESI(-)_No-36_Pen_cold_34	S. pennellii	cold		1.18	925058	1.23979e+06	0.746141	bb			1892.45
29	29	210222_ESI(-)_No-37_Pen_HL_35	S. pennellii	eL		1.18	1.21375e+06	1.40533e+06	0.863675	bb			3996.61
30	30	210222_ESI(-)_No-38_Pen_N-+cold_36	S. pennellii	N-+cold		1.18	484453	1.27409e+06	0.380236	bb			946.395
31	31	210222_ESI(-)_No-39_Pen_N-+HL_37	S. pennellii	N-+eL		1.18	505561	1.25728e+06	0.402107	bb			1027.81
32	32	210222_ESI(-)_No-40_Pen_HL+cold_38	S. pennellii	eL+cold		1.18	1.0729e+06	1.20053e+06	0.893689	bb			4425.31
33	33	210222_ESI(-)_No-41_Pen_triple_39	S. pennellii	N-+cold+eL		1.18	487413	1.25186e+06	0.389353	bb			2614.3
34	34	210222_ESI(-)_No-42_Lyt_control_40	S.lycopersicum	control		1.17	1.73274e+06	1.41774e+06	1.22218	bb			2841.98
35	35	210222_ESI(-)_No-43_Lyt_warm_41	S.lycopersicum	warm		1.18	1.91709e+06	1218353	1.57351	bb			5133.81
36	36	210222_ESI(-)_No-44_Pen_control_42	S. pennellii	control		1.18	780085	1.3925e+06	0.560205	bb			3847.96
37	37	210222_ESI(-)_No-45_Pen_warm_43	S. pennellii	warm		1.18	1.24403e+06	1.1475e+06	1.08413	bb			4296.15
38	38	210222_ESI(-)_No-46_Lyt_HL+cold_44	S.lycopersicum	eL+cold		1.18	1.69887e+06	1.42044e+06	1.19601	bb			3610.54
39	39	210222_ESI(-)_No-47_Lyt_HL+cold_45	S.lycopersicum	eL+cold		1.16	1.66566e+06	1.13296e+06	1.47018	bb			1254.82
40	40	210222_ESI(-)_No-48_Lyt_HL+cold_46	S.lycopersicum	eL+cold		1.14	1804463	1.33731e+06	1.34932	bb			5225.71
41	41	210222_ESI(-)_No-49_Lyt_HL+cold_47	S.lycopersicum	eL+cold		1.18	1.50776e+06	1.34798e+06	1.11853	bb			4052.22
42	42	210222_ESI(-)_No-50_Pen_HL+cold_48	S. pennellii	eL+cold		1.16	1.12103e+06	1.35314e+06	0.828464	bb			3073.92
43	43	210222_ESI(-)_No-51_Pen_HL+cold_49	S. pennellii	eL+cold		1.15	880627	1.30452e+06	0.675058	bb			3977.37
44	44	210222_ESI(-)_No-52_Pen_HL+cold_49	S. pennellii	eL+cold		1.18	814862	1.32844e+06	0.613397	bb			1394.97
45	45	210222_ESI(-)_No-53_Pen_HL+cold_50	S. pennellii	eL+cold		1.16	758899	1.29135e+06	0.587677	bb			4102.23
46	46	210222_ESI(-)_No-54_Lyt_HL+cold_51	S.lycopersicum	eL+cold		1.18	1.68895e+06	1.27024e+06	1.32963	bb			4994.26
47	47	210222_ESI(-)_No-55_Pen_HL+cold_52	S. pennellii	eL+cold		1.18	952251	1330548	0.715683	bb			4246.07
Compound 11: Aconitic acid
	#	Name	Species	Sample	Std. Conc	RT	Area	IS Area	Response	Primary Flags	Conc.	%Dev	S/N
1	1	210222_ESI(-)_No-1_L_control_02	S.lycopersicum	control		0.77	84905.4	1.16832e+06	0.072673	bb			582.965
2	2	210222_ESI(-)_No-2_L_HL_07	S.lycopersicum	eL		0.76	72977.2	1.23421e+06	0.0591287	bb			571.485
3	3	210222_ESI(-)_No-3_L_HL_08	S.lycopersicum	eL		0.76	72826.4	1.25809e+06	0.0578866	bb			609.41
4	4	210222_ESI(-)_No-4_L_HL_09	S.lycopersicum	eL		0.76	52810.4	1.21817e+06	0.0433521	bb			437.807
5	5	210222_ESI(-)_No-5_L_cold+N-_10	S.lycopersicum	cold+N-		0.76	51313.1	1.27482e+06	0.0402513	bb			429.902
6	6	210222_ESI(-)_No-7_L_triple_12	S.lycopersicum	N-+cold+eL		0.76	53695.8	1.33848e+06	0.0401168	bb			500.147
7	7	210222_ESI(-)_No-9_P_cold_13	S. pennellii	cold		0.76	102401	1.27701e+06	0.0801876	bb			697.437
8	8	210222_ESI(-)_No-10_P_HL_14	S. pennellii	eL		0.76	99508.5	1.19979e+06	0.082938	bb			776.433
9	9	210222_ESI(-)_No-11_P_N-_15	S. pennellii	N-		0.77	96099.6	1.25272e+06	0.0767125	bb			659.913
10	10	210222_ESI(-)_No-12_P_cold+N-_16	S. pennellii	cold+N-		0.76	69835.7	1.26428e+06	0.0552375	bb			550.785
11	11	210222_ESI(-)_No-13_P_HL+N-_17	S. pennellii	eL+N-		0.77	87207	1.25273e+06	0.0696135	bb			903.779
12	12	210222_ESI(-)_No-14_P_triple_18	S. pennellii	N-+cold+eL		0.76	72920.8	1.24649e+06	0.058501	bb			617.473
13	13	210222_ESI(-)_No-15_L_control-2_19	S.lycopersicum	control-2		0.76	80990.8	1.18449e+06	0.0683762	bb			599.331
14	14	210222_ESI(-)_No-16_L_warm_20	S.lycopersicum	warm		0.77	86383	1.30525e+06	0.066181	bb			645.489
15	15	210222_ESI(-)_No-17_S_control-2_21	S. pennellii	control-2		0.76	86581.4	1.30753e+06	0.0662176	bb			605.472
16	16	210222_ESI(-)_No-18_S_warm_22	S. pennellii	warm		0.76	90062.8	1.18649e+06	0.0759067	bb			644.92
17	17	210222_ESI(-)_No-21_P_control_23	S. pennellii	control		0.77	91477.3	1.26869e+06	0.0721036	bb			692.019
18	18	210222_ESI(-)_No-26_Lyt_control_24	S.lycopersicum	control		0.77	82332.2	1.26456e+06	0.0651076	bb			615.982
19	19	210222_ESI(-)_No-27_Lyt_N-_25	S.lycopersicum	N-		0.76	67484.3	1.28826e+06	0.052384	bb			540.13
20	20	210222_ESI(-)_No-28_Lyt_cold_26	S.lycopersicum	cold		0.77	77704.4	1.23904e+06	0.0627134	bb			529.501
21	21	210222_ESI(-)_No-29_Lyt_HL_27	S.lycopersicum	eL		0.76	90678.8	1.21891e+06	0.0743931	bb			563.952
22	22	210222_ESI(-)_No-30_Lyt_N-+cold_28	S.lycopersicum	N-+cold		0.77	56253.4	1.28569e+06	0.0437536	bb			524.348
23	23	210222_ESI(-)_No-31_Lyt_N-+HL_29	S.lycopersicum	N-+eL		0.77	67501.6	1.22214e+06	0.0552322	bb			541.637
24	24	210222_ESI(-)_No-32_Lyt_HL+cold_30	S.lycopersicum	eL+cold		0.76	80069.3	1268904	0.0631012	bb			618.97
25	25	210222_ESI(-)_No-33_Lyt_triple_31	S.lycopersicum	N-+cold+eL		0.77	56970.3	1.3431e+06	0.042417	bb			488.248
26	26	210222_ESI(-)_No-34_Pen_control_32	S. pennellii	control		0.77	83174.9	1.27793e+06	0.0650856	bb			601.05
27	27	210222_ESI(-)_No-35_Pen_N-_33	S. pennellii	N-		0.77	73558	1.24492e+06	0.0590866	bb			563.029
28	28	210222_ESI(-)_No-36_Pen_cold_34	S. pennellii	cold		0.77	83395.1	1.23979e+06	0.0672655	bb			692.058
29	29	210222_ESI(-)_No-37_Pen_HL_35	S. pennellii	eL		0.77	94338.9	1.40533e+06	0.0671294	bb			700.766
30	30	210222_ESI(-)_No-38_Pen_N-+cold_36	S. pennellii	N-+cold		0.77	68652.5	1.27409e+06	0.0538837	bb			612.594
31	31	210222_ESI(-)_No-39_Pen_N-+HL_37	S. pennellii	N-+eL		0.76	91427.6	1.25728e+06	0.0727185	bb			622.057
32	32	210222_ESI(-)_No-40_Pen_HL+cold_38	S. pennellii	eL+cold		0.77	83653.3	1.20053e+06	0.0696801	bb			642.144
33	33	210222_ESI(-)_No-41_Pen_triple_39	S. pennellii	N-+cold+eL		0.76	68088.2	1.25186e+06	0.0543898	bb			569.502
34	34	210222_ESI(-)_No-42_Lyt_control_40	S.lycopersicum	control		0.77	93887.3	1.41774e+06	0.0662232	bb			710.375
35	35	210222_ESI(-)_No-43_Lyt_warm_41	S.lycopersicum	warm		0.77	94515.3	1218353	0.0775763	bb			686.121
36	36	210222_ESI(-)_No-44_Pen_control_42	S. pennellii	control		0.77	108652	1.3925e+06	0.0780264	bb			744.93
37	37	210222_ESI(-)_No-45_Pen_warm_43	S. pennellii	warm		0.77	107622	1.1475e+06	0.0937888	bb			670.257
38	38	210222_ESI(-)_No-46_Lyt_HL+cold_44	S.lycopersicum	eL+cold		0.76	79158.9	1.42044e+06	0.0557283	bb			682.645
39	39	210222_ESI(-)_No-47_Lyt_HL+cold_45	S.lycopersicum	eL+cold		0.77	76888	1.13296e+06	0.0678647	bb			607.305
40	40	210222_ESI(-)_No-48_Lyt_HL+cold_46	S.lycopersicum	eL+cold		0.77	78751.2	1.33731e+06	0.0588876	bb			663.695
41	41	210222_ESI(-)_No-49_Lyt_HL+cold_47	S.lycopersicum	eL+cold		0.77	69595.1	1.34798e+06	0.0516292	bb			599.85
42	42	210222_ESI(-)_No-50_Pen_HL+cold_48	S. pennellii	eL+cold		0.76	95223.6	1.35314e+06	0.0703724	bb			604.311
43	43	210222_ESI(-)_No-51_Pen_HL+cold_49	S. pennellii	eL+cold		0.77	91705	1.30452e+06	0.0702978	bb			689.362
44	44	210222_ESI(-)_No-52_Pen_HL+cold_49	S. pennellii	eL+cold		0.76	96696.5	1.32844e+06	0.0727894	bb			693.531
45	45	210222_ESI(-)_No-53_Pen_HL+cold_50	S. pennellii	eL+cold		0.76	70675.9	1.29135e+06	0.05473	bb			575.228
46	46	210222_ESI(-)_No-54_Lyt_HL+cold_51	S.lycopersicum	eL+cold		0.77	76981	1.27024e+06	0.0606034	bb			584.879
47	47	210222_ESI(-)_No-55_Pen_HL+cold_52	S. pennellii	eL+cold		0.77	82310.3	1330548	0.061862	bb			600.523
Compound 10: Citric acid
	#	Name	Species	Sample	Std. Conc	RT	Area	IS Area	Response	Primary Flags	Conc.	%Dev	S/N
1	1	210222_ESI(-)_No-1_L_control_02	S.lycopersicum	control		1.75	3345523	1.16832e+06	2.86353	bb			16952.1
2	2	210222_ESI(-)_No-2_L_HL_07	S.lycopersicum	eL		1.76	2.37136e+06	1.23421e+06	1.92135	bb			11859.3
3	3	210222_ESI(-)_No-3_L_HL_08	S.lycopersicum	eL		1.76	1.83293e+06	1.25809e+06	1.45692	bb			10943.3
4	4	210222_ESI(-)_No-4_L_HL_09	S.lycopersicum	eL		1.75	242369	1.21817e+06	0.198961	bb			1668.46
5	5	210222_ESI(-)_No-5_L_cold+N-_10	S.lycopersicum	cold+N-		1.76	197240	1.27482e+06	0.15472	bb			1475.44
6	6	210222_ESI(-)_No-7_L_triple_12	S.lycopersicum	N-+cold+eL		1.76	282650	1.33848e+06	0.211172	bb			2312.19
7	7	210222_ESI(-)_No-9_P_cold_13	S. pennellii	cold		1.76	4.63088e+06	1.27701e+06	3.62633	bb			18261.1
8	8	210222_ESI(-)_No-10_P_HL_14	S. pennellii	eL		1.76	3041380	1.19979e+06	2.53492	bb			11653.6
9	9	210222_ESI(-)_No-11_P_N-_15	S. pennellii	N-		1.75	3.02391e+06	1.25272e+06	2.41386	bb			13940.4
10	10	210222_ESI(-)_No-12_P_cold+N-_16	S. pennellii	cold+N-		1.75	2.13704e+06	1.26428e+06	1.69032	bb			11450.2
11	11	210222_ESI(-)_No-13_P_HL+N-_17	S. pennellii	eL+N-		1.76	1.44489e+06	1.25273e+06	1.15339	bb			8864.01
12	12	210222_ESI(-)_No-14_P_triple_18	S. pennellii	N-+cold+eL		1.76	2292790	1.24649e+06	1.8394	bb			11338.4
13	13	210222_ESI(-)_No-15_L_control-2_19	S.lycopersicum	control-2		1.76	1.89881e+06	1.18449e+06	1.60307	bb			9179.06
14	14	210222_ESI(-)_No-16_L_warm_20	S.lycopersicum	warm		1.76	2.10202e+06	1.30525e+06	1.61043	bb			9658.83
15	15	210222_ESI(-)_No-17_S_control-2_21	S. pennellii	control-2		1.76	3297614	1.30753e+06	2.52202	bb			15193.9
16	16	210222_ESI(-)_No-18_S_warm_22	S. pennellii	warm		1.76	2.92112e+06	1.18649e+06	2.46198	bb			13085.4
17	17	210222_ESI(-)_No-21_P_control_23	S. pennellii	control		1.76	2.55308e+06	1.26869e+06	2.01237	bb			12131.9
18	18	210222_ESI(-)_No-26_Lyt_control_24	S.lycopersicum	control		1.76	2603022	1.26456e+06	2.05845	bb			12312.4
19	19	210222_ESI(-)_No-27_Lyt_N-_25	S.lycopersicum	N-		1.76	575633	1.28826e+06	0.446829	bb			3422.49
20	20	210222_ESI(-)_No-28_Lyt_cold_26	S.lycopersicum	cold		1.75	2.33587e+06	1.23904e+06	1.88523	bb			8554.45
21	21	210222_ESI(-)_No-29_Lyt_HL_27	S.lycopersicum	eL		1.76	2979833	1.21891e+06	2.44466	bb			10768.2
22	22	210222_ESI(-)_No-30_Lyt_N-+cold_28	S.lycopersicum	N-+cold		1.76	534038	1.28569e+06	0.415373	bb			3422.89
23	23	210222_ESI(-)_No-31_Lyt_N-+HL_29	S.lycopersicum	N-+eL		1.77	425830	1.22214e+06	0.34843	bb			2263.27
24	24	210222_ESI(-)_No-32_Lyt_HL+cold_30	S.lycopersicum	eL+cold		1.77	2.30301e+06	1268904	1.81496	bb			9476.84
25	25	210222_ESI(-)_No-33_Lyt_triple_31	S.lycopersicum	N-+cold+eL		1.77	525530	1.3431e+06	0.391281	bb			3379.29
26	26	210222_ESI(-)_No-34_Pen_control_32	S. pennellii	control		1.78	3.0805e+06	1.27793e+06	2.41054	bb			12503.3
27	27	210222_ESI(-)_No-35_Pen_N-_33	S. pennellii	N-		1.78	1.73167e+06	1.24492e+06	1.39099	bb			8745.33
28	28	210222_ESI(-)_No-36_Pen_cold_34	S. pennellii	cold		1.78	3967198	1.23979e+06	3.19989	bb			14472.7
29	29	210222_ESI(-)_No-37_Pen_HL_35	S. pennellii	eL		1.78	3.57236e+06	1.40533e+06	2.54201	bb			15557.8
30	30	210222_ESI(-)_No-38_Pen_N-+cold_36	S. pennellii	N-+cold		1.77	2.91372e+06	1.27409e+06	2.28691	bb			11960.5
31	31	210222_ESI(-)_No-39_Pen_N-+HL_37	S. pennellii	N-+eL		1.77	3.60228e+06	1.25728e+06	2.86514	bb			11509.8
32	32	210222_ESI(-)_No-40_Pen_HL+cold_38	S. pennellii	eL+cold		1.77	4.12934e+06	1.20053e+06	3.43958	bb			15995.5
33	33	210222_ESI(-)_No-41_Pen_triple_39	S. pennellii	N-+cold+eL		1.77	2.93853e+06	1.25186e+06	2.34734	bb			11823.5
34	34	210222_ESI(-)_No-42_Lyt_control_40	S.lycopersicum	control		1.76	3.6461e+06	1.41774e+06	2.57177	bb			14827.4
35	35	210222_ESI(-)_No-43_Lyt_warm_41	S.lycopersicum	warm		1.76	3052365	1218353	2.50532	bb			12609.2
36	36	210222_ESI(-)_No-44_Pen_control_42	S. pennellii	control		1.77	4.93366e+06	1.3925e+06	3.54302	bb			15167.7
37	37	210222_ESI(-)_No-45_Pen_warm_43	S. pennellii	warm		1.77	3.94653e+06	1.1475e+06	3.43924	bb			13865.8
38	38	210222_ESI(-)_No-46_Lyt_HL+cold_44	S.lycopersicum	eL+cold		1.77	2.29584e+06	1.42044e+06	1.61629	bb			9824.87
39	39	210222_ESI(-)_No-47_Lyt_HL+cold_45	S.lycopersicum	eL+cold		1.77	2.00637e+06	1.13296e+06	1.77091	bb			9140
40	40	210222_ESI(-)_No-48_Lyt_HL+cold_46	S.lycopersicum	eL+cold		1.77	2.12755e+06	1.33731e+06	1.59091	bb			9590.57
41	41	210222_ESI(-)_No-49_Lyt_HL+cold_47	S.lycopersicum	eL+cold		1.77	1.70527e+06	1.34798e+06	1.26505	bb			8211
42	42	210222_ESI(-)_No-50_Pen_HL+cold_48	S. pennellii	eL+cold		1.77	4.0061e+06	1.35314e+06	2.9606	bb			15728.4
43	43	210222_ESI(-)_No-51_Pen_HL+cold_49	S. pennellii	eL+cold		1.77	3.74308e+06	1.30452e+06	2.86931	bb			12240.6
44	44	210222_ESI(-)_No-52_Pen_HL+cold_49	S. pennellii	eL+cold		1.76	4.1404e+06	1.32844e+06	3.11673	bb			14337.8
45	45	210222_ESI(-)_No-53_Pen_HL+cold_50	S. pennellii	eL+cold		1.77	2.98093e+06	1.29135e+06	2.30838	bb			11279.9
46	46	210222_ESI(-)_No-54_Lyt_HL+cold_51	S.lycopersicum	eL+cold		1.77	2.13676e+06	1.27024e+06	1.68217	bb			9974.23
47	47	210222_ESI(-)_No-55_Pen_HL+cold_52	S. pennellii	eL+cold		1.77	3.76965e+06	1330548	2.83315	bb			14612.2
Compound 9: Quinic acid
	#	Name	Species	Sample	Std. Conc	RT	Area	IS Area	Response	Primary Flags	Conc.	%Dev	S/N
1	1	210222_ESI(-)_No-1_L_control_02	S.lycopersicum	control		5.02	572.691	1.16832e+06	0.000490183	bb			18.571
2	2	210222_ESI(-)_No-2_L_HL_07	S.lycopersicum	eL		5.03	36596.9	1.23421e+06	0.0296521	bb			794.422
3	3	210222_ESI(-)_No-3_L_HL_08	S.lycopersicum	eL		5.03	16747	1.25809e+06	0.0133115	bb			428.065
4	4	210222_ESI(-)_No-4_L_HL_09	S.lycopersicum	eL		5.03	95801.6	1.21817e+06	0.0786435	bb			1939.34
5	5	210222_ESI(-)_No-5_L_cold+N-_10	S.lycopersicum	cold+N-		5.02	179760	1.27482e+06	0.141009	bb			3370.97
6	6	210222_ESI(-)_No-7_L_triple_12	S.lycopersicum	N-+cold+eL		5.03	226408	1.33848e+06	0.169153	bb			5041.07
7	7	210222_ESI(-)_No-9_P_cold_13	S. pennellii	cold		5.03	51011.5	1.27701e+06	0.0399459	bb			1156.76
8	8	210222_ESI(-)_No-10_P_HL_14	S. pennellii	eL		5.02	22904.4	1.19979e+06	0.0190903	bb			514.601
9	9	210222_ESI(-)_No-11_P_N-_15	S. pennellii	N-		5.02	65466	1.25272e+06	0.0522589	bb			1537.22
10	10	210222_ESI(-)_No-12_P_cold+N-_16	S. pennellii	cold+N-		5.02	164644	1.26428e+06	0.130227	bb			2182.93
11	11	210222_ESI(-)_No-13_P_HL+N-_17	S. pennellii	eL+N-		5.02	133265	1.25273e+06	0.10638	bb			2677.98
12	12	210222_ESI(-)_No-14_P_triple_18	S. pennellii	N-+cold+eL		5.03	137944	1.24649e+06	0.110666	bb			2756.01
13	13	210222_ESI(-)_No-15_L_control-2_19	S.lycopersicum	control-2		5.03	6725.69	1.18449e+06	0.00567815	bb			197.279
14	14	210222_ESI(-)_No-16_L_warm_20	S.lycopersicum	warm		5.04	5982.55	1.30525e+06	0.00458344	bb			208.854
15	15	210222_ESI(-)_No-17_S_control-2_21	S. pennellii	control-2		5.04	28890	1.30753e+06	0.0220951	bb			811.617
16	16	210222_ESI(-)_No-18_S_warm_22	S. pennellii	warm		5.03	18874.9	1.18649e+06	0.0159082	bb			478.125
17	17	210222_ESI(-)_No-21_P_control_23	S. pennellii	control		5.05	20345.2	1.26869e+06	0.0160364	bb			669.739
18	18	210222_ESI(-)_No-26_Lyt_control_24	S.lycopersicum	control		5.04	2339.89	1.26456e+06	0.00185036	bb			69.523
19	19	210222_ESI(-)_No-27_Lyt_N-_25	S.lycopersicum	N-		5.04	55431.9	1.28826e+06	0.0430284	bb			1493.11
20	20	210222_ESI(-)_No-28_Lyt_cold_26	S.lycopersicum	cold		5.04	7852.88	1.23904e+06	0.00633787	bb			250.641
21	21	210222_ESI(-)_No-29_Lyt_HL_27	S.lycopersicum	eL		5.04	8182.67	1.21891e+06	0.00671308	bb			260.263
22	22	210222_ESI(-)_No-30_Lyt_N-+cold_28	S.lycopersicum	N-+cold		5.03	104077	1.28569e+06	0.0809507	bb			2715.36
23	23	210222_ESI(-)_No-31_Lyt_N-+HL_29	S.lycopersicum	N-+eL		5.06	95161.5	1.22214e+06	0.0778645	bb			2453.6
24	24	210222_ESI(-)_No-32_Lyt_HL+cold_30	S.lycopersicum	eL+cold		5.06	29876.5	1268904	0.0235451	bb			875.136
25	25	210222_ESI(-)_No-33_Lyt_triple_31	S.lycopersicum	N-+cold+eL		5.08	141868	1.3431e+06	0.105627	bb			2552.62
26	26	210222_ESI(-)_No-34_Pen_control_32	S. pennellii	control		5.09	68617.6	1.27793e+06	0.0536943	bb			1869.02
27	27	210222_ESI(-)_No-35_Pen_N-_33	S. pennellii	N-		5.09	48119.5	1.24492e+06	0.0386527	bb			1160.67
28	28	210222_ESI(-)_No-36_Pen_cold_34	S. pennellii	cold		5.09	12929.7	1.23979e+06	0.0104289	bb			325.434
29	29	210222_ESI(-)_No-37_Pen_HL_35	S. pennellii	eL		5.09	16857.5	1.40533e+06	0.0119954	bb			442.719
30	30	210222_ESI(-)_No-38_Pen_N-+cold_36	S. pennellii	N-+cold		5.08	34712.1	1.27409e+06	0.0272447	bb			1033.08
31	31	210222_ESI(-)_No-39_Pen_N-+HL_37	S. pennellii	N-+eL		5.07	12881.8	1.25728e+06	0.0102458	bb			380.063
32	32	210222_ESI(-)_No-40_Pen_HL+cold_38	S. pennellii	eL+cold		5.06	27127.7	1.20053e+06	0.0225963	bb			874.357
33	33	210222_ESI(-)_No-41_Pen_triple_39	S. pennellii	N-+cold+eL		5.06	20020.1	1.25186e+06	0.0159924	bb			730.694
34	34	210222_ESI(-)_No-42_Lyt_control_40	S.lycopersicum	control		5.06	6201.6	1.41774e+06	0.00437429	bb			191.621
35	35	210222_ESI(-)_No-43_Lyt_warm_41	S.lycopersicum	warm		5.06	3522.75	1218353	0.0028914	bb			121.255
36	36	210222_ESI(-)_No-44_Pen_control_42	S. pennellii	control		5.06	8604.69	1.3925e+06	0.00617931	bb			240.441
37	37	210222_ESI(-)_No-45_Pen_warm_43	S. pennellii	warm		5.07	10064.1	1.1475e+06	0.00877051	bb			388.7
38	38	210222_ESI(-)_No-46_Lyt_HL+cold_44	S.lycopersicum	eL+cold		5.06	60879.3	1.42044e+06	0.0428594	bb			1697.19
39	39	210222_ESI(-)_No-47_Lyt_HL+cold_45	S.lycopersicum	eL+cold		5.06	65454.8	1.13296e+06	0.0577733	bb			1864.27
40	40	210222_ESI(-)_No-48_Lyt_HL+cold_46	S.lycopersicum	eL+cold		5.07	58723.6	1.33731e+06	0.0439116	bb			1782.23
41	41	210222_ESI(-)_No-49_Lyt_HL+cold_47	S.lycopersicum	eL+cold		5.06	51800.3	1.34798e+06	0.0384281	bb			1588.9
42	42	210222_ESI(-)_No-50_Pen_HL+cold_48	S. pennellii	eL+cold		5.07	92753.5	1.35314e+06	0.0685469	bb			2047.47
43	43	210222_ESI(-)_No-51_Pen_HL+cold_49	S. pennellii	eL+cold		5.06	97249.1	1.30452e+06	0.0745478	bb			2381.03
44	44	210222_ESI(-)_No-52_Pen_HL+cold_49	S. pennellii	eL+cold		5.06	116500	1.32844e+06	0.0876966	bb			2712
45	45	210222_ESI(-)_No-53_Pen_HL+cold_50	S. pennellii	eL+cold		5.06	54033.9	1.29135e+06	0.0418428	bb			1515.47
46	46	210222_ESI(-)_No-54_Lyt_HL+cold_51	S.lycopersicum	eL+cold		5.07	61400.1	1.27024e+06	0.0483372	bb			1633.83
47	47	210222_ESI(-)_No-55_Pen_HL+cold_52	S. pennellii	eL+cold		5.07	84356.6	1330548	0.0633999	bb			2482.1
Compound 8: β-D-Gluconic acid
	#	Name	Species	Sample	Std. Conc	RT	Area	IS Area	Response	Primary Flags	Conc.	%Dev	S/N
1	1	210222_ESI(-)_No-1_L_control_02	S.lycopersicum	control		0.92	47615.3	1.16832e+06	0.0407553	bb			2276.88
2	2	210222_ESI(-)_No-2_L_HL_07	S.lycopersicum	eL		0.92	116960	1.23421e+06	0.0947652	bb			5227.18
3	3	210222_ESI(-)_No-3_L_HL_08	S.lycopersicum	eL		0.92	53801.6	1.25809e+06	0.0427646	bb			2621.47
4	4	210222_ESI(-)_No-4_L_HL_09	S.lycopersicum	eL		0.92	63081.5	1.21817e+06	0.0517836	bb			3058.67
5	5	210222_ESI(-)_No-5_L_cold+N-_10	S.lycopersicum	cold+N-		0.92	65424.7	1.27482e+06	0.0513208	bb			3411.17
6	6	210222_ESI(-)_No-7_L_triple_12	S.lycopersicum	N-+cold+eL		0.92	41520.6	1.33848e+06	0.0310206	bb			1844.59
7	7	210222_ESI(-)_No-9_P_cold_13	S. pennellii	cold		0.92	27643.1	1.27701e+06	0.0216467	bb			1332.72
8	8	210222_ESI(-)_No-10_P_HL_14	S. pennellii	eL		0.92	13777.2	1.19979e+06	0.011483	bb			621.153
9	9	210222_ESI(-)_No-11_P_N-_15	S. pennellii	N-		0.92	69541.6	1.25272e+06	0.0555123	bb			2653.66
10	10	210222_ESI(-)_No-12_P_cold+N-_16	S. pennellii	cold+N-		0.92	32479	1.26428e+06	0.0256897	bb			1382.16
11	11	210222_ESI(-)_No-13_P_HL+N-_17	S. pennellii	eL+N-		0.92	83417	1.25273e+06	0.0665881	bb			4722.95
12	12	210222_ESI(-)_No-14_P_triple_18	S. pennellii	N-+cold+eL		0.92	33583.5	1.24649e+06	0.0269425	bb			1395.51
13	13	210222_ESI(-)_No-15_L_control-2_19	S.lycopersicum	control-2		0.92	24167.2	1.18449e+06	0.020403	bb			797.752
14	14	210222_ESI(-)_No-16_L_warm_20	S.lycopersicum	warm		0.92	25647.3	1.30525e+06	0.0196493	bb			1092.74
15	15	210222_ESI(-)_No-17_S_control-2_21	S. pennellii	control-2		0.92	23307.2	1.30753e+06	0.0178254	bb			827.526
16	16	210222_ESI(-)_No-18_S_warm_22	S. pennellii	warm		0.92	15540.5	1.18649e+06	0.0130979	bb			459.273
17	17	210222_ESI(-)_No-21_P_control_23	S. pennellii	control		0.92	14123.9	1.26869e+06	0.0111326	bb			488.371
18	18	210222_ESI(-)_No-26_Lyt_control_24	S.lycopersicum	control		0.92	36004.5	1.26456e+06	0.0284721	bb			1371.33
19	19	210222_ESI(-)_No-27_Lyt_N-_25	S.lycopersicum	N-		0.92	37818.8	1.28826e+06	0.0293564	bb			1746.4
20	20	210222_ESI(-)_No-28_Lyt_cold_26	S.lycopersicum	cold		0.92	61976.8	1.23904e+06	0.05002	bb			2437.34
21	21	210222_ESI(-)_No-29_Lyt_HL_27	S.lycopersicum	eL		0.92	51711.8	1.21891e+06	0.0424245	bb			2297.29
22	22	210222_ESI(-)_No-30_Lyt_N-+cold_28	S.lycopersicum	N-+cold		0.92	62549.8	1.28569e+06	0.048651	bb			2507.2
23	23	210222_ESI(-)_No-31_Lyt_N-+HL_29	S.lycopersicum	N-+eL		0.92	41284.7	1.22214e+06	0.0337806	bb			1710
24	24	210222_ESI(-)_No-32_Lyt_HL+cold_30	S.lycopersicum	eL+cold		0.92	84314.3	1268904	0.0664466	bb			3429.59
25	25	210222_ESI(-)_No-33_Lyt_triple_31	S.lycopersicum	N-+cold+eL		0.92	59949.8	1.3431e+06	0.0446354	bb			2960.72
26	26	210222_ESI(-)_No-34_Pen_control_32	S. pennellii	control		0.92	27974.6	1.27793e+06	0.0218905	bb			626.069
27	27	210222_ESI(-)_No-35_Pen_N-_33	S. pennellii	N-		0.92	29585	1.24492e+06	0.0237646	bb			1247.95
28	28	210222_ESI(-)_No-36_Pen_cold_34	S. pennellii	cold		0.92	23445.9	1.23979e+06	0.0189112	bb			524.552
29	29	210222_ESI(-)_No-37_Pen_HL_35	S. pennellii	eL		0.92	24345.3	1.40533e+06	0.0173236	bb			961.129
30	30	210222_ESI(-)_No-38_Pen_N-+cold_36	S. pennellii	N-+cold		0.92	38985.3	1.27409e+06	0.0305987	bb			967.636
31	31	210222_ESI(-)_No-39_Pen_N-+HL_37	S. pennellii	N-+eL		0.92	53219.8	1.25728e+06	0.0423293	bb			1462.91
32	32	210222_ESI(-)_No-40_Pen_HL+cold_38	S. pennellii	eL+cold		0.92	28109.5	1.20053e+06	0.0234142	bb			1021.95
33	33	210222_ESI(-)_No-41_Pen_triple_39	S. pennellii	N-+cold+eL		0.92	36354.8	1.25186e+06	0.0290408	bb			1353.58
34	34	210222_ESI(-)_No-42_Lyt_control_40	S.lycopersicum	control		0.92	37214.9	1.41774e+06	0.0262495	bb			2007.84
35	35	210222_ESI(-)_No-43_Lyt_warm_41	S.lycopersicum	warm		0.92	40106.3	1218353	0.0329185	bb			1932.2
36	36	210222_ESI(-)_No-44_Pen_control_42	S. pennellii	control		0.92	14615.3	1.3925e+06	0.0104957	bb			553.42
37	37	210222_ESI(-)_No-45_Pen_warm_43	S. pennellii	warm		0.92	18765.9	1.1475e+06	0.0163538	bb			772.238
38	38	210222_ESI(-)_No-46_Lyt_HL+cold_44	S.lycopersicum	eL+cold		0.92	83838.1	1.42044e+06	0.0590225	bb			3691.14
39	39	210222_ESI(-)_No-47_Lyt_HL+cold_45	S.lycopersicum	eL+cold		0.92	113153	1.13296e+06	0.0998741	bb			4957.73
40	40	210222_ESI(-)_No-48_Lyt_HL+cold_46	S.lycopersicum	eL+cold		0.92	57770.9	1.33731e+06	0.0431992	bb			2378.41
41	41	210222_ESI(-)_No-49_Lyt_HL+cold_47	S.lycopersicum	eL+cold		0.92	75937.8	1.34798e+06	0.0563346	bb			3032.5
42	42	210222_ESI(-)_No-50_Pen_HL+cold_48	S. pennellii	eL+cold		0.92	31225.3	1.35314e+06	0.0230762	bb			1258.36
43	43	210222_ESI(-)_No-51_Pen_HL+cold_49	S. pennellii	eL+cold		0.92	27341.8	1.30452e+06	0.0209593	bb			864.219
44	44	210222_ESI(-)_No-52_Pen_HL+cold_49	S. pennellii	eL+cold		0.92	23080.3	1.32844e+06	0.017374	bb			1002.56
45	45	210222_ESI(-)_No-53_Pen_HL+cold_50	S. pennellii	eL+cold		0.92	17045	1.29135e+06	0.0131993	bb			653.335
46	46	210222_ESI(-)_No-54_Lyt_HL+cold_51	S.lycopersicum	eL+cold		0.92	77465.9	1.27024e+06	0.0609851	bb			3408.51
47	47	210222_ESI(-)_No-55_Pen_HL+cold_52	S. pennellii	eL+cold		0.92	25458.5	1330548	0.0191338	bb			1049.75
Compound 7: D-Glucoheptonic acid
	#	Name	Species	Sample	Std. Conc	RT	Area	IS Area	Response	Primary Flags	Conc.	%Dev	S/N
1	1	210222_ESI(-)_No-1_L_control_02	S.lycopersicum	control		0.87	61695	1.16832e+06	0.0528066	bb			1485.93
2	2	210222_ESI(-)_No-2_L_HL_07	S.lycopersicum	eL		0.87	60308.5	1.23421e+06	0.048864	bb			1370.74
3	3	210222_ESI(-)_No-3_L_HL_08	S.lycopersicum	eL		0.87	67786.6	1.25809e+06	0.0538806	bb			1469.76
4	4	210222_ESI(-)_No-4_L_HL_09	S.lycopersicum	eL		0.88	135033	1.21817e+06	0.110849	bb			2903.44
5	5	210222_ESI(-)_No-5_L_cold+N-_10	S.lycopersicum	cold+N-		0.88	117344	1.27482e+06	0.0920478	bb			2844.75
6	6	210222_ESI(-)_No-7_L_triple_12	S.lycopersicum	N-+cold+eL		0.88	123672	1.33848e+06	0.0923968	bb			3102.91
7	7	210222_ESI(-)_No-9_P_cold_13	S. pennellii	cold		0.87	64970.2	1.27701e+06	0.0508767	bb			1421.48
8	8	210222_ESI(-)_No-10_P_HL_14	S. pennellii	eL		0.87	57016	1.19979e+06	0.0475215	bb			1348.42
9	9	210222_ESI(-)_No-11_P_N-_15	S. pennellii	N-		0.88	78870.1	1.25272e+06	0.0629588	bb			1908.27
10	10	210222_ESI(-)_No-12_P_cold+N-_16	S. pennellii	cold+N-		0.88	68476.8	1.26428e+06	0.0541627	bb			1555.53
11	11	210222_ESI(-)_No-13_P_HL+N-_17	S. pennellii	eL+N-		0.87	77595.9	1.25273e+06	0.0619414	bb			2096.34
12	12	210222_ESI(-)_No-14_P_triple_18	S. pennellii	N-+cold+eL		0.87	54106.6	1.24649e+06	0.0434072	bb			1125.47
13	13	210222_ESI(-)_No-15_L_control-2_19	S.lycopersicum	control-2		0.87	66224	1.18449e+06	0.0559094	bb			1671.13
14	14	210222_ESI(-)_No-16_L_warm_20	S.lycopersicum	warm		0.87	91543.9	1.30525e+06	0.070135	bb			1972.65
15	15	210222_ESI(-)_No-17_S_control-2_21	S. pennellii	control-2		0.87	56051	1.30753e+06	0.0428679	bb			1219.02
16	16	210222_ESI(-)_No-18_S_warm_22	S. pennellii	warm		0.87	46833.9	1.18649e+06	0.0394725	bb			1036.45
17	17	210222_ESI(-)_No-21_P_control_23	S. pennellii	control		0.88	44348.8	1.26869e+06	0.0349563	bb			1021.56
18	18	210222_ESI(-)_No-26_Lyt_control_24	S.lycopersicum	control		0.87	59759.2	1.26456e+06	0.0472571	bb			1418.57
19	19	210222_ESI(-)_No-27_Lyt_N-_25	S.lycopersicum	N-		0.88	137948	1.28826e+06	0.107081	bb			3603.34
20	20	210222_ESI(-)_No-28_Lyt_cold_26	S.lycopersicum	cold		0.87	58233.7	1.23904e+06	0.046999	bb			1342.37
21	21	210222_ESI(-)_No-29_Lyt_HL_27	S.lycopersicum	eL		0.87	76738.6	1.21891e+06	0.0629566	bb			1726.58
22	22	210222_ESI(-)_No-30_Lyt_N-+cold_28	S.lycopersicum	N-+cold		0.88	132148	1.28569e+06	0.102784	bb			3142.09
23	23	210222_ESI(-)_No-31_Lyt_N-+HL_29	S.lycopersicum	N-+eL		0.88	145451	1.22214e+06	0.119013	bb			3254.98
24	24	210222_ESI(-)_No-32_Lyt_HL+cold_30	S.lycopersicum	eL+cold		0.87	68423.8	1268904	0.0539236	bb			1685.9
25	25	210222_ESI(-)_No-33_Lyt_triple_31	S.lycopersicum	N-+cold+eL		0.88	125516	1.3431e+06	0.0934522	bb			2899.5
26	26	210222_ESI(-)_No-34_Pen_control_32	S. pennellii	control		0.88	63859.5	1.27793e+06	0.0499711	bb			1439.95
27	27	210222_ESI(-)_No-35_Pen_N-_33	S. pennellii	N-		0.88	79787.2	1.24492e+06	0.0640902	bb			1898.64
28	28	210222_ESI(-)_No-36_Pen_cold_34	S. pennellii	cold		0.87	74515.1	1.23979e+06	0.060103	bb			1557.5
29	29	210222_ESI(-)_No-37_Pen_HL_35	S. pennellii	eL		0.87	63511.1	1.40533e+06	0.045193	bb			1613.09
30	30	210222_ESI(-)_No-38_Pen_N-+cold_36	S. pennellii	N-+cold		0.88	71206.7	1.27409e+06	0.0558885	bb			1571.3
31	31	210222_ESI(-)_No-39_Pen_N-+HL_37	S. pennellii	N-+eL		0.88	105450	1.25728e+06	0.0838717	bb			2419.52
32	32	210222_ESI(-)_No-40_Pen_HL+cold_38	S. pennellii	eL+cold		0.87	77488.7	1.20053e+06	0.0645452	bb			1756.42
33	33	210222_ESI(-)_No-41_Pen_triple_39	S. pennellii	N-+cold+eL		0.88	72255.5	1.25186e+06	0.0577188	bb			1510.62
34	34	210222_ESI(-)_No-42_Lyt_control_40	S.lycopersicum	control		0.87	95607.9	1.41774e+06	0.0674368	bb			2106.41
35	35	210222_ESI(-)_No-43_Lyt_warm_41	S.lycopersicum	warm		0.87	87767.6	1218353	0.0720379	bb			1980.57
36	36	210222_ESI(-)_No-44_Pen_control_42	S. pennellii	control		0.87	68915.3	1.3925e+06	0.0494903	bb			1427.62
37	37	210222_ESI(-)_No-45_Pen_warm_43	S. pennellii	warm		0.87	62629.2	1.1475e+06	0.054579	bb			1362.68
38	38	210222_ESI(-)_No-46_Lyt_HL+cold_44	S.lycopersicum	eL+cold		0.87	58350.9	1.42044e+06	0.0410794	bb			1282.08
39	39	210222_ESI(-)_No-47_Lyt_HL+cold_45	S.lycopersicum	eL+cold		0.87	56261.5	1.13296e+06	0.0496589	bb			1278.98
40	40	210222_ESI(-)_No-48_Lyt_HL+cold_46	S.lycopersicum	eL+cold		0.87	65107.9	1.33731e+06	0.0486855	bb			1548.39
41	41	210222_ESI(-)_No-49_Lyt_HL+cold_47	S.lycopersicum	eL+cold		0.87	53621.6	1.34798e+06	0.0397793	bb			1349.07
42	42	210222_ESI(-)_No-50_Pen_HL+cold_48	S. pennellii	eL+cold		0.87	65026.7	1.35314e+06	0.0480562	bb			1594.81
43	43	210222_ESI(-)_No-51_Pen_HL+cold_49	S. pennellii	eL+cold		0.87	60898.5	1.30452e+06	0.0466827	bb			1374.28
44	44	210222_ESI(-)_No-52_Pen_HL+cold_49	S. pennellii	eL+cold		0.87	69807.3	1.32844e+06	0.0525482	bb			1678.51
45	45	210222_ESI(-)_No-53_Pen_HL+cold_50	S. pennellii	eL+cold		0.88	46077.4	1.29135e+06	0.0356814	bb			985.716
46	46	210222_ESI(-)_No-54_Lyt_HL+cold_51	S.lycopersicum	eL+cold		0.87	58970.5	1.27024e+06	0.0464246	bb			1447.77
47	47	210222_ESI(-)_No-55_Pen_HL+cold_52	S. pennellii	eL+cold		0.87	57546.1	1330548	0.0432499	bb			1247.5
Compound : quercetin-3-O glucuronide (internal reference)
	#	Name	Species	Sample	Std. Conc	RT	Area	IS Area	Response	Primary Flags	Conc.	%Dev	S/N
1	1	210222_ESI(-)_No-1_L_control_02	S.lycopersicum	control		7.53	1.16832e+06	1.16832e+06	1	bb			21361.8
2	2	210222_ESI(-)_No-2_L_HL_07	S.lycopersicum	eL		7.54	1.23421e+06	1.23421e+06	1	bb			28987.7
3	3	210222_ESI(-)_No-3_L_HL_08	S.lycopersicum	eL		7.54	1.25809e+06	1.25809e+06	1	bb			25294.9
4	4	210222_ESI(-)_No-4_L_HL_09	S.lycopersicum	eL		7.54	1.21817e+06	1.21817e+06	1	bb			33705.8
5	5	210222_ESI(-)_No-5_L_cold+N-_10	S.lycopersicum	cold+N-		7.54	1.27482e+06	1.27482e+06	1	bb			24416.6
6	6	210222_ESI(-)_No-7_L_triple_12	S.lycopersicum	N-+cold+eL		7.54	1.33848e+06	1.33848e+06	1	bb			27518.1
7	7	210222_ESI(-)_No-9_P_cold_13	S. pennellii	cold		7.54	1.27701e+06	1.27701e+06	1	bb			26110.2
8	8	210222_ESI(-)_No-10_P_HL_14	S. pennellii	eL		7.54	1.19979e+06	1.19979e+06	1	bb			21540.7
9	9	210222_ESI(-)_No-11_P_N-_15	S. pennellii	N-		7.53	1.25272e+06	1.25272e+06	1	bb			18475.2
10	10	210222_ESI(-)_No-12_P_cold+N-_16	S. pennellii	cold+N-		7.54	1.26428e+06	1.26428e+06	1	bb			22669.4
11	11	210222_ESI(-)_No-13_P_HL+N-_17	S. pennellii	eL+N-		7.53	1.25273e+06	1.25273e+06	1	bb			267.598
12	12	210222_ESI(-)_No-14_P_triple_18	S. pennellii	N-+cold+eL		7.54	1.24649e+06	1.24649e+06	1	bb			33614.7
13	13	210222_ESI(-)_No-15_L_control-2_19	S.lycopersicum	control-2		7.55	1.18449e+06	1.18449e+06	1	bb			18791.6
14	14	210222_ESI(-)_No-16_L_warm_20	S.lycopersicum	warm		7.56	1.30525e+06	1.30525e+06	1	bb			29467.4
15	15	210222_ESI(-)_No-17_S_control-2_21	S. pennellii	control-2		7.55	1.30753e+06	1.30753e+06	1	bb			27336.2
16	16	210222_ESI(-)_No-18_S_warm_22	S. pennellii	warm		7.55	1.18649e+06	1.18649e+06	1	bb			24603.9
17	17	210222_ESI(-)_No-21_P_control_23	S. pennellii	control		7.56	1.26869e+06	1.26869e+06	1	bb			23874.5
18	18	210222_ESI(-)_No-26_Lyt_control_24	S.lycopersicum	control		7.56	1.26456e+06	1.26456e+06	1	bb			27904
19	19	210222_ESI(-)_No-27_Lyt_N-_25	S.lycopersicum	N-		7.56	1.28826e+06	1.28826e+06	1	bb			28680.2
20	20	210222_ESI(-)_No-28_Lyt_cold_26	S.lycopersicum	cold		7.56	1.23904e+06	1.23904e+06	1	bb			23405.1
21	21	210222_ESI(-)_No-29_Lyt_HL_27	S.lycopersicum	eL		7.56	1.21891e+06	1.21891e+06	1	bb			30899.4
22	22	210222_ESI(-)_No-30_Lyt_N-+cold_28	S.lycopersicum	N-+cold		7.56	1.28569e+06	1.28569e+06	1	bb			35168.8
23	23	210222_ESI(-)_No-31_Lyt_N-+HL_29	S.lycopersicum	N-+eL		7.57	1.22214e+06	1.22214e+06	1	bb			31824.2
24	24	210222_ESI(-)_No-32_Lyt_HL+cold_30	S.lycopersicum	eL+cold		7.58	1268904	1268904	1	bb			29005.5
25	25	210222_ESI(-)_No-33_Lyt_triple_31	S.lycopersicum	N-+cold+eL		7.59	1.3431e+06	1.3431e+06	1	bb			35558.4
26	26	210222_ESI(-)_No-34_Pen_control_32	S. pennellii	control		7.6	1.27793e+06	1.27793e+06	1	bb			28304.7
27	27	210222_ESI(-)_No-35_Pen_N-_33	S. pennellii	N-		7.6	1.24492e+06	1.24492e+06	1	bb			19749.2
28	28	210222_ESI(-)_No-36_Pen_cold_34	S. pennellii	cold		7.6	1.23979e+06	1.23979e+06	1	bb			34360.7
29	29	210222_ESI(-)_No-37_Pen_HL_35	S. pennellii	eL		7.59	1.40533e+06	1.40533e+06	1	bb			38438.6
30	30	210222_ESI(-)_No-38_Pen_N-+cold_36	S. pennellii	N-+cold		7.6	1.27409e+06	1.27409e+06	1	bb			30245.1
31	31	210222_ESI(-)_No-39_Pen_N-+HL_37	S. pennellii	N-+eL		7.58	1.25728e+06	1.25728e+06	1	bb			30924.3
32	32	210222_ESI(-)_No-40_Pen_HL+cold_38	S. pennellii	eL+cold		7.57	1.20053e+06	1.20053e+06	1	bb			23947.3
33	33	210222_ESI(-)_No-41_Pen_triple_39	S. pennellii	N-+cold+eL		7.58	1.25186e+06	1.25186e+06	1	bb			24085.7
34	34	210222_ESI(-)_No-42_Lyt_control_40	S.lycopersicum	control		7.57	1.41774e+06	1.41774e+06	1	bb			26617.3
35	35	210222_ESI(-)_No-43_Lyt_warm_41	S.lycopersicum	warm		7.57	1218353	1218353	1	bb			30211.9
36	36	210222_ESI(-)_No-44_Pen_control_42	S. pennellii	control		7.57	1.3925e+06	1.3925e+06	1	bb			30109.1
37	37	210222_ESI(-)_No-45_Pen_warm_43	S. pennellii	warm		7.58	1.1475e+06	1.1475e+06	1	bb			16358.7
38	38	210222_ESI(-)_No-46_Lyt_HL+cold_44	S.lycopersicum	eL+cold		7.58	1.42044e+06	1.42044e+06	1	bb			28207.2
39	39	210222_ESI(-)_No-47_Lyt_HL+cold_45	S.lycopersicum	eL+cold		7.58	1.13296e+06	1.13296e+06	1	bb			24033.9
40	40	210222_ESI(-)_No-48_Lyt_HL+cold_46	S.lycopersicum	eL+cold		7.58	1.33731e+06	1.33731e+06	1	bb			31658.3
41	41	210222_ESI(-)_No-49_Lyt_HL+cold_47	S.lycopersicum	eL+cold		7.58	1.34798e+06	1.34798e+06	1	bb			37368.5
42	42	210222_ESI(-)_No-50_Pen_HL+cold_48	S. pennellii	eL+cold		7.58	1.35314e+06	1.35314e+06	1	bb			28620.6
43	43	210222_ESI(-)_No-51_Pen_HL+cold_49	S. pennellii	eL+cold		7.58	1.30452e+06	1.30452e+06	1	bb			24335.1
44	44	210222_ESI(-)_No-52_Pen_HL+cold_49	S. pennellii	eL+cold		7.57	1.32844e+06	1.32844e+06	1	bb			26976.1
45	45	210222_ESI(-)_No-53_Pen_HL+cold_50	S. pennellii	eL+cold		7.57	1.29135e+06	1.29135e+06	1	bb			29539.1
46	46	210222_ESI(-)_No-54_Lyt_HL+cold_51	S.lycopersicum	eL+cold		7.58	1.27024e+06	1.27024e+06	1	bb			21596.8
47	47	210222_ESI(-)_No-55_Pen_HL+cold_52	S. pennellii	eL+cold		7.58	1330548	1330548	1	bb			24161.9
